# Supplementary material for: Differentially Expressed Circular Non-coding RNAs in Atherosclerotic Aortic Vessels and Their Potential Functions in Endothelial Injury
Source: Front Cardiovasc Med. 2021 Jul 7;8:657544. doi: 10.3389/fcvm.2021.657544 (PMC8294331; doi:10.3389/fcvm.2021.657544)
Supplement: Supplementary file 1 [file Data_Sheet_1.zip]

Archive with 37 entries (32 files):
- supplementary meterials/
- supplementary meterials/Supplementary material 5. Primer sequence of circRNAs.docx
- __MACOSX/
- __MACOSX/supplementary meterials/
- __MACOSX/supplementary meterials/._Supplementary material 5. Primer sequence of circRNAs.docx
- supplementary meterials/.DS_Store
- __MACOSX/supplementary meterials/._.DS_Store
- supplementary meterials/Supplementary material 3. CircRNA Expression Profiling Data.xls
- __MACOSX/supplementary meterials/._Supplementary material 3. CircRNA Expression Profiling Data.xls
- supplementary meterials/Supplementary material 2.  Differentially Expressed CircRNAs up-regulated  more than twice or down-regulated more than 1.5 times.xls
- __MACOSX/supplementary meterials/._Supplementary material 2.  Differentially Expressed CircRNAs up-regulated  more than twice or down-regulated more than 1.5 times.xls
- supplementary meterials/~$pplementary material 4. Sequence of circRNAs.docx
- __MACOSX/supplementary meterials/._~$pplementary material 4. Sequence of circRNAs.docx
- supplementary meterials/Supplementary material 4. Sequence of circRNAs.xlsx
- __MACOSX/supplementary meterials/._Supplementary material 4. Sequence of circRNAs.xlsx
- supplementary meterials/Supplementary material 1. All Differentially Expressed CircRNAs.xls
- __MACOSX/supplementary meterials/._Supplementary material 1. All Differentially Expressed CircRNAs.xls
- supplementary meterials/Supplementary material 6. Primer sequence of miRNAs.docx
- __MACOSX/supplementary meterials/._Supplementary material 6. Primer sequence of miRNAs.docx
- supplementary meterials/Original DaTa /
- supplementary meterials/Original DaTa /Fig 2.xlsx
- __MACOSX/supplementary meterials/Original DaTa /
- __MACOSX/supplementary meterials/Original DaTa /._Fig 2.xlsx
- supplementary meterials/Original DaTa /Fig 3.xlsx
- __MACOSX/supplementary meterials/Original DaTa /._Fig 3.xlsx
- supplementary meterials/Original DaTa /.DS_Store
- __MACOSX/supplementary meterials/Original DaTa /._.DS_Store
- supplementary meterials/Original DaTa /Fig 4.xlsx
- __MACOSX/supplementary meterials/Original DaTa /._Fig 4.xlsx
- supplementary meterials/Original DaTa /~$Fig 2.xlsx
- __MACOSX/supplementary meterials/Original DaTa /._~$Fig 2.xlsx
- supplementary meterials/Original DaTa /Fig 5.xlsx
- __MACOSX/supplementary meterials/Original DaTa /._Fig 5.xlsx
- supplementary meterials/Original DaTa /Fig 6.xlsx
- __MACOSX/supplementary meterials/Original DaTa /._Fig 6.xlsx
- supplementary meterials/Original DaTa /Fig 1.xlsx
- __MACOSX/supplementary meterials/Original DaTa /._Fig 1.xlsx
