# Supplementary material for: Differentially Expressed Circular Non-coding RNAs in Atherosclerotic Aortic Vessels and Their Potential Functions in Endothelial Injury
Source: Front Cardiovasc Med. 2021 Jul 7;8:657544. doi: 10.3389/fcvm.2021.657544 (PMC8294331; doi:10.3389/fcvm.2021.657544)
Supplement: Supplementary file 1 [file Data_Sheet_1.zip › supplementary meterials/Supplementary material 3. CircRNA Expression Profiling Data.xls]

## Sheet: All Targets Value - CircRNAs
All Targets Value (Entities where at least 3 out of 6 samples have flags in Present or Marginal) # Column A: probeID, it represents the probe name. # Column B ~ G: Raw Intensity of each sample. # Column H ~ M: log2 value of Normalized Intensity of each sample. # Column N ~ S: Flags, flags are attributes that denote the quality of the entities using methods from GeneSpring software. # Column T ~ A…
	Raw Intensity						Normalized Intensity						Flags						Annotations
probeID	[VM1](raw)	[VM2](raw)	[VC1](raw)	[VC2](raw)	[VM3](raw)	[VC3](raw)	[VM1](normalized)	[VM2](normalized)	[VC1](normalized)	[VC2](normalized)	[VM3](normalized)	[VC3](normalized)	VM1:flag_call	VM2:flag_call	VC1:flag_call	VC2:flag_call	VM3:flag_call	VC3:flag_call	circRNA	Alias	source	chrom	strand	txStart	txEnd	circRNA_type	best_transcript	GeneSymbol	Sequence
ASCRP4000001	28	34.5	35	38.5	36	29.5	4.7855	5.20595	4.97699	4.75033	5.09425	4.89452	A	P	P	A	P	P	mmu_circRNA_42471	7_149043647_149038128_-5519|19.24|1|2	25714049	chr7	-	141852222	141857742	antisense	NM_028801	Muc5b	AAAAAAATAGCCATTGGGAGATCTTCAGGACTGTGATTCTGAGGATGCTGTATGAGTGGT
ASCRP4000002	96	148	146	126	350	230	6.88562	7.39798	7.37715	6.73462	8.32809	7.79546	P	P	P	P	P	P	mmu_circRNA_38777	5_73701665_73691903_-9762|16.93|2|2	25714049	chr5	+	73300663	73310426	exonic	NM_023429	Ociad1	AAAAAAGAAGCTGTGCCGTTGGCTGCCACAAGTATGCTGATTACTCAAGGATTAATTAGT
ASCRP4000003	53	84	82	50	220	198	5.9207	6.49974	6.40928	5.29132	7.56283	7.5539	P	P	P	P	P	P	mmu_circRNA_000469	mm9_circ_000469	circBase	chr15	-	58968838	58972560	exonic	NM_144800	Mtss1	AAAAAAGAAGTCCTCTGACACGCTGAAGCTGCAGAAGAAGGCAAAAAAAGGTGGTACCCG
ASCRP4000004	148.5	140.5	163	358	159	126	7.58115	7.31093	7.49714	7.96238	7.04887	6.87029	P	P	P	P	P	P	mmu_circRNA_41150	6_149469068_149432506_-36562|17.67|2|2	25714049	chr6	+	149483983	149520546	exonic	ENSMUST00000003544	Bicd1	AAAAAAGGTTAACCGTGGCTCCACCAGGCATTTGGGCAGTCCTTCTCTATCCACCGTAAA
ASCRP4000005	24	35.5	26	30	30	33	4.47876	5.11521	4.48414	4.48414	4.73687	4.97699	A	P	A	A	P	P	mmu_circRNA_32924	2_6330055_6312101_-17954|19.37|5|6	25714049	chr2	+	6391054	6409009	exonic	NM_181399	Usp6nl	AAAAAATGGGAGAGATACAAGAACACCGAGAAGATTCCGACCAGGATGTAGCACTCAAAC
ASCRP4000006	51	49	47	86.5	70.5	54	5.82002	5.54412	5.5155	6.20933	5.89264	5.69795	P	P	P	P	P	P	mmu_circRNA_32304	19_21503140_21489304_-13836|20.78|2|3	25714049	chr19	-	21414813	21428650	exonic	NM_010266	Gda	AAAAACAATCTTCTGACAAACAAGTGAGTTCTTCATGCCAGGCCTTGTTGATACCCACAT
ASCRP4000007	28	39	32	42	39	29	4.71426	5.31567	5.02947	5.17633	5.13587	4.94222	A	P	P	P	P	P	mmu_circRNA_42733	8_29872351_29851952_-20399|21.37|3|3	25714049	chr8	-	28741479	28761879	exonic	NM_153135	Unc5d	AAAAACCTCTTCATGAAATAAAACCCCAAAGTGGAATGGCTGAAAAATGAGGAGCCCATC
ASCRP4000008	71	85	84	98.5	106	79	6.39221	6.54293	6.48371	6.39221	6.44698	6.21095	P	P	P	P	P	P	mmu_circRNA_21485	1_184209849_184209107_-742|21.75|2|2	25714049	chr1	-	182278975	182279718	exonic	NM_007853	Degs1	AAAAACCTGCCCATGCAAAGTATCCAGAGATCAAGTCCTTGATGAAACCTGACCACAATC
ASCRP4000009	30	44	38	35.5	56	69	4.7855	5.43163	5.055	4.79852	5.57471	6.06056	P	P	P	A	P	P	mmu_circRNA_39899	6_22995751_22957274_-38477|14.41|2|2	25714049	chr6	+	23007273	23045751	exonic	NM_001081306	Ptprz1	AAAAACTGATCGTTCAAGACTTCATCTTGGAAGCAACACAGAGGCCAGTAATAGTAGCCA
ASCRP4000010	322	186.5	293	1033	270	233	8.70417	7.79492	8.49133	9.17116	7.90685	7.82651	P	P	P	P	P	P	mmu_circRNA_29986	16_87421227_87420418_-809|21.21|4|7	25714049	chr16	-	87420172	87420982	exonic	NM_001081068	Ltn1	AAAAACTTCCTCACCTCTCTAGTTACCGGGTCCGCTCAGCATATTTTGAGTTAGTTTCTG
ASCRP4000011	30	34	31	42	29	30.5	4.9066	5.09425	4.90259	5.23816	4.76359	4.9539	P	P	P	P	P	P	mmu_circRNA_44901	9_98899435_98891334_-8101|15.19|6|12	25714049	chr9	+	98990914	98999016	exonic	NM_001122851	Faim	AAAAAGACACTATGGACGTATGGTGCAATGGTCAGAAAATGGAGACAGCGACTGTCGCTA
ASCRP4000012	144	214	163	158	241	326	7.50906	8.02603	7.53846	7.00789	7.71877	8.37682	P	P	P	P	P	P	mmu_circRNA_004212	mm9_circ_004212	circBase	chr7	+	132948043	132950435	sense overlapping	NM_207302	Zranb1	AAAAAGACTGATTGGCTATTCCTCAATGCCTGTGTGGGAATAGCTATTCACAGTCAGACA
ASCRP4000013	35	40	35	40	48	38	5.08719	5.24768	5.10477	5.09425	5.36901	5.20595	P	P	P	A	P	P	mmu_circRNA_017320	mm9_circ_017320	circBase	chr13	+	42055399	42123213	exonic	NM_007772	Hivep1	AAAAAGAGCTTAATGGGGCAGAAGTTTCCAAAAAAGCATGTGGATTAACTGATGGCCAAC
ASCRP4000014	55.5	94	82	58.5	223	166	6.00173	6.66998	6.45111	5.66988	7.58804	7.29915	P	P	P	P	P	P	mmu_circRNA_23286	11_49982304_49974957_-7347|17.93|3|3	25714049	chr11	+	50161454	50168802	exonic	NM_029745	Tbc1d9b	AAAAAGAGGCTCAGAAGGAAACCATTAAGGACCTTCCCAAGATGAACCAGGCCAAGCATC
ASCRP4000015	81	89	98	142	80	63	6.65096	6.63895	6.7153	6.88256	6.03144	5.8784	P	P	P	P	P	P	mmu_circRNA_19368		25070500	chr5	-	86836456	86836607	antisense	NM_177680	Ythdc1	AAAAAGATTAAAAATTAGATAGCAACGTCTGTGGGGTTATCTTCTGCTGCCACACACGCG
ASCRP4000016	144.5	190	193	755	292	288	7.5555	7.84597	7.78132	8.80948	8.0251	8.16152	P	P	P	P	P	P	mmu_circRNA_23144	11_30346380_30326017_-20363|15.22|2|2	25714049	chr11	-	30426016	30446380	sense overlapping	NM_001100394	4930505A04Rik	AAAAAGTCAGGAGAAAATGGTGGTTCCATAATGAAGCACCAAAACATGTCTCCCAACCAT
ASCRP4000017	34	32	40	48	33	32	5.29438	4.97699	5.36318	5.451	4.94222	5.01838	P	P	P	P	P	P	mmu_circRNA_19667	1_12934193_12929070_-5123|20.71|1|2	25714049	chr1	-	12938988	12944112	exonic	NM_172841	Slco5a1	AAAAAGTTTCTCCAATGGGCTTTGGAAAGAATGTCAGAGCCATCATGTATGTCATGGGAG
ASCRP4000018	53	74	63	66	109	112	5.9207	6.26823	6.00173	5.84742	6.49708	6.67939	P	P	P	P	P	P	mmu_circRNA_19407		25070500	chr6	+	29878526	29883731	intronic	AK140774		AAAAATCAAAGGCATAGTCGAGGAGAGTGTTACTGGAGTCCATAGGTAGGTGCTTATGGA
ASCRP4000019	376	295	354	1463.5	359	280	8.963	8.52729	8.81616	9.58862	8.35752	8.12452	P	P	P	P	P	P	mmu_circRNA_21641	10_9860426_9783206_-77220|22.01|1|3	25714049	chr10	+	10063407	10140628	sense overlapping	ENSMUST00000083942	Gm25682	AAAAATCACCTGAGTATTGCTTATGAAATCTGGCTCCCTGGCTTGGAATCACATTTTCCG
ASCRP4000020	73	93	90	108	125	106	6.54808	6.7153	6.60847	6.55832	6.68641	6.66761	P	P	P	P	P	P	mmu_circRNA_24294	11_106429941_106390576_-39365|20.75|7|8	25714049	chr11	-	106529261	106568627	exonic	NM_198292	Tex2	AAAAATCCTTCAGGCCTTCAAGCCTTATGTTGATCACCAAGAGCCTGAGCCTTTGCAAAG
ASCRP4000021	32	30	33	32	47	37	4.9066	4.72328	4.78985	4.61046	5.3217	5.16967	P	P	P	A	P	P	mmu_circRNA_25121	12_56743470_56730791_-12679|17.03|5|7	25714049	chr12	-	55629803	55642483	intronic	AK158858		AAAAATGATACATTTGAGACATCTAGGAAATGATGAAGTGCACATTGTTTGGTCAGAACA
ASCRP4000022	40	37	30.5	54	39.5	37	5.52074	5.22214	4.83052	5.5155	5.19614	5.18462	P	P	P	P	P	P	mmu_circRNA_20560	1_98849738_98818495_-31243|18.84|2|2	25714049	chr1	-	96921917	96953161	exonic	NR_120500	Slco6b1	AAAAATGATGTTCATACTGATGGGATTCTAGTCTGTTGAGGAACCCACTGCTGATGTGCT
ASCRP4000023	35.5	42	37	39	64	54.5	5.26967	5.35439	5.055	5.01467	5.7636	5.71864	P	P	P	A	P	P	mmu_circRNA_32022	18_79283919_79264746_-19173|22.02|3|4	25714049	chr18	-	79068006	79087180	sense overlapping	NM_053099	Setbp1	AAAAATGCAGATGGCCACGATGGGAAAAATTTTCACTCTCAGAAGATCTGACCCCTTCTG
ASCRP4000024	47	53	54	88	79	57	5.75026	5.78556	5.77462	6.2295	6.01667	5.77022	P	P	P	P	P	P	mmu_circRNA_22404	10_89539887_89510859_-29028|17.08|3|3	25714049	chr10	+	90048113	90077142	intronic	ENSMUST00000182907	Anks1b	AAAAATGGAAGCCAGAGTGTATAGGGGCTACCATATCTAAGAGGCAGCTCCTCCTAGTTC
ASCRP4000025	133	96	111	266	105	84.5	7.34572	6.69456	6.9346	7.61344	6.38934	6.32031	P	P	P	P	P	P	mmu_circRNA_45113	9_109905852_109905663_-189|12.93|1|2	25714049	chr9	+	110003158	110003348	intronic	ENSMUST00000035055	Map4	AAAAATTAATTCTCTGAATGAAATTGTTCCTTATGCTGGGTGTTGTGGTGAGGCCACCGA
ASCRP4000026	60	65	70	81.5	71	56	6.15974	6.11361	6.22709	6.12571	5.8784	5.73904	P	P	P	P	P	P	mmu_circRNA_30516	17_45594268_45589627_-4641|17.23|3|4	25714049	chr17	-	45452677	45457319	exonic	NM_027649	Spats1	AAAAATTCGACACATTTATCCCACTTGAGCCACTTCCAAAAATTCCCAAAAGATGGGCAG
ASCRP4000027	40	44.5	41	57	50	40	5.40634	5.47011	5.33069	5.61942	5.40634	5.25715	P	P	P	P	P	P	mmu_circRNA_33860	2_72994970_72979955_-15015|21.77|8|18	25714049	chr2	-	73141897	73156913	exonic	NM_025942	Ola1	AAAACAAATGGTGCTTTTGAAGACGATGATATCACGCATGTTGAAGGAAGTGTAGATCCC
ASCRP4000028	81.5	55	83	131.5	93	107	6.59982	5.9207	6.38934	6.74026	6.25254	6.65335	P	P	P	P	P	P	mmu_circRNA_36251	3_142484668_142474491_-10177|17.36|2|2	25714049	chr3	-	142811526	142821704	exonic	NM_178654	Pkn2	AAAACAACAAGGTACTTTGGAAGTTCGTCTTATGGGGTGCCAAGATATCCTAGAGAATGT
ASCRP4000029	33	39	36	37	37	33.5	5.08719	5.17965	5.10477	4.90259	4.97699	5.01838	P	P	P	A	P	P	mmu_circRNA_19130		25070500	chr15	+	34099514	34099582	sense overlapping	NM_026002	Mtdh	AAAACAAGCACCAGAGACAGACAAGAAAAATGAAATGAAGTTGTTAGAAATCCCCGAAGT
ASCRP4000030	40	42	48	59	35	42	5.43163	5.43163	5.5467	5.69331	5.055	5.33962	P	P	P	P	P	P	mmu_circRNA_35276	3_37005186_36963103_-42083|17.38|2|4	25714049	chr3	+	37064180	37106264	exonic	NM_009350	Adad1	AAAACAGATGATTTACTTGAAGCTCGGACATACCACGCGGCTAAGGAGAGAAAACTTCTG
ASCRP4000031	81	70	87	179	71.5	63	6.62805	6.22227	6.57355	7.16652	5.91672	5.89668	P	P	P	P	P	P	mmu_circRNA_23364	11_54231352_54203969_-27383|18.70|1|3	25714049	chr11	+	54390466	54417850	exonic	NM_029105	Meikin	AAAACAGATGTTCTCCTCCTAAAGATGTTCCTCTAGGACCAGCCGAGCAGGATGACTTTT
ASCRP4000032	31	35	30.5	41	29	32	4.71426	4.97699	4.63942	5.01467	4.67259	4.79419	P	P	P	P	P	M	mmu_circRNA_25921	12_118139520_118062790_-76730|23.85|2|2	25714049	chr12	+	116824316	116901047	exonic	NM_011215	Ptprn2	AAAACATGACAACTGCCGATGTCATCAAGGCTGCAGGTTTCACGTGGCAAGATGACTATA
ASCRP4000033	33	41	47	44	47	44	5.29438	5.54412	5.68164	5.35439	5.40634	5.49698	P	P	P	P	P	P	mmu_circRNA_28157	15_4078923_4041168_-37755|20.99|2|2	25714049	chr15	+	4091167	4128923	exonic	NM_024188	Oxct1	AAAACCAAAGTGGTGGTCACCATGGAGCACTCTGCGAAGGTTGAAGAAATTGTAGACATT
ASCRP4000034	87	81	63	96.5	116.5	77	6.73123	6.44284	6.05875	6.33825	6.59111	6.20118	P	P	P	P	P	P	mmu_circRNA_41925	7_104662179_104644167_-18012|17.33|2|3	25714049	chr7	+	97495656	97513669	exonic	NM_027256	Ints4	AAAACCTAACCAAGTACCCTACTGACAGGGACTCCATATGGAACACCTGACAGATACTTC
ASCRP4000035	134.5	232	215	89	655	563	7.44012	8.14293	7.94467	6.22388	9.39837	9.24742	P	P	P	P	P	P	mmu_circRNA_29981	16_85120942_85120775_-167|15.91|3|3	25714049	chr16	-	85120529	85120697	exonic	NM_007471	App	AAAACCTGCATTGGCACCAAGGAGGGCATCTTGCAGTACTGCCAAGAGGTACCCACTGAT
ASCRP4000036	58	147	94	55	248	233.5	6.1049	7.41815	6.66938	5.47011	7.75846	7.83259	P	P	P	P	P	P	mmu_circRNA_34880	2_157884563_157873655_-10908|14.55|2|2	25714049	chr2	+	158047918	158058827	exonic	NM_027434	Rprd1b	AAAACTAGAACAGAAGAGAAGAAGTCTCTAAAACGAACTTTTCAGCAGATACAAGAGGAG
ASCRP4000037	28	30	33	36	38	41	4.4259	4.67259	4.9265	4.93044	4.97699	5.28516	A	P	P	A	P	P	mmu_circRNA_21385	1_179715129_179697786_-17343|20.24|10|13	25714049	chr1	-	177767654	177784998	exonic	NM_007422	Adss	AAAACTATGTTCGGTTTATTGAAGATGAGCTTCAAATACCAGGGAGGGAATAACGCTGGC
ASCRP4000038	42	40	44	62.5	45	40	5.56966	5.35439	5.5467	5.79641	5.29438	5.30659	P	P	P	P	P	P	mmu_circRNA_012725	mm9_circ_012725	circBase	chr7	-	84343741	84354567	exonic	NM_007488	Arnt2	AAAACTCCATGACAGAATGGACTTCGATGACGAAGATGGTGAAGGTCCCAGTAAATTCTC
ASCRP4000039	268	348	311	228	399	281	8.4346	8.78025	8.61622	7.43144	8.52973	8.13054	P	P	P	P	P	P	mmu_circRNA_24830	12_29613833_29544117_-69716|11.94|3|4	25714049	chr12	+	28859251	28928968	sense overlapping	NM_201357	Tssc1	AAAACTGAGGAGGAGGTCTAAAGTCTCATGCAGTAGTCAACTTTATTCAGCTGGCCAGCT
ASCRP4000040	31	35	32	42	45	33	5.16967	5.17965	4.7658	5.29132	5.26967	5.01838	P	P	P	P	P	P	mmu_circRNA_28257	15_12196523_12181108_-15415|16.54|1|2	25714049	chr15	+	12251352	12266768	exonic	NM_172958	Mtmr12	AAAACTGGACAGAGGCCAGCAGAAAGGATCACGTTTCAAAGTTGCCAGCATACTTCGTTG
ASCRP4000041	109.5	99	127.5	179	96	88	7.11454	6.73123	7.16735	7.15897	6.33825	6.34566	P	P	P	P	P	P	mmu_circRNA_007240	mm9_circ_007240	circBase	chr5	+	32001360	32007317	exonic	NM_144541	Bre	AAAACTTACTCTGCTGCTGATGTGGAAAGACTTTTGTTTTCTTGTCCACATGCACTCGGA
ASCRP4000042	78.5	74.5	95	295	88.5	67	6.54808	6.34048	6.70842	7.73438	6.1864	5.95792	P	P	P	P	P	P	mmu_circRNA_39116	5_107925072_107919682_-5390|17.20|6|15	25714049	chr5	+	107490662	107496053	sense overlapping	NM_001255991	Btbd8	AAAACTTCTCTCAGATCATTGAGAGTGAGAACTTCACTCTTCTCTTGCAGCCTGTTCCCA
ASCRP4000043	57	70	68	79	96	86	6.1049	6.22227	6.18309	6.09965	6.29756	6.31277	P	P	P	P	P	P	mmu_circRNA_31043	17_84203937_84190993_-12944|19.44|1|2	25714049	chr17	+	83791652	83804597	exonic	NM_054082	Mta3	AAAAGAAACTACAGCCATCACAATGGTCTAGATGCCACACAGTCTCATCAGTGGTATTCC
ASCRP4000044	96	144	101	78	270.5	282.5	6.86823	7.32562	6.7703	6.02407	7.88896	8.13054	P	P	P	P	P	P	mmu_circRNA_22672	10_116539254_115986089_-553165|19.93|2|2	25714049	chr10	-	116549032	117102198	sense overlapping	NM_007636	Cct2	AAAAGAAACTACCAGAAATGGCTACCAAGAAGTAAATGCCCAGACGTAATGGTGATGCAG
ASCRP4000045	33	35	39	38	51	40	5.24452	5.26967	5.43996	5.17633	5.50627	5.37482	P	P	M	A	P	P	mmu_circRNA_016283	mm9_circ_016283	circBase	chr7	-	99482784	99482934	intronic	ENSMUST00000032998	Rps3	AAAAGAAACTTCCTAAAGATGACCAAGAGGCATTTGTCTGAGAAGGCCCTTCGATGAAGA
ASCRP4000046	77	78	90	194	136	86.5	6.54808	6.40645	6.59111	7.25575	6.8475	6.33825	P	P	P	P	P	P	mmu_circRNA_33887	2_75293068_75292775_-293|15.45|2|2	25714049	chr2	-	75454717	75455011	intergenic			AAAAGAAAGGGTTGATGATCTCATCTCAGAAAGACTCTGACAGTGCTAGTCCTGTCTGTT
ASCRP4000047	37	35.5	37	62	32	32	5.34259	5.01838	5.02947	5.78338	4.83685	4.9539	P	P	P	P	P	P	mmu_circRNA_40702	6_105790554_105790411_-143|23.42|2|2	25714049	chr6	+	105840416	105840560	exonic	NM_173004	Cntn4	AAAAGAAGAGATTCATATTGCATTGTTGACAATTCTCACAGGTGAAATTCGGCCAGAGCT
ASCRP4000048	60	98	87	58	221	174	6.02961	6.7153	6.55065	5.71636	7.58115	7.37932	P	P	P	P	P	P	mmu_circRNA_19133		25070500	chr15	-	58968836	58972562	sense overlapping	NM_144800	Mtss1	AAAAGAAGTCCTCTGACACGCTGAAGCTGCAGAAGAAGGCAAAAAAAGGTAGGTGGTACC
ASCRP4000049	781.5	1024	1039	798	733.5	672.5	9.95782	10.5475	10.3906	8.87778	9.58307	9.61592	P	P	P	P	P	P	mmu_circRNA_21237	1_168338663_168328821_-9842|11.93|2|2	25714049	chr1	-	166398689	166408532	exonic	uc007dko.2	Pogk	AAAAGAATGTGGTCCTGAAAGTGTGGCTGAGGGTGACTGAGAGGACTCAGAAATGGAGTC
ASCRP4000050	66	56.5	73	105	96	73	6.29756	5.85159	6.31125	6.48908	6.29756	6.11534	P	P	P	P	P	P	mmu_circRNA_32423	19_30157330_30113554_-43776|11.56|2|2	25714049	chr19	+	30039063	30082840	exonic	NM_144873	Uhrf2	AAAAGAATTGGAGCTCCATCGGCTGACCAGACACTAACAAACATGAACAGTTGGAAAATG
ASCRP4000051	109	87	111	204	79	71	7.10715	6.55065	6.9277	7.31811	6.04607	6.09965	P	P	P	P	P	P	mmu_circRNA_18959		25070500	chr1	-	159340283	159340423	antisense	NM_011931	Rfwd2	AAAAGACAGCTTCTCATTTGTCTGCATGGTTGACTCCGCAGCTTCCATGGTTGTATGGAG
ASCRP4000052	94	87	85	220	89	75.5	6.89474	6.59111	6.54035	7.41815	6.21581	6.16142	P	P	P	P	P	P	mmu_circRNA_001878	mm9_circ_001878	circBase	chr1	-	159340282	159340422	antisense	NM_011931	Rfwd2	AAAAGACAGCTTCTCATTTGTCTGCATGGTTGACTCCGCAGCTTCCATTGTTGTATGGAG
ASCRP4000053	68	93	100	96.5	237	207	6.34566	6.68758	6.72329	6.36475	7.66411	7.63779	P	P	P	P	P	P	mmu_circRNA_45453	X_45301537_45283548_-17989|14.90|15|33	25714049	chrX	+	47930370	47948360	exonic	NM_177215	Ocrl	AAAAGACCAATTCGAGAAGTTCCTGTCACCAAACTCATAGACCTGGTGGCTGCAAAATTC
ASCRP4000054	240	463	187	100.5	834	705	8.28035	9.2358	7.72703	6.44698	9.81831	9.68181	P	P	P	P	P	P	mmu_circRNA_008322	mm9_circ_008322	circBase	chr19	+	6341902	6343176	exonic	NM_009006	Map4k2	AAAAGACGTTCTTTCATTGGCACTCCATACTGGAATGACCGATTGTGGATCTGTATGGAG
ASCRP4000055	61	69	66.5	66.5	99.5	57	6.1049	6.19709	6.18309	5.83694	6.38215	5.73904	P	P	P	P	P	P	mmu_circRNA_44672	9_77347158_77343944_-3214|16.19|3|3	25714049	chr9	-	77496136	77499351	intronic	ENSMUST00000184811	Lrrc1	AAAAGAGAAGCAATTTTTCCAGCTAGTCAAATTACGGAAGCTTGGGCTCAGTGATAATGA
ASCRP4000056	37	32	43	60	31	32	5.29438	4.97699	5.47822	5.71636	4.87418	5.01838	P	P	P	P	P	P	mmu_circRNA_41871	7_99364212_99363612_-600|12.25|2|3	25714049	chr7	+	92215101	92215702	intronic	ENSMUST00000074273	Dlg2	AAAAGAGCTGGTCACAGGCATAGACAGGAAAATGCCATTGTACTTTGCAGTCTACAGTAA
ASCRP4000057	175	113	163	322	161	145	7.81481	6.96523	7.51368	7.82862	7.06512	7.08828	P	P	P	P	P	P	mmu_circRNA_41748	7_86922191_86903296_-18895|18.00|1|2	25714049	chr7	+	79758409	79777305	exonic	NM_001037927	Wdr93	AAAAGATGTGAGCAGGTCTTCCAGAAGAGGAGCCGGGGATGTCTGGCTGGAAGTGTATAA
ASCRP4000059	323	270.5	268	722	284	202.5	8.73412	8.39354	8.32396	8.74467	7.96719	7.61773	P	P	P	P	P	P	mmu_circRNA_39852	6_15720492_15690988_-29504|18.21|2|2	25714049	chr6	+	15740987	15770492	exonic	NM_175088	Mdfic	AAAAGCAGCCTCCTCACCCGAAGAAGCATGTAATGAGGACAATACGGAGAAAGATAAAAG
ASCRP4000060	696	546	544	1970.5	379.5	311	9.81324	9.5364	9.41326	9.95328	8.45221	8.28999	P	P	P	P	P	P	mmu_circRNA_44668	9_77091534_77087199_-4335|18.99|9|10	25714049	chr9	-	77239391	77243727	exonic	uc012gxa.1	Mlip	AAAAGCATGGGCTGGTCTCTCCTGGAGATCCTGAAGCCAAACCTCTGATCTTCACATTTG
ASCRP4000062	30	28.5	30.5	43	35	29	4.9066	4.63942	4.63942	5.2092	4.90259	4.89452	P	P	P	P	P	P	mmu_circRNA_45027	9_105905600_105898252_-7348|17.55|2|2	25714049	chr9	-	105995920	106003269	exonic	NM_026763	Col6a4	AAAAGGAAGACATTTGGGCCCCACCCACGGTGGATGGACCCAACGAATTTCACCTGTTTA
ASCRP4000063	31	35	35	39.5	37.5	29	4.7855	5.13587	5.10477	5.03864	5.03681	4.94222	P	P	P	A	P	P	mmu_circRNA_009418	mm9_circ_009418	circBase	chrX	-	112605951	112606012	antisense	NM_177747	Zfp711	AAAAGGAAGCAGAAGGAAACTATGCCCATGGAAGCAGAGCAAAGCAGCTAACCTCATGGA
ASCRP4000064	32.5	36.5	30	56	31	28.5	5.22214	5.26967	4.83052	5.53896	4.79419	4.82417	P	P	P	P	P	P	mmu_circRNA_017208	mm9_circ_017208	circBase	chr1	+	131054707	131054831	antisense	NM_008551	Mapkapk2	AAAAGGACAAGAAGACAGATAGGGCAACCTAGGGACTTTCCCTATAACAACTTCCACAAC
ASCRP4000065	55.5	51	62	76	59	53	6.00173	5.6746	5.97904	6.02407	5.59972	5.73904	P	P	P	P	P	P	mmu_circRNA_28193	15_7996489_7969589_-26900|14.73|3|4	25714049	chr15	-	8019588	8046489	exonic	NM_001081402	Wdr70	AAAAGGAGAATTTATGACTTGCTCAAATGATGCAACCCTGTCCAGAGGATTCCTGACTCG
ASCRP4000066	57	57	58	109.5	59.5	48	6.07846	5.80504	5.85782	6.52803	5.65803	5.52074	P	P	P	P	P	P	mmu_circRNA_24663	12_6102567_6051968_-50599|18.34|3|3	25714049	chr12	+	6045161	6095761	intergenic			AAAAGGATTTTTACCTTCAGGTTCTGGGAGTTTGGGCATGTTCTACTTTATGCACACAGC
ASCRP4000067	39	57	47	47	77	100	5.34259	5.85159	5.57723	5.29132	5.97904	6.54035	P	P	P	P	P	P	mmu_circRNA_20715	1_121662058_121612524_-49534|19.80|3|3	25714049	chr1	-	119715946	119765481	exonic	NM_019933	Ptpn4	AAAAGGCAAATAAAGACAGGGTATTTGCAAGATTATCCTGTCCTTGTAACACTGCTGCCC
ASCRP4000068	27	27.5	32	36	30	28	4.84521	4.63942	4.97699	4.88236	4.65838	4.79419	A	A	P	A	P	P	mmu_circRNA_19200		25070500	chr17	+	79849503	79849599	antisense	NM_019717	Atl2	AAAAGGCAAGACAAATGTACATGAAGGCTAAACTGCAAAAAGACAGTTCAGTTTCCCAGA
ASCRP4000070	90	82	81.5	294.5	72.5	68	6.79216	6.42616	6.46206	7.72731	5.95211	5.97904	P	P	P	M	P	P	mmu_circRNA_45984	Y_279360_253084_-26276|20.13|5|5	25714049	chrY	+	916640	942917	exonic	uc009uzc.1	Kdm5d	AAAAGGTGGTTCTGAGTAGAAAGGGAGTGTAAGAGTCCCCCTGAAGCTTTTGGCTTTGAG
ASCRP4000071	29	44	35	29	53.5	48	5.02208	5.52336	5.20595	4.53326	5.47011	5.52074	A	P	P	A	P	P	mmu_circRNA_32228	19_8898159_8897294_-865|22.68|5|5	25714049	chr19	+	8822803	8823669	exonic	NM_001081196	Hnrnpul2	AAAAGTATGCTTTGAAGCCAAGGAGATGACCAAGATAGTGAAAAGTCAAAACCAGCAGGC
ASCRP4000072	34	42.5	43	46.5	51	54	5.13929	5.40917	5.57723	5.3217	5.451	5.70948	P	P	P	P	P	P	mmu_circRNA_45151	9_110492940_110476116_-16824|17.94|2|2	25714049	chr9	+	110573611	110590436	exonic	NM_001081340	Setd2	AAAAGTCAAACTGAAAAGGAGAGCACAGATTATAAAGACTTTGGAGCATTTGCCCATTCC
ASCRP4000073	48	50	49	62	59	48	5.75026	5.54412	5.56205	5.61942	5.64607	5.5467	P	P	P	M	P	P	mmu_circRNA_29781	16_48514853_48498860_-15993|17.87|3|9	25714049	chr16	+	48498746	48514740	exonic	NM_010816	Morc1	AAAAGTCATGGGACAGTACTTGATCCAGTACTGTAAGGACATTGGGATCAAAAATACCAA
ASCRP4000074	52	49	52	51	68	90	5.95211	5.64607	5.71407	5.5155	5.78556	6.38071	P	P	P	P	P	P	mmu_circRNA_013668	mm9_circ_013668	circBase	chrX	+	143709647	143716148	exonic	NM_008778	Pak3	AAAAGTGCCCATGGATACATAGCAGCACATCAGTCGCCAATAAGAAGAAAGAGAAAGAGC
ASCRP4000075	54.5	75	58	47	75	83.5	6.05875	6.36183	5.97904	5.38636	5.99986	6.30518	P	P	P	P	P	P	mmu_circRNA_34867	2_156952580_156946218_-6362|18.67|5|7	25714049	chr2	-	157120481	157126844	exonic	NM_018851	Samhd1	AAAAGTGGAAGTTCCTTGGAGGAGAGGAAGAAGATGATAGAATGTATCCAGCAGCTGAGT
ASCRP4000076	58.5	55	62	76.5	73	72	6.13258	5.89264	6.01667	6.06954	5.94432	6.06056	P	P	P	P	P	P	mmu_circRNA_29536	16_32376110_32352885_-23225|21.36|2|2	25714049	chr16	+	32352798	32376024	exonic	NM_177633	Ubxn7	AAAAGTGTGCCCGATCAGTGCAAGTGAAAGTGTAGGAAAACATATGCTTGAAGCTTGTAA
ASCRP4000077	45	52	50	50	62	53.5	5.71636	5.77462	5.77462	5.57471	5.74129	5.71864	P	P	P	M	P	P	mmu_circRNA_21304	1_177053126_177019550_-33576|18.69|2|3	25714049	chr1	-	175089418	175122995	exonic	NM_011880	Rgs7	AAAAGTTGCTGATAGCTGTTTACCTCTGCAAGAGAACAATGCAAAACAAGGCAAGGCTAG
ASCRP4000078	47.5	55	53	44	80	110	5.66515	5.83694	5.71407	5.09425	6.04607	6.66761	P	P	P	P	P	P	mmu_circRNA_40186	6_39123437_39115096_-8341|15.21|15|33	25714049	chr6	-	39165096	39173438	exonic	NM_001033430	Kdm7a	AAAAGTTTGCTGGAAACCTTGAAAGTGCCGATGAAATCATTGTAAAGATGCATGGCAGTC
ASCRP4000079	29	30	32	39	32	34	4.71426	4.67259	4.78985	4.97699	4.71872	5.055	A	A	P	A	P	P	mmu_circRNA_25635	12_99907099_99897760_-9339|12.27|9|36	25714049	chr12	+	98659549	98668889	exonic	NM_178914	Spata7	AAAATAAACATCATTTGGAGGAGCTTTAACTCTGAGCTTGGGACAGCTGAGAAAACGAGC
ASCRP4000080	175	129	220	209	239	245	7.79546	7.14459	7.98153	7.35235	7.68821	7.90635	P	P	P	P	P	P	mmu_circRNA_21700	10_16641800_16618626_-23174|17.27|2|2	25714049	chr10	-	16898819	16921994	intergenic			AAAATAAAGGCATATGGAGGGCTTTCATTTCTGTGTATCAGAAACTGGGTGACCACGTTG
ASCRP4000081	63	57	61	78.5	86	72	6.27134	5.89264	6.11534	6.11361	6.17313	6.09965	P	P	P	P	P	P	mmu_circRNA_29354	16_17026582_17023545_-3037|20.95|8|11	25714049	chr16	+	17023451	17026489	exonic	NM_011949	Mapk1	AAAATAAGGTGCCATGGAACAGGTTGTTCCCAAATGCTGACTCCAAAGATCTGTGACTTT
ASCRP4000082	52	57	69	114.5	84	65	5.95211	5.94822	6.21581	6.60724	6.14962	5.97904	P	P	P	P	P	P	mmu_circRNA_41751	7_87421351_87418297_-3054|19.18|2|2	25714049	chr7	+	80273410	80276465	sense overlapping	NM_178070	Vps33b	AAAATACAAAGTCATCCTAAGCCCTCAGAAGATAACCCAAAATGTGTCCTGCATTGCCAG
ASCRP4000083	230.5	136	177	1662.5	136	99	8.21793	7.22314	7.6408	9.76126	6.80189	6.49775	P	P	P	P	P	P	mmu_circRNA_30518	17_45699349_45698951_-398|15.09|2|2	25714049	chr17	+	45562001	45562400	sense overlapping	NM_008690	Nfkbie	AAAATACCTTTCTCCTTTCTTATTTGCCCTTCGATGACCTGAAAATCTCCGGCAAACCAC
ASCRP4000084	41	65	54.5	42	104	90	5.56966	6.13258	5.93452	5.13587	6.44698	6.39221	P	P	P	P	P	P	mmu_circRNA_25847	12_111808978_111782285_-26693|10.30|2|2	25714049	chr12	+	110544074	110570768	exonic	NM_012023	Ppp2r5c	AAAATAGAAAATCTAGCCAAAGCGAATCCCCAGTTTGCAGTTAACATGTTCCGAACCTTG
ASCRP4000085	46	57	50	49	76.5	54	5.73904	5.94822	5.72548	5.451	5.98854	5.66041	P	P	P	P	P	P	mmu_circRNA_21876	10_41227365_41214325_-13040|11.67|18|48	25714049	chr10	+	41494518	41507559	exonic	NM_028430	Ppil6	AAAATATGTGGCTTTTGGACTTTGAAAACCAGCTACCCGTACAGATTTGAAGATCCGGTG
ASCRP4000086	27	31	30	34.5	30.5	23	4.81142	4.89856	4.78985	4.88236	4.84939	4.63942	A	P	P	A	P	A	mmu_circRNA_45777	X_140209677_140178481_-31196|23.48|3|5	25714049	chrX	+	143743937	143775134	exonic	NM_008778	Pak3	AAAATCCACTCAGGGAAGCATTGTGAGTGTTGGGGACCCAAAGAAGAAATATACGAGATT
ASCRP4000087	61.5	57	68	104	66.5	59	6.20118	5.86403	6.13087	6.4675	5.79641	5.79208	P	P	P	P	P	P	mmu_circRNA_36944	4_73808021_73799471_-8550|19.84|2|2	25714049	chr4	+	74153566	74162117	exonic	NM_172869	Frmd3	AAAATCCAGAGGGATCCTCCTGAAGTGCATAGGATTCAAGAGGTGCTACAGCATTTTTAG
ASCRP4000089	27	29.5	30	37	31	29	4.84521	4.8157	5.02947	5.055	4.83685	4.89452	A	P	P	A	P	P	mmu_circRNA_26979	13_113666749_113663107_-3642|19.47|1|2	25714049	chr13	-	112872898	112876541	exonic	NM_028151	Skiv2l2	AAAATGACAGATGTTTTCGAAGTGCGGACGAGCTCCTTCTAACGGAGATGATGTTCAATG
ASCRP4000090	33	45	47.5	43	52	50	4.94222	5.47011	5.42325	5.17633	5.43163	5.57471	P	P	P	P	P	P	mmu_circRNA_22099	10_62106120_62102609_-3511|16.79|3|3	25714049	chr10	-	62639860	62643372	exonic	NM_053183	Ddx50	AAAATGACTCAAAAAGCTGCAACCACTGTGGAAACTCTAACACGTGAACAAAAGGAAGGA
ASCRP4000091	37	63	55.5	42	110	91	5.24452	6.13258	5.78556	5.01467	6.53906	6.38791	P	P	P	P	P	P	mmu_circRNA_23332	11_52058623_52050339_-8284|18.86|13|30	25714049	chr11	+	52236836	52245121	exonic	NM_011543	Skp1a	AAAATGACTTTACTGAAGAGGAAGAGGCCCAGATGCCTACGATAAAGTTGCAGAGTTCTG
ASCRP4000092	48.5	54	45	64	58	52	5.70026	5.70948	5.49698	5.80504	5.59972	5.60714	P	P	P	P	P	P	mmu_circRNA_42316	7_134091175_134074147_-17028|17.58|2|4	25714049	chr7	+	126930632	126947661	sense overlapping	NM_172747	Kctd13	AAAATGCCAGGTTGGGTGCTGATTGACCGGAGTGGCCGCCACTTTGGCACAATTCTCAAC
ASCRP4000093	136.5	122	168	278	169	165	7.46551	7.11974	7.60172	7.67444	7.16652	7.31886	P	P	P	P	P	P	mmu_circRNA_36210	3_136584881_136544365_-40516|15.78|3|3	25714049	chr3	+	136881400	136921917	exonic	NM_008913	Ppp3ca	AAAATGGCCAGAGTGTTCTCAGTTCTCAGTTAGACCGATTCAAAGAACCACCTGCTTATG
ASCRP4000094	47	60	52	48	68	67	5.71636	5.88045	5.75916	5.451	5.84742	5.95792	P	P	P	P	P	P	mmu_circRNA_41772	7_88451669_88445526_-6143|18.85|17|42	25714049	chr7	+	81300639	81306783	exonic	NM_008803	Pde8a	AAAATGTGAAGATAATACCTGTCATTGGGCAGGGAGGGGCTTGTAACTCAGTATTCACTG
ASCRP4000095	28	30	29	32	38.5	36	4.63002	4.78985	4.78985	4.88236	5.10127	5.09425	A	P	A	A	P	P	mmu_circRNA_45854	X_153802281_153776061_-26220|19.72|2|2	25714049	chrX	-	157338128	157364349	exonic	NM_011077	Phex	AAAATGTTTGTGAATGTTCACTTCCAGGAGGATAAGAAGGAAATGCTGGACCAAGCAACA
ASCRP4000097	63.5	75.5	76	79	129.5	105	6.17313	6.30518	6.28682	6.09965	6.74587	6.59547	P	P	P	P	P	P	mmu_circRNA_016771	mm9_circ_016771	circBase	chr2	-	60779730	60792780	exonic	NM_020296	Rbms1	AAAATTCATCAAGACCCCACCAGGAGTTTCTGGTTATGGTTTTGTTGACTTTGACAGTCC
ASCRP4000098	90	86	121	187	94	90	6.72329	6.51822	7.03793	7.21264	6.28374	6.38071	P	P	P	P	P	P	mmu_circRNA_40428	6_76931894_76923701_-8193|20.18|5|5	25714049	chr6	-	76973706	76981900	exonic	NM_009819	Ctnna2	AAAATTGCTTTCAGAAACAGGTTGCCAATTTGGCTTGTTCCATCTCCAACAATGAGGAAG
ASCRP4000100	124	97	109.5	222	133	99	7.29953	6.74922	6.94195	7.4058	6.81049	6.52738	P	P	P	P	P	P	mmu_circRNA_43584	8_125590997_125590373_-624|20.74|3|5	25714049	chr8	+	123066472	123067097	intronic	ENSMUST00000127664	Gm20388	AAACAAAACACCTGAACTTGTGACCCTCTTCAGTCCTGAGGTTACAGAGTTTGCTATTGC
ASCRP4000101	62	64	64	99.5	60	48.5	6.1864	6.08909	6.02776	6.39221	5.69563	5.56205	P	P	P	P	P	P	mmu_circRNA_19997	1_42936771_42936600_-171|20.10|2|2	25714049	chr1	+	42879754	42879926	exonic	NM_023514	Mrps9	AAACAAAGAGAGAGCTATTGCTTACCTTTTTCCAAGTGGTTTGTTTGAGAAGCGAGCCAG
ASCRP4000102	58	57	63	113.5	63.5	47.5	6.04425	5.83694	6.02776	6.56469	5.75026	5.47822	P	P	P	P	P	P	mmu_circRNA_35973	3_108285396_108283894_-1502|16.70|5|8	25714049	chr3	-	108480975	108482478	exonic	NM_001033304	5330417C22Rik	AAACAAAGGAGAAACGTCCTGCCATCCGTGTGATGCTGACAAATACTCAGGTCCAAGTGG
ASCRP4000103	71	84	73	158	117	115	6.44284	6.49974	6.26823	7.01581	6.59609	6.74699	P	P	P	P	P	P	mmu_circRNA_25878	12_112493574_112458022_-35552|17.31|2|2	25714049	chr12	+	111219810	111255363	exonic	NM_011632	Traf3	AAACAACGAGTCCAAGATCCTTCACCTGCAGGTACAGGGTCCCCATTACTTGAAGGATAA
ASCRP4000104	52	60	66	60.5	115.5	86	5.9207	6.06236	6.18309	5.77462	6.60477	6.38071	P	P	P	P	P	P	mmu_circRNA_39954	6_29518993_29501852_-17141|19.07|2|2	25714049	chr6	-	29551851	29568993	exonic	NM_177296	Tnpo3	AAACAACTTACAGATTTCCACAAGCAAGTCACTAGGGAGAACAACCCTACACTTGTGGAG
ASCRP4000105	37	35	39	46	47	41	5.36026	5.05138	5.30659	5.37192	5.35145	5.26967	P	P	P	P	P	P	mmu_circRNA_44784	9_88462438_88447500_-14938|17.74|2|2	25714049	chr9	+	88552661	88567600	sense overlapping	NM_001142943	Zfp949	AAACAAGACTCTGCCAGATCAGTATCTGGACTGGTCTCAGCTGGGAAATGACTGTATTTT
ASCRP4000106	34	41	40.5	43	51	43	5.13929	5.37482	5.30659	5.17633	5.43163	5.4035	P	P	P	P	P	P	mmu_circRNA_24199	11_102369525_102348814_-20711|16.85|4|5	25714049	chr11	-	102487499	102508211	exonic	NM_001159492	Gpatch8	AAACAAGCTGAATGGGAGAACAGACCCTATTCCAATCGTTGTCAAGTATGATGTCATGGG
ASCRP4000107	55	78	62.5	89	90	70	6.01667	6.44284	6.04243	6.21581	6.22388	6.03969	P	P	P	P	P	P	mmu_circRNA_19036		25070500	chr11	-	90571720	90594844	sense overlapping	NM_011505	Stxbp4	AAACAATTGATAGAAGAACTCCAGAATGTGAAGCAGGCAGGCTCTCAATTACCTCGGTAT
ASCRP4000108	71	73	81.5	139	83	75	6.43035	6.34048	6.46206	6.8475	6.11534	6.11534	P	P	P	P	P	P	mmu_circRNA_27659	14_61465340_61406132_-59208|18.56|5|5	25714049	chr14	+	60787294	60846503	exonic	NM_027436	Mipep	AAACACAAGAGCAGTTCTATGGCTTGCCCTATGTTCCTGACACTGGTCTTTTTGGAGTTC
ASCRP4000109	43	60	50.5	53	91	84.5	5.60714	5.97904	5.6316	5.451	6.25254	6.29144	P	P	P	P	P	P	mmu_circRNA_23141	11_30014920_30009871_-5049|18.84|2|2	25714049	chr11	-	30109870	30114920	exonic	NM_009260	Sptbn1	AAACACGAAGGTTTCAGAGGAGGCTGAGTCCCAGCAATGGTGAGGCAGCTGCAGGAGGAT
ASCRP4000110	112	143	160	192	326	280	7.13991	7.34941	7.48376	7.23755	8.19555	8.11327	P	P	P	P	P	P	mmu_circRNA_010522	mm9_circ_010522	circBase	chr11	+	53368659	53380672	exonic	NM_033565	Aff4	AAACAGAACCTTCCAAATTCCCTTTTCCAACTAAGCAACATGAACCGTGAAGACCGGAAT
ASCRP4000111	73.5	192	101	79.5	253	327	6.47157	7.86053	6.80459	6.14112	7.79546	8.38907	P	P	P	P	P	P	mmu_circRNA_19390		25070500	chr5	+	130187399	130198117	sense overlapping	NM_019983	Rabgef1	AAACAGACGAAGATGTTTTTGGAAGCAATGCCTTATAAAAGGGGGAAGAAGATGAGCCTG
ASCRP4000112	110	167	152.5	109	320	364	7.07764	7.59116	7.41146	6.5468	8.16446	8.55872	P	P	P	P	P	P	mmu_circRNA_000767	mm9_circ_000767	circBase	chr2	-	139977606	140057499	exonic	NM_175225	Tasp1	AAACAGACTTCATCCAGCTGAAGAGAAGACGACAATCAAGCGCAAAGGTTGACTCCCTTT
ASCRP4000113	44	46	40	42	54.5	37.5	5.68164	5.6316	5.43996	5.17633	5.58477	5.24134	P	P	P	P	P	P	mmu_circRNA_35813	3_94666452_94657872_-8580|18.69|2|2	25714049	chr3	+	94853949	94862530	exonic	NM_172683	Pogz	AAACAGTTAGACCAATTACATTGGTCCCAGCATGGCGGACACCGACCTGTTTATGGAATG
ASCRP4000114	223.5	220	235	405	422	324	8.18732	8.05615	8.12107	8.09382	8.63206	8.37682	P	P	P	P	P	P	mmu_circRNA_34258	2_115874934_115747408_-127526|13.51|13|28	25714049	chr2	-	115921671	116049198	exonic	NM_010825	Meis2	AAACAGTTAGCGCAAGACACGGGACTGACAATTCTGCAAGTGAACAACTGAACCCTTCAT
ASCRP4000115	130	175.5	184	180	339.5	258	7.38293	7.70904	7.72276	7.17819	8.28344	8.00956	P	P	P	P	P	P	mmu_circRNA_24519	12_3264749_3252612_-12137|22.39|14|23	25714049	chr12	-	3252611	3264749	exonic	NM_016676	Rab10	AAACATCGAAAAGGCGTTCCTCACATTAGCTGAAGACATCCTCCGAAAGGAATAGACTTT
ASCRP4000116	25	25	30	35	36.5	33	4.54588	4.54588	4.78985	4.63942	5.01467	5.11174	A	A	P	A	P	P	mmu_circRNA_29829	16_55991731_55982288_-9443|18.01|2|2	25714049	chr16	+	55982174	55991618	exonic	NM_173026	Zbtb11	AAACATGAAAGAGCTAGAGATTACAAATGTCCGGTTGACACCAAAGGAGTGGTCAAACGG
ASCRP4000117	15131	5934	7734.5	75487	4522	3363.5	14.1395	13.0254	13.3665	15.1542	12.6592	12.2963	P	P	P	M	P	P	mmu_circRNA_36719	4_45460549_45457551_-2998|17.42|2|2	25714049	chr4	-	45444678	45447677	exonic	NM_001033306	Shb	AAACATGACTACTCCCTCTCCCTGAACCCAGTTTAACGGCAATGAAAAGCGGCAGTCCTC
ASCRP4000118	15214	6227	8324.5	88213.5	4968	3607	14.1618	13.1167	13.4783	15.5494	12.7554	12.3992	P	P	P	P	P	P	mmu_circRNA_36720	4_45502047_45457551_-44496|22.40|2|2	25714049	chr4	-	45444678	45489175	exonic	NM_001033306	Shb	AAACATGACTACTCCCTCTCCCTGAAGTGACCATAGCTGATGACTACTCCGATCCCTTTG
ASCRP4000119	44.5	56	51	50	92	75	5.64607	5.94822	5.74129	5.48092	6.22388	6.17313	P	P	P	P	P	P	mmu_circRNA_37878	4_142760091_142732027_-28064|21.12|2|2	25714049	chr4	-	143142123	143170188	exonic	NM_001081355	Prdm2	AAACATGAGGGGCTCTGCAGAAGGTGTACTACCCAAATTTGGGGTGGATGTGCATTGATG
ASCRP4000120	79	79	94	130	120	118.5	6.59111	6.40645	6.66938	6.76865	6.63895	6.7965	P	P	P	P	P	P	mmu_circRNA_43360	8_98272974_98270873_-2101|13.76|2|2	25714049	chr8	-	95746972	95749074	exonic	NM_153164	Cnot1	AAACATTAAATACATTGAGTACGGACAGCAGTCTCGAGATCCTCCTGTGAAAATGCAGGG
ASCRP4000121	32	35	38	42	53.5	66	5.08719	5.09425	5.13587	5.17633	5.50627	5.97904	P	P	P	A	P	P	mmu_circRNA_43978	9_36658031_36651247_-6784|17.81|4|5	25714049	chr9	+	36843661	36850446	exonic	uc009ouc.1	Fez1	AAACATTGAAGCTCTGAATGGCAACAGCTCTGACATTGAGGGAAACAGATCTTGACAGTT
ASCRP4000122	38	44	39.5	37	51.5	41	5.38636	5.51023	5.30659	4.93044	5.40634	5.26967	P	P	P	A	P	P	mmu_circRNA_37142	4_90978354_90947905_-30449|15.29|14|85	25714049	chr4	-	91281213	91311663	exonic	ENSMUST00000107116	Elavl2	AAACCAAAACAATAAAAACGGCAACTCCAAACTAACATGGCAGTCAGACTGTGTGATGTG
ASCRP4000123	186	172	207	539	157	153.5	7.89831	7.67973	7.90284	8.42973	7.01302	7.19305	P	P	P	P	P	P	mmu_circRNA_45522	X_71282671_71280687_-1984|11.24|12|41	25714049	chrX	-	74035347	74037332	sense overlapping	NM_010788	Mecp2	AAACCAACAAGAATAAAGGCAGCTGTTGTCTCTTCTCCTTATGGGGAGGAAAAGTCAGAA
ASCRP4000125	51	50	57	58	76	70	5.88859	5.68865	5.97904	5.61942	5.97904	6.03969	P	P	P	P	P	P	mmu_circRNA_23533	11_65569873_65548694_-21179|18.22|7|7	25714049	chr11	-	65735191	65756371	exonic	NM_009157	Map2k4	AAACCAAGTGGGCAGATAATGGCAGTTAAAGTAAGCGCAAAGCACTGAAGTTGAATTTTG
ASCRP4000126	51	44	54	82	62	57.5	5.83694	5.43163	5.68164	6.13258	5.6746	5.74354	P	P	P	P	P	P	mmu_circRNA_23000	11_23293961_23243320_-50641|19.37|2|2	25714049	chr11	+	23343319	23393961	exonic	NM_001190401	Usp34	AAACCACCCTCAGGAAAAGTTGCAGTTGATGACAGTGAGGATATATCGACACAAGAAAGT
ASCRP4000127	93	209	105	80	240	318	6.82964	7.97867	6.85271	6.07846	7.72929	8.33722	P	P	P	P	P	P	mmu_circRNA_005382	mm9_circ_005382	circBase	chr1	-	16463034	16509408	exonic	NM_025303	Stau2	AAACCACCTAAAAGTAATGTCAATAATAACCCAGTTTTGTGGAGCTGTGAGGGATACGGA
ASCRP4000128	90	83	88	190	76.5	62	6.81049	6.53258	6.59111	7.23755	6.00548	5.80504	P	P	P	P	P	M	mmu_circRNA_19762	1_23898832_23873056_-25776|20.73|3|4	25714049	chr1	-	23866216	23891993	exonic	NM_028534	Smap1	AAACCACTAACAACGGAAAAGGTCCCCGATGGGCTTCCTGGAATATTGGTGTGTTTATTT
ASCRP4000130	44	52.5	43	44	47	54	5.52074	5.7232	5.36318	5.25084	5.26967	5.63402	P	P	P	P	P	P	mmu_circRNA_24403	11_109396651_109351082_-45569|16.50|2|2	25714049	chr11	+	109489767	109535337	exonic	NM_028710	Arsg	AAACCCATCAAGGGGGAAGAAACCGATGAGGCAGTTGAACATCTGAAGAAGGAAAACATC
ASCRP4000131	155	115	129.5	573	107	85.5	7.64501	6.99145	7.16735	8.50148	6.47225	6.33825	P	P	P	P	P	P	mmu_circRNA_22742	10_121292582_121260093_-32489|13.34|7|10	25714049	chr10	-	121823036	121855526	exonic	NM_001081037	Srgap1	AAACCCCCTCTTTCCTAAGGAAAGGTTTACTGACCTGATTTCCTGTATCATGCTGTGATC
ASCRP4000132	28	34	28	34	42	43	4.71426	4.97699	4.73235	4.67259	5.23816	5.43719	A	P	A	A	P	P	mmu_circRNA_37249	4_101039744_101036127_-3617|18.80|2|3	25714049	chr4	+	101363521	101367139	sense overlapping	NR_040640	0610043K17Rik	AAACCGGACAGGGAATACCTCATCACAACTGAAACCAAAGTCTGACAAACTGTGTCTTAT
ASCRP4000133	64	71.5	70	82	85	70	6.27134	6.2791	6.25884	6.11361	6.10665	6.03969	P	P	P	P	P	P	mmu_circRNA_20077	1_53680411_53662642_-17769|17.55|2|4	25714049	chr1	-	53605797	53623567	exonic	NM_001252070	Dnah7a	AAACCTGGAGGGATGTGATGAAAACGGTTGTACAAGCTCATGTTCAAAAATTGGAGACAA
ASCRP4000134	47	49.5	50	54	61	56	5.71636	5.57471	5.66515	5.57471	5.65803	5.75916	P	P	P	P	P	P	mmu_circRNA_42652	8_25779062_25721454_-57608|10.63|2|2	25714049	chr8	-	24610981	24668590	exonic	NM_010084	Adam18	AAACGAAAGGAAAATCGTGCCTCAGGGAGAACACAAAATATGAGGGCTCATTTTTATCCC
ASCRP4000135	29	28	33	38	39.5	33	4.71426	4.67259	4.84939	4.88236	5.06581	5.01838	A	A	P	A	P	P	mmu_circRNA_45651	X_100810531_100791270_-19261|18.20|5|7	25714049	chrX	-	103595930	103615192	exonic	NR_028380	Ftx	AAACGAACAGTTATCTCACTCCTGTAGATTTTATTGGCTGCAGACACACGCAGCATCTTC
ASCRP4000136	306	157.5	362	679.5	286	310	8.62111	7.48879	8.85121	8.6752	7.97867	8.2819	P	P	P	P	P	P	mmu_circRNA_26786	13_97400786_97384729_-16057|18.56|7|10	25714049	chr13	+	96614773	96630831	exonic	NM_023420	Col4a3bp	AAACGCACAAGGAAGGTCCAAACAGTCTGATTAATGAGGAAGAGTTCTTTGATGCTGTTG
ASCRP4000137	201	148	187.5	336	146.5	118	8.01584	7.38653	7.72703	7.88311	6.91978	6.7692	P	P	P	P	P	P	mmu_circRNA_28168	15_6441539_6433041_-8498|13.93|2|2	25714049	chr15	+	6483040	6491539	exonic	NM_013485	C9	AAACGCTCCAGCTCTCATCAGTCAAAGAACCAAGGCTGATAAAAGTTTCAGAACTGAGAA
ASCRP4000138	40	48	54.5	65	68	57	5.38636	5.51023	5.77462	5.80504	5.84742	5.78338	P	P	P	P	P	P	mmu_circRNA_013079	mm9_circ_013079	circBase	chr1	-	80615291	80648332	exonic	NM_175291	Dock10	AAACTACAAATATGAACAATATTCTGGAGATATTCGACAGTTGCCCCGCAGGAAAAGCCC
ASCRP4000139	38	43	47	41	65	57	5.47553	5.43163	5.5467	5.055	5.7636	5.77022	P	P	P	A	P	P	mmu_circRNA_43996	9_37110568_37086552_-24016|19.02|1|2	25714049	chr9	-	37278966	37302983	exonic	NM_001081429	Ccdc15	AAACTACAGGGCGTCAAAAGCAATATCTGAGACACAGGAGGCTTTTCATGGATATTGAGA
ASCRP4000140	177	135	164	504	175	148.5	7.81481	7.21466	7.53846	8.34279	7.19879	7.13863	P	P	P	P	P	P	mmu_circRNA_31914	18_68268011_68165339_-102672|20.27|3|3	25714049	chr18	+	68005684	68108357	sense overlapping	NM_172631	Ldlrad4	AAACTACGTATGGCCCCACTGTAAAAATAACTCTGCTCTGCACGTCTGACTCTACATTTG
ASCRP4000141	29	33	36	41.5	34	26	5.08719	5.13587	5.29132	5.26967	5.01467	4.84521	A	P	P	P	P	P	mmu_circRNA_24943	12_37274547_37199689_-74858|18.52|1|2	25714049	chr12	+	36473101	36547960	exonic	NM_178629	Ispd	AAACTACTCACAGTGTAGTGATTTTGACTTGGAATTTGGAACAGAGTGCTTGCAGTTGGC
ASCRP4000142	35	38	32	34	59	38.5	5.19614	5.09425	5.01094	4.78113	5.64607	5.3217	P	P	P	A	P	P	mmu_circRNA_39538	5_136868263_136835872_-32391|23.31|1|2	25714049	chr5	-	136360001	136392393	exonic	NM_009986	Cux1	AAACTACTGCAAAATTGATGCACTGAGTAAAAGAAGCAAAGAAGCAGAGGCAGCCTTCTT
ASCRP4000143	915	603.5	829	3588.5	572.5	490	10.1493	9.67123	10.0569	10.6566	9.17241	9.0357	P	P	P	P	P	P	mmu_circRNA_002690	mm9_circ_002690	circBase	chr2	-	70745933	70750524	exonic	NM_172664	Tlk1	AAACTACTTATTGAAAAGGTTCGACCGAATAGCCCTTCTCCTACTGCATTAGCTTTCGGG
ASCRP4000144	170.5	270	175	199	384	335.5	7.74591	8.37392	7.63537	7.27374	8.473	8.42711	M	P	P	P	P	P	mmu_circRNA_30183	17_5291283_5264032_-27251|21.03|7|8	25714049	chr17	+	5264031	5291283	exonic	NM_001085355	Arid1b	AAACTCAGCACAAAGCAGGTAGCCAGATGCCTCCGCAACCACCTGGAAGCCAGTCAGAAT
ASCRP4000145	62	72.5	77	151	77.5	72.5	6.2303	6.25727	6.37058	6.94927	6.00548	6.10665	P	P	P	P	P	P	mmu_circRNA_43791	9_15131191_15121903_-9288|16.18|2|2	25714049	chr9	-	15317458	15326747	exonic	NM_176976	Cep295	AAACTCGACTCCCTCAAACCAAAGTATCCAAAGAGAAGCTACCTACAGTTAAAGTCAAGA
ASCRP4000146	228	190	241	734.5	175	157.5	8.21469	7.81294	8.13354	8.77174	7.19879	7.22595	P	P	P	P	P	P	mmu_circRNA_20745	1_123334467_123325528_-8939|15.78|2|2	25714049	chr1	+	121428950	121437890	sense overlapping	NM_029955	Ccdc93	AAACTCTACAATCGGTCAGAAAATATCCAGGTCAAAGGCTGTGTCTTCCTGTCTCAAAGG
ASCRP4000147	101	134	128.5	106.5	225	251	6.94634	7.22314	7.14034	6.51428	7.59645	7.94882	P	P	P	P	P	P	mmu_circRNA_011801	mm9_circ_011801	circBase	chr12	+	111592576	111618383	exonic	NM_021516	Mark3	AAACTCTCTACTTAATCATGGAATATGCAAGTGGAGCACATTTCACATGGAGACGGGAGG
ASCRP4000148	78	126	81	78	151	173	6.6097	7.16317	6.47157	6.11361	6.99145	7.37281	P	P	P	P	P	P	mmu_circRNA_29575	16_33229234_33196160_-33074|17.53|4|4	25714049	chr16	+	33196073	33229148	exonic	NM_176840	Osbpl11	AAACTGCACCGTGACCACATGGAGAGTGTTAATGGCTATTTAATGAAGTACACCAACCTT
ASCRP4000150	43	45.5	48	52	71	57	5.52074	5.55695	5.61206	5.49964	5.90473	5.75916	P	P	P	P	P	P	mmu_circRNA_32614	19_41661206_41656268_-4938|14.95|9|14	25714049	chr19	+	41581777	41586716	sense overlapping	uc008hmd.1	Gm340	AAACTGGAGAAGAGAACTGGCAGAGTTCTTCTCTGGGGCTAAGGGAAGTGAGAGGAGTCA
ASCRP4000151	34	37.5	36	45	44	30.5	5.08719	5.11521	5.055	5.26967	5.23816	4.94222	P	P	P	P	P	P	mmu_circRNA_43589	8_125648376_125648048_-328|19.84|2|2	25714049	chr8	+	123124147	123124476	exonic	NM_170684	Cpne7	AAACTGGATGACAAGATTGTGGCCCAGAAGAAGATGACACGGCCATTGCTGTTGCGATTC
ASCRP4000152	152	123.5	141.5	365	88.5	90	7.60048	7.11454	7.34053	7.98652	6.20118	6.42196	P	P	P	P	P	P	mmu_circRNA_014024	mm9_circ_014024	circBase	chr9	-	121126449	121145386	exonic	NM_177589	Ulk4	AAACTGGTCCCGCTCATTTTTGAAGTAATTTTGGTCATGGATTATATTTTGCCGCCCTTG
ASCRP4000153	245	305.5	337	334	615	759.5	8.29994	8.59648	8.74957	7.88107	9.28327	9.81471	P	P	P	P	P	P	mmu_circRNA_009035	mm9_circ_009035	circBase	chr19	-	60543009	60564294	exonic	NM_030197	Cacul1	AAACTGTTTACGGAACATGTTGCAGAGAAGCACATTTACAGCCTAATGCTAATGAATGTT
ASCRP4000154	147	232	191	129	182	164	7.52286	8.1611	7.75568	6.78455	7.2589	7.28765	P	P	P	P	P	P	mmu_circRNA_002888	mm9_circ_002888	circBase	chr12	-	51759218	51761170	exonic	NM_144788	Hectd1	AAACTTAGGCGTATTTGGGAGCCCACTTACACGAAGAAGAAGAGTATGAAACCAAAGGAG
ASCRP4000155	67	84	62	105	120	81	6.35817	6.53258	6.07846	6.48371	6.63895	6.21095	P	P	P	P	P	P	mmu_circRNA_28922	15_88927249_88924567_-2682|16.62|10|18	25714049	chr15	+	89094136	89096819	exonic	NM_027905	Selo	AAACTTCTGGAGACCATGCATCTGACTGATTCGGCTCCTTTGAAATTTTTAAGCCTCCTG
ASCRP4000156	29	31	34	40	30	26	4.9066	5.05138	5.10477	5.08365	4.87418	4.70507	P	P	P	P	P	P	mmu_circRNA_37181	4_95671098_95656329_-14769|11.96|3|3	25714049	chr4	+	95989637	96004407	exonic	NM_030014	Hook1	AAACTTTACTCAAGGAAAAAGAGTGATGTAGCTTGGTTCAGCGAATCTTGGTTAAGCCGA
ASCRP4000157	80	88.5	80	119	123	105	6.54808	6.59858	6.38934	6.65574	6.68641	6.61093	P	P	P	P	P	P	mmu_circRNA_30649	17_55839404_55809038_-30366|18.42|2|2	25714049	chr17	-	55669739	55700106	exonic	NM_028370	Pot1b	AAACTTTTTTGTCCTAAATGCCATTTATTGCCCCAGTAGCACCTTCTACATACACACCCC
ASCRP4000158	50.5	63	59	43	83	75	5.93452	6.13258	6.05875	5.38636	6.13258	6.17313	P	P	P	M	P	P	mmu_circRNA_013270	mm9_circ_013270	circBase	chr8	+	46793492	46807751	exonic	NM_008391	Irf2	AAAGAAACCAAAGACAGAAAAAGAAGAGAGAGTTAAGCACATCAAGGGTACCATGCCGGT
ASCRP4000159	56	58	52	42	45	36	6.00173	5.89264	5.77462	5.2092	5.26967	5.20595	P	P	P	P	P	P	mmu_circRNA_33321	2_34290742_34274628_-16114|18.47|2|2	25714049	chr2	+	34419107	34435222	intronic	ENSMUST00000156967	Mapkap1	AAAGAAAGAAATTCTAAACAATCAGGGCTTCATGCTTGCGAGCCTACCTTTAACCTGTCG
ASCRP4000160	42	40	41.5	51	41	36	5.56966	5.29438	5.36318	5.53896	5.13587	5.16967	P	P	P	P	P	P	mmu_circRNA_45155	9_110883467_110881974_-1493|17.52|2|3	25714049	chr9	+	110979469	110980963	exonic	NM_028838	Lrrc2	AAAGAAAGAGGCTGGAAGAGCTACAAGGTTTCCTGCTGTATAAAAACAAGCTGACCTACC
ASCRP4000161	138	119	141	186	163	126	7.43388	7.01859	7.30752	7.20614	7.08651	6.88256	P	P	P	P	P	P	mmu_circRNA_42962	8_67098344_67073694_-24650|20.53|2|3	25714049	chr8	-	64594896	64619547	exonic	NM_013494	Cpe	AAAGAAAGTGGCAGTTCCTTTTAGCCCTGCTGTTGGGGTGAACCTGAATTTAAATACATT
ASCRP4000162	72.5	75	68.5	142	159	124.5	6.39221	6.29144	6.19463	6.88256	7.03243	6.8672	P	P	P	P	P	P	mmu_circRNA_21241	1_169167779_169157863_-9916|20.96|8|14	25714049	chr1	-	167227731	167237648	exonic	NM_030724	Uck2	AAAGAAATACGCCGATGTGATCATTCCTAGAGGTGCCGACAATCTCGTCTTCCGTTTGTG
ASCRP4000163	37	35	48	56	51	42.5	5.29438	5.00347	5.47822	5.60714	5.43163	5.35439	P	P	P	P	P	P	mmu_circRNA_33662	2_61623616_61598693_-24923|13.53|9|15	25714049	chr2	+	61760635	61785559	exonic	NM_021526	Psmd14	AAAGAAATGTTGGAATTAGCCAAGAATTATAATAAGGGCCCACCTACAGATGCTCCTGCC
ASCRP4000164	710	1474	962	409	2595	2769	9.8276	11.0291	10.285	8.10544	11.6703	11.9286	P	P	P	P	P	P	mmu_circRNA_000610	mm9_circ_000610	circBase	chr8	+	79118174	79120540	exonic	NM_178267	Zfp827	AAAGAACACAATCACACGAAAGAAAACGCAATGCGGACAACCACCAGCGGAAAGCTACAA
ASCRP4000165	44	38	43	44	43.5	48.5	5.64607	5.17965	5.47822	5.19614	5.25084	5.58977	P	P	P	P	P	P	mmu_circRNA_26291	13_46812692_46803116_-9576|18.21|3|3	25714049	chr13	-	46707746	46717323	exonic	NM_175749	Nup153	AAAGAACAGTGGCATTCTTAGCAGGGTTACAGAATCTGTTAAGAATATTGTACCAGGGTG
ASCRP4000166	61	63	69	78	80	66	6.21581	6.15637	6.24781	6.10665	6.09965	5.97904	P	P	P	P	P	P	mmu_circRNA_35013	2_168030274_168014782_-15492|20.52|2|2	25714049	chr2	-	168189281	168204774	exonic	ENSMUST00000057793	Adnp	AAAGAACATATAGAAGTGTGAGATGCACAGTACGAAACCTAGGCCCCAGCTTTTACATCG
ASCRP4000167	38	40.5	43	64.5	41	36	5.31869	5.37482	5.4035	5.8285	5.20595	5.20595	P	P	P	P	P	P	mmu_circRNA_010558	mm9_circ_010558	circBase	chr9	+	49392353	49392429	intronic	ENSMUST00000075764	Drd2	AAAGAACCTGGAGTGGAGCACTGGGAGGCCCGAGGAGGCCGTGAGAGAGCAGACACACAG
ASCRP4000168	56	65	54	82	76.5	52	5.98285	6.06236	5.71407	6.15131	5.99986	5.60714	P	P	P	P	P	P	mmu_circRNA_43776	9_13506799_13501618_-5181|22.16|3|3	25714049	chr9	+	13697173	13702355	exonic	NM_173776	Maml2	AAAGAAGAAATACGGGCACCCTGCAGCCAGCTGCTCAGTATTCGGGATCAACACACTGTG
ASCRP4000169	3840	8128	4131.5	497	3052.5	2523	12.2301	13.6818	12.4726	8.33126	11.9286	11.7405	P	P	P	P	P	P	mmu_circRNA_40229	6_47508293_47495675_-12618|21.33|3|3	25714049	chr6	-	47545675	47558294	exonic	NM_007971	Ezh2	AAAGAAGAAGAAGAGAAAAAAGATGAGACGTCCAGCTCCTCTGTGTTCAGTCACCAGTGA
ASCRP4000170	81	154.5	102	76	123.5	100	6.62805	7.49447	6.80459	6.04425	6.70151	6.54808	P	P	P	P	P	P	mmu_circRNA_29796	16_50251507_50220558_-30949|14.76|2|2	25714049	chr16	-	50220444	50251394	exonic	NM_027444	Bbx	AAAGAAGAAGACTGGAAACATGTCCTCAGAATCGACTAAAACCAGCAAAGGCATCCTCTG
ASCRP4000171	225	172	284	297	327	286	8.17801	7.6402	8.45221	7.73438	8.20372	8.15352	P	P	P	P	P	P	mmu_circRNA_36090	3_122293161_122260821_-32340|20.01|2|3	25714049	chr3	-	122557902	122590243	exonic	NM_153118	Fnbp1l	AAAGAAGCCAAAGGATCAGTTCGACAGCTTAGATAAGCATACCCAATGGGGAATTGACTT
ASCRP4000172	38	44	47	44.5	57	70	5.36026	5.37482	5.5467	5.23816	5.55183	6.02037	P	P	P	P	P	P	mmu_circRNA_28114	14_123914995_123795429_-119566|20.07|2|2	25714049	chr14	-	123396206	123515773	exonic	NM_177393	Nalcn	AAAGAAGCTCAAACAAGCACGAGTATATTCACAGTCTATGAGGCTTCATCTCAGGAAGGC
ASCRP4000173	113.5	88	110	294	112	78	7.1732	6.56976	6.87029	7.72561	6.52411	6.21095	P	P	P	P	P	P	mmu_circRNA_41597	7_71860433_71698533_-161900|18.12|4|8	25714049	chr7	+	64553646	64715547	exonic	NM_007461	Apba2	AAAGAAGGTGGCATCATTTCCAAGCTTTGTGGCTGTTCTCTGGATATTGAGGCACTGTTG
ASCRP4000174	42	97	48	43	65	65	5.56966	6.74026	5.57723	5.25084	5.78556	5.95792	P	P	P	P	P	P	mmu_circRNA_38764	5_73180483_73173242_-7241|20.29|7|14	25714049	chr5	-	72782002	72789244	exonic	NM_013689	Tec	AAAGAATGACCTCCATTGGTGGAGAGCGAGAGATAAGTATGGAAGAAATACAGAAAGGGC
ASCRP4000175	38	48	46	42	69	48	5.34259	5.61206	5.5467	5.09425	5.86403	5.49698	P	P	P	P	P	P	mmu_circRNA_34241	2_113284616_113266679_-17937|13.87|5|7	25714049	chr2	+	113426521	113444459	intronic	ENSMUST00000110954	Fmn1	AAAGACAAAGGACACAGAAGAAAAAGTGGGACTGAAGTACACTGAAGCAGCAGCCCCCAG
ASCRP4000176	510.5	396	464	1215	385	237.5	9.37067	8.9981	9.21925	9.38045	8.46418	7.85171	P	P	P	P	P	P	mmu_circRNA_23604	11_70272329_70268661_-3668|17.38|1|2	25714049	chr11	-	70455158	70458827	exonic	uc007jux.1	Cxcl16	AAAGACATATGCTACCACATCTGCCCCCATTGACATTCATAAAAAAGGTTCCAGTTGCAG
ASCRP4000177	42	53	51	49	85	81	5.47553	5.74129	5.64607	5.2092	6.14962	6.22709	P	P	P	M	P	P	mmu_circRNA_40954	6_134470611_134461174_-9437|19.15|1|2	25714049	chr6	-	134511155	134520593	exonic	NM_008514	Lrp6	AAAGACCTGCAAAGATGGTTCATGTACTGGACAGACTGGGGAGAAGTGCCAAAGATAGAA
ASCRP4000178	96	74.5	95	109.5	113	105	6.9277	6.30518	6.70842	6.55832	6.53258	6.59547	P	P	P	P	P	P	mmu_circRNA_22322	10_83017844_83017713_-131|11.12|1|2	25714049	chr10	+	83554967	83555099	intronic	ENSMUST00000038388	A230046K03Rik	AAAGACCTTTCACCATAGAAAAGAGCTGATGCAGAATTAACCACTCGTGTGCTTACAGAT
ASCRP4000179	78	109.5	108.5	86	401	360	6.52607	6.87644	6.86204	6.21581	8.54236	8.5443	P	P	P	P	P	P	mmu_circRNA_006013	mm9_circ_006013	circBase	chrX	+	69544408	69545269	exonic	NM_008032	Aff2	AAAGACTAAACTGCCAAAGTTCACAATCCTGCAAACAAGTGAAACAAACAAAGGGGATGC
ASCRP4000180	126	129	160.5	392	202	206	7.33533	7.19633	7.51368	8.06695	7.43666	7.61159	P	P	P	P	P	P	mmu_circRNA_26634	13_84426403_84411776_-14627|19.70|7|11	25714049	chr13	+	84272170	84286798	exonic	NM_175187	Tmem161b	AAAGACTATATCATGAACCCACCGTTGGGTAGAGAGAGTGTCCCTCTCACTGCATTACTT
ASCRP4000181	106	96	95	175	134	140	7.04978	6.73123	6.72329	7.12405	6.78999	7.03839	P	P	P	P	P	P	mmu_circRNA_31322	18_12980801_12978014_-2787|18.70|5|6	25714049	chr18	-	12819504	12822292	intronic	ENSMUST00000121774	Osbpl1a	AAAGACTGTGGTGGGGGAGATGCGCTCTCCAATGGCATCAAAAAGCACAGTGTACTTCTG
ASCRP4000183	54	92	72	59	121	122	5.88859	6.63895	6.25884	5.64607	6.63895	6.83386	P	P	P	P	P	P	mmu_circRNA_39546	5_137806965_137806176_-789|21.34|2|2	25714049	chr5	+	137364947	137365737	exonic	NM_010144	Ephb4	AAAGAGATCGATGTCTCCTATGTCAAGATTGAAGAGGTAATTGGTGCAGAGAGCGAGAGC
ASCRP4000184	57	65.5	67	60	111.5	92	6.00173	6.09965	6.07846	5.71636	6.5156	6.42895	P	P	P	P	P	P	mmu_circRNA_009900	mm9_circ_009900	circBase	chr15	+	93424013	93465245	exonic	NM_146062	Pphln1	AAAGAGATTGAGCAGGATGAATCTGGCTACAGATGGCTAAGAGATGATCATTCCACAAGC
ASCRP4000185	75	181	129	58	381	312	6.52607	7.75484	7.17736	5.71636	8.44998	8.29287	P	P	P	P	P	P	mmu_circRNA_31207	18_5761431_5748692_-12739|12.56|3|5	25714049	chr18	+	5748693	5761433	exonic	NM_011546	Zeb1	AAAGAGCACTTACGGATTCACAGTGTGAAAGACAACGAGTGTGACTCAGATGCAGAAAAT
ASCRP4000186	51	57	65	72	69.5	61.5	5.73904	5.86403	6.05875	5.96756	5.88859	5.84009	P	P	P	P	P	P	mmu_circRNA_35139	3_20008127_19964566_-43561|17.64|12|24	25714049	chr3	+	20064565	20108123	exonic	NM_009210	Hltf	AAAGAGTCCAGTATGGAATGGAAGTCCAGCTCAAAGTGTAGTTCCTTTTGGTGCAAGTAA
ASCRP4000187	36.5	34	30	82.5	38.5	34	5.451	5.26967	5.055	6.22388	5.16632	5.16967	P	P	P	P	P	P	mmu_circRNA_38492	5_36192218_36183930_-8288|17.75|8|24	25714049	chr5	+	35841280	35849569	exonic	NM_177678	Ablim2	AAAGATAACATCTATAGGAAACCCCCTATCTACAAACAGCACGGGGGATCAGGATGATCG
ASCRP4000188	27	32	29	31	38	29	4.71426	5.00347	4.73235	4.40902	5.03681	4.72328	A	P	A	A	P	P	mmu_circRNA_24792	12_21316145_21311164_-4981|17.62|2|3	25714049	chr12	+	21305302	21310284	exonic	NM_018813	Cpsf3	AAAGATAAGGAAAGATTTTAGTCCATGGGGAACAGAATGAAATGGCCAGGCTGAAAGCAG
ASCRP4000189	29.5	30.5	29	29	33	28	4.88236	4.86598	4.7658	4.61046	4.83685	4.79419	A	P	P	A	P	P	mmu_circRNA_23173	11_31917734_31901731_-16003|16.18|2|2	25714049	chr11	+	32001730	32017734	exonic	NM_008741	Nsg2	AAAGATCGCTGAATTTACGGTCTGGAATAAAAGCAGAAGCATGGTGAAGCTGAACAGCAA
ASCRP4000190	76	66.5	82	129	72	70	6.5156	6.16645	6.50637	6.74026	5.94432	6.03969	P	P	P	P	P	P	mmu_circRNA_006421	mm9_circ_006421	circBase	chr1	-	156869440	156907778	exonic	NR_027640	Ralgps2	AAAGATGACTCCTTGCATTCCCTATTTAGGAATGATGCATTTGTGGCCTTGGACATGAAG
ASCRP4000191	97.5	141	125	99	264.5	263.5	6.93999	7.26907	7.10278	6.3589	7.87084	8.03132	P	P	P	P	P	P	mmu_circRNA_008748	mm9_circ_008748	circBase	chr17	+	65810537	65816050	exonic	NM_146081	Ppp4r1	AAAGATGAGAGCAAGAACTCAGAAGACTCCTCGGCAGAAGACAAAGACAGAACCAACTGT
ASCRP4000192	298.5	317	263	1146.5	355	223	8.58259	8.65759	8.2819	9.31173	8.34741	7.75512	P	P	P	P	P	P	mmu_circRNA_42401	7_139971068_139963261_-7807|20.48|12|50	25714049	chr7	-	132771577	132779385	exonic	NM_175268	Fam53b	AAAGATGAGTCAAGGACCTACCCTCCTTTCCTGTGGAATTATGGGCCGTTGACTACTTTT
ASCRP4000193	69	73	79	99	78	61	6.39221	6.26823	6.36183	6.37203	6.03144	5.94822	P	P	P	P	P	M	mmu_circRNA_19531		25070500	chr9	-	107812210	107812329	intronic	ENSMUST00000181986	Rbm6	AAAGATGAGTGCCACCAGATCTCATTAATCTCATTATAGATAGCTATGAACCACCTTGTT
ASCRP4000194	898.5	450.5	622	1954	571	458.5	10.1359	9.20394	9.61393	9.94006	9.15975	8.91312	P	P	P	P	P	P	mmu_circRNA_010003	mm9_circ_010003	circBase	chr10	+	90914695	90923602	exonic	uc033frx.1	Anks1b	AAAGATGCGGTCGTCTGTCTGTGAAATCTGGACCAATCAGAACGCTGGATTTCCTTTCTC
ASCRP4000195	41	61	50.5	41	84.5	61	5.47553	6.03328	5.72548	5.25084	6.13771	5.8285	P	P	P	A	P	P	mmu_circRNA_003429	mm9_circ_003429	circBase	chr15	+	81639740	81641425	exonic	NM_177821	Ep300	AAAGATGCTTGACAAGGCTGTATCAGAACGTATTGTCCATGACTACAAGGATTGCCATCT
ASCRP4000196	47.5	47.5	51	68	59	43.5	5.76801	5.59724	5.74129	5.86609	5.62186	5.3217	P	P	P	P	P	P	mmu_circRNA_43425	8_109342469_109305594_-36875|18.53|2|3	25714049	chr8	+	106781693	106818569	exonic	NM_173037	Tango6	AAAGCAACAGAGGGATTGCCCTTCTTTCAGATGTGTACCCTGAAGAAATCTTGGTTGATC
ASCRP4000197	74	77.5	83.5	177	91	75	6.54808	6.47157	6.48035	7.14629	6.26823	6.17313	P	P	P	P	P	P	mmu_circRNA_33704	2_65555924_65549764_-6160|19.53|2|2	25714049	chr2	+	65711706	65717867	exonic	NM_001099298	Scn2a1	AAAGCAAGGAGAACTTGAAGAATCCAGACAGAAATGCCCTCCATGCTGGTATAAATTTGC
ASCRP4000198	92	101	120	151	169	135	6.86823	6.7965	7.06378	6.94537	7.16317	7.01069	P	P	P	P	P	P	mmu_circRNA_22805	11_3079510_3040140_-39370|19.61|2|2	25714049	chr11	-	3140136	3179507	exonic	NM_030207	Sfi1	AAAGCACTGGACAGGGGATTTTCCATGAGCAGAAAATATTACAGAAGGTCTTCGGAGAAT
ASCRP4000199	53	40	47	51	39	55.5	5.85575	5.26967	5.53118	5.48092	5.09425	5.71864	P	P	P	P	P	P	mmu_circRNA_44915	9_100409091_100408848_-243|16.74|3|4	25714049	chr9	-	100508428	100508672	exonic	NM_010878	Nck1	AAAGCATCTATTGTTAAAAACCTGAAGGACACCTTAGTGTTGACGCTGCTGAAAGATGGC
ASCRP4000200	36	42	40	41	42	43	5.43163	5.55695	5.43996	5.29132	5.25084	5.4674	P	P	P	A	P	P	mmu_circRNA_29549	16_32761903_32759346_-2557|16.15|3|7	25714049	chr16	-	32759259	32761817	antisense	NM_080457	Muc4	AAAGCCAATCAGGATCTTGAAGATTGGGCTGCAATCCAGTTAAAAGAAGGCTTGTAAGAG
ASCRP4000201	133	137	202	199	265	244	7.40863	7.23595	7.86337	7.28226	7.86208	7.88337	P	P	P	P	P	P	mmu_circRNA_30911	17_74992589_74957241_-35348|19.91|2|3	25714049	chr17	+	74557900	74593249	exonic	NM_007566	Birc6	AAAGCCAATGTGGGCCACAGTTACATTTCATCTTCCTCATCACGTATTGAAGTCTATTGC
ASCRP4000202	51	56	61	81	101	67	5.80504	5.80504	6.02776	6.15637	6.38934	5.9714	P	P	P	P	P	P	mmu_circRNA_009202	mm9_circ_009202	circBase	chr3	+	36906690	36908249	exonic	NM_172679	4932438A13Rik	AAAGCCACATACCACTTCATCTTTGCACAGAAGAACTTCTTTACAGGTTATACCCCTGCT
ASCRP4000203	140	188	165	158	313	366	7.47128	7.81774	7.54491	6.98577	8.13225	8.57819	P	P	P	P	P	P	mmu_circRNA_36280	3_146420732_146418596_-2136|19.33|2|3	25714049	chr3	-	146755631	146757768	exonic	NM_011100	Prkacb	AAAGCCACTGAGCAGTACTACGCCATGAAGATCTTAGACAAGCAGAAGTGAAAGAGTTTC
ASCRP4000204	59	107	54	64	98	78	6.15974	6.87029	5.80504	5.74129	6.34566	6.21095	P	P	P	P	P	P	mmu_circRNA_21503	1_188563742_188559995_-3747|19.47|15|35	25714049	chr1	-	186736115	186739863	exonic	NM_026041	Rrp15	AAAGCCAGACAGGAAGCTGTGACTCAGAGATGGACCACTCAGATGATGGAGCTGCAGAAG
ASCRP4000205	81	68	95	144	86	65.5	6.66879	6.24622	6.74026	6.91082	6.18144	6.01108	P	P	P	P	P	P	mmu_circRNA_41058	6_145353145_145345839_-7306|17.05|1|2	25714049	chr6	-	145397318	145404625	exonic	uc009erk.1	Ifltd1	AAAGCCATGAAATCTGTGAACAGAAAAGGAAATCCCGCCAACTGTCTTACCCAATAAGAG
ASCRP4000206	74.5	59	76	97	56	56	6.49775	5.89264	6.32031	6.34566	5.55183	5.73904	P	P	P	P	P	P	mmu_circRNA_42287	7_130628945_130628454_-491|16.84|3|3	25714049	chr7	-	123484939	123485431	exonic	NM_001081329	Zkscan2	AAAGCCCAGCTGGTGTGCATTGGGGCTATGAAGAAACCAAGACTTTTCTTGATATCCTTC
ASCRP4000207	33	42	37	48	35	40	5.055	5.3921	4.9539	5.33665	5.01467	5.26967	P	P	P	P	P	P	mmu_circRNA_45232	9_117838299_117820998_-17301|16.91|2|2	25714049	chr9	-	117911879	117929181	exonic	uc009rzf.1	Zcwpw2	AAAGCCCGTGGATACATTGCTATCAGAAAAGTTGTCTCTGAGACTGAAGGTTTGCTGAAA
ASCRP4000208	39	41	46	51	48	39	5.38636	5.26967	5.5155	5.451	5.38348	5.25715	P	P	P	P	P	P	mmu_circRNA_33347	2_37234524_37232162_-2362|15.58|2|2	25714049	chr2	-	37376641	37379004	exonic	NM_001100591	Rc3h2	AAAGCCGAAGAGACAGAGTTTAGGTGAAGACCATGTGATTCTTTCTCTGAGAGTGTGAGT
ASCRP4000209	205	527	473	178	1393.5	1014	8.05976	9.48766	9.24514	7.1732	10.7343	10.3948	P	P	P	P	P	P	mmu_circRNA_012164	mm9_circ_012164	circBase	chr13	+	23739382	23739448	sense overlapping	NM_015786	Hist1h1c	AAAGCCGTAAAGCCAAAGGCTGCCAAGCCCAAGGTCACCAAGCCCAAGAAGGTCAAGAGC
ASCRP4000210	38.5	69	49	46	92	119	5.31869	6.15637	5.61206	5.29132	6.22388	6.77799	P	P	P	P	P	P	mmu_circRNA_29068	15_99576377_99569096_-7281|18.84|15|47	25714049	chr15	-	99738664	99745946	exonic	NM_028015	Cers5	AAAGCCTTGAGCCGGGGAAAGGTGGAGATTCACTTATTATTTATGTATCTTCTGCTACGG
ASCRP4000211	239.5	190	253	327	161	151.5	8.28557	7.85742	8.21974	7.86208	7.07764	7.1815	P	P	P	P	P	P	mmu_circRNA_43038	8_75257387_75254980_-2407|19.64|2|2	25714049	chr8	+	72731080	72733488	exonic	NM_009188	Sin3b	AAAGCGGTCCCTGGACAACTCCCATAGCCATGGTGACTGTGGGGAGGACTTCAAGCAGAT
ASCRP4000212	42	41	51	48	43	45	5.58477	5.3921	5.74129	5.42605	5.29438	5.49698	P	P	P	P	P	P	mmu_circRNA_31116	17_88415052_88414739_-313|20.43|7|10	25714049	chr17	-	88015398	88015712	exonic	NM_001081034	Fbxo11	AAAGCGTGCAAGAGTGTCTGGAAAGTCACAAGATCTTTCAGATGATGTTCCTGCAGATAT
ASCRP4000213	31	41	33	39	41.5	41	4.97699	5.31567	4.9539	4.97699	5.22214	5.30659	P	P	P	A	P	P	mmu_circRNA_36967	4_75712281_75644405_-67876|16.18|2|2	25714049	chr4	-	75998500	76066377	exonic	NM_011211	Ptprd	AAAGCTAGAAGAAAGGTCGAGGCTGCTTAAGGAGATATCTAGAAAACGCAGAAGCATTCG
ASCRP4000214	50	44.5	49	57.5	54	67	5.82002	5.3921	5.64607	5.60714	5.50627	5.95792	P	P	P	P	P	P	mmu_circRNA_26327	13_52936433_52930634_-5799|17.79|2|2	25714049	chr13	-	52835264	52841064	sense overlapping	NM_016709	Auh	AAAGCTAGCAATGTCCGTGGTCAAAACACGTAAAAATTAGGAGGGACACAGAGATTACCA
ASCRP4000215	1094	948	1093	3908	851	896	10.4184	10.4364	10.4853	10.7824	9.8477	10.2137	P	P	P	P	P	P	mmu_circRNA_23283	11_49900963_49884673_-16290|15.75|3|3	25714049	chr11	+	50071170	50087461	exonic	NM_021540	Rnf130	AAAGCTATAAGCAGAATGATGTTGTTCGGGTTCTCCCCTGCAAGCACGGGAGATATTATT
ASCRP4000216	41	39	42	76	45	43	5.47553	5.31567	5.46195	6.06056	5.29438	5.4035	P	P	P	P	P	P	mmu_circRNA_33083	2_19175666_19165576_-10090|17.23|1|6	25714049	chr2	+	19243948	19254039	exonic	NM_001081083	Armc3	AAAGCTATTGCCAAAGCAGCTTATGACCGTGATGTTAAGAAGCTCTTGAGGGAGTTAGAA
ASCRP4000217	59.5	136	81.5	50	229.5	189.5	6.14453	7.26907	6.40928	5.48092	7.63839	7.50774	P	P	P	P	P	P	mmu_circRNA_42862	8_47599105_47591003_-8102|21.54|4|4	25714049	chr8	+	46505648	46513751	exonic	NM_007981	Acsl1	AAAGCTCTGGAGGGTACCACTGATGGTATTCGAAGATCAGCAGTCCTTGAAGATGACAAG
ASCRP4000218	32	36	33.5	34	43.5	41	4.9066	5.15624	4.83052	4.72328	5.25084	5.3217	P	P	P	A	P	P	mmu_circRNA_35224	3_32473290_32473156_-134|17.40|4|5	25714049	chr3	+	32574233	32574368	exonic	NM_024200	Mfn1	AAAGCTCTTAAGAGAAATGGCCACTACTTTTGCTCGACTGTGCCAACAAGTTGATGTTAC
ASCRP4000219	27	40	43.5	39.5	56	64.5	4.84521	5.3921	5.46195	5.11867	5.59972	5.98854	A	P	P	A	P	P	mmu_circRNA_20009	1_44027361_44014281_-13080|12.98|4|5	25714049	chr1	+	43957435	43970516	exonic	NM_009418	Tpp2	AAAGCTGACAATATAGAAGTATTTGCCCAAGGACATGGAATTATTCAGATGATAGAAGTT
ASCRP4000220	77	86	71	118.5	108	85	6.46206	6.53258	6.20933	6.64497	6.48908	6.3308	P	P	P	P	P	P	mmu_circRNA_28701	15_72783549_72755936_-27613|15.86|2|3	25714049	chr15	-	72925505	72953119	exonic	NM_029640	Trappc9	AAAGCTGGATTTCTCTTGCCAGGAGAATCTTCTCCAGGACCTGAGTGATGGTGCGTGAAG
ASCRP4000223	41	50.5	52	66	58.5	45	5.64607	5.7232	5.78556	5.77462	5.58477	5.42605	P	P	P	P	P	P	mmu_circRNA_33765	2_69584172_69579543_-4629|13.21|1|2	25714049	chr2	+	69741485	69746115	exonic	NM_001081086	Ppig	AAAGGAAGAGGACCGAGGTTAAGAAAGAAGAAAAGAAAAGGCATAAGTCCTCGTCCTCCT
ASCRP4000224	34	40	37	70	39	33	5.13929	5.24768	5.10477	5.88147	5.14949	5.09425	P	P	P	P	P	P	mmu_circRNA_32433	19_31995476_31983282_-12194|16.15|2|2	25714049	chr19	+	31908791	31920986	exonic	NM_001081074	A1cf	AAAGGAATTCAACAGTATTAAACCAGGAAAATGGACAAAGGAAGTATGGTGGCCCTCCAC
ASCRP4000225	66	69.5	66.5	99.5	84	62	6.29756	6.19709	6.11534	6.38791	6.09965	5.89668	P	P	P	P	P	P	mmu_circRNA_39447	5_130066680_130055329_-11351|19.12|3|4	25714049	chr5	+	129549453	129560805	exonic	NM_172276	Sfswap	AAAGGACCCGTTCCAGCTTCTTTTGCTCCAATAAGCTTTGCCATCAAAGCCAAAGAAAAT
ASCRP4000226	84	65.5	80.5	121.5	91.5	75	6.62805	6.04789	6.44145	6.68641	6.23987	6.11534	P	P	P	P	P	P	mmu_circRNA_31034	17_83850414_83809366_-41048|18.60|1|2	25714049	chr17	+	83410025	83451074	exonic	NM_199466	Eml4	AAAGGACCTAAAGATGATAGTATTTCTGCTGCAAGTACCTCTGACGTTCAAGACCGCCTC
ASCRP4000227	35	37	35	66	33	33.5	5.02208	5.00347	4.9539	5.75916	4.90259	5.07832	P	P	P	P	P	P	mmu_circRNA_31561	18_34774451_34774102_-349|18.12|6|7	25714049	chr18	-	34614447	34614797	exonic	NM_030147	Brd8	AAAGGAGACACAGGAGAGATACAGCATTGTGCTTCTCAGTATTCTGAGCTCTTAGAGACT
ASCRP4000228	32	42.5	36.5	42	55	40.5	4.97699	5.29438	5.08719	5.08365	5.52597	5.24134	P	P	P	P	P	P	mmu_circRNA_44075	9_45602512_45602135_-377|19.39|9|28	25714049	chr9	-	45794051	45794429	exonic	NM_001081373	Cep164	AAAGGAGGCTTCTGCCTTGGAGAACACCTCAGATGTCAGTGAGGAGTCTCCAAGAACCAG
ASCRP4000229	208	227	217	517	200	191	8.05593	8.11088	7.96863	8.37682	7.42026	7.49714	P	P	P	P	P	P	mmu_circRNA_28074	14_122393692_122372831_-20861|18.88|2|2	25714049	chr14	+	121973608	121994470	exonic	NM_026861	Ubac2	AAAGGCAGCAGCAGCTTGGCGCCCGTGTTCGCTCTCTTTGTTCCATTTCACTGCTCCATC
ASCRP4000230	41	50	40	51.5	42	36	5.38636	5.6746	5.24452	5.37192	5.20595	5.13245	P	P	P	P	P	P	mmu_circRNA_36227	3_138276365_138274436_-1929|13.45|3|3	25714049	chr3	+	138611471	138613401	intergenic			AAAGGCATGTTGGAAGCTATACTGGGGCTCATGGATCTGCGCAGAAGGAGGTAGAAAGAT
ASCRP4000233	37	39	36	35.5	37	41	5.24452	5.24768	5.055	4.99595	5.09425	5.3217	P	P	P	A	P	P	mmu_circRNA_011831	mm9_circ_011831	circBase	chr5	+	32895879	32899064	exonic	NM_177786	Depdc5	AAAGGGAGATTCTATGAGGACTTTTACAAGGGATCTGTACTTTGAGAAAGCTGTGAACGG
ASCRP4000234	50	56.5	48	60	54	43	5.85575	5.86403	5.61206	5.71636	5.55183	5.37482	P	P	P	P	P	P	mmu_circRNA_35872	3_99743991_99743169_-822|18.76|2|2	25714049	chr3	+	99939245	99940068	exonic	NM_028892	Spag17	AAAGGGGAAAAAGCCCACATCTGTCAATTTACCGTTACATTACGAGAATGATTGGAAGGC
ASCRP4000235	127.5	127.5	117	164	201	195	7.34941	7.16317	7.02507	7.07764	7.42761	7.56028	P	P	P	P	P	P	mmu_circRNA_34347	2_120220211_120206503_-13708|19.54|2|2	25714049	chr2	-	120380766	120394475	exonic	NM_173734	Tmem87a	AAAGGGTCCCTATGAATACCTTACTCTTGAAGACTACCCACTGATGATTGCAGATGAAAT
ASCRP4000236	31	34	38	39.5	42	38	4.9066	4.95002	5.15624	4.93044	5.17965	5.24134	P	P	P	P	P	P	mmu_circRNA_26204	13_36502099_36433806_-68293|16.40|1|2	25714049	chr13	+	36341936	36410230	exonic	NM_024274	Fars2	AAAGGTTGATCTTATAGACAAGTTTGAACATCCAAACTGGTGCTCAGGATCGAATCGGCT
ASCRP4000237	45	40	38.5	72	36	31	5.60714	5.17965	5.22214	5.97904	5.01467	4.97699	P	P	P	P	P	P	mmu_circRNA_38550	5_44438857_44435556_-3301|21.59|3|3	25714049	chr5	-	44044316	44047618	exonic	NM_008935	Prom1	AAAGTAACTCCTGTCCTCGAAGAGATTAAGGCCATGGCGACAGCCTTGGCATTATATATG
ASCRP4000238	230	222	197	386.5	282	202	8.20128	8.07767	7.81374	8.04025	7.96238	7.57612	P	P	P	P	P	M	mmu_circRNA_011155	mm9_circ_011155	circBase	chr17	-	35162613	35162683	intronic	ENSMUST00000025253	Prrc2a	AAAGTAATGTGGTGGATTTGAAAAGGCGTGTTTTTGGTTCCCTGTCCTTGGACACGTAAG
ASCRP4000239	109	191	170	84	494.5	394.5	7.12405	7.86853	7.60172	6.18144	8.87432	8.69216	P	P	P	P	P	P	mmu_circRNA_24056	11_87889876_87886559_-3317|15.44|5|7	25714049	chr11	+	88073056	88076374	exonic	NM_016686	Vezf1	AAAGTATCAACTGTAACACGTGCAAACAAGGCATCAGCAAAAGCCCACGAAGCATCCCAT
ASCRP4000240	304.5	253	312	911	388	251.5	8.63751	8.29287	8.60946	9.02558	8.48714	7.93611	P	P	P	P	P	P	mmu_circRNA_27718	14_65626962_65626083_-879|18.68|2|2	25714049	chr14	+	65007245	65008125	exonic	NM_153414	Ints9	AAAGTATCTTACGTCTCTGGATCCTCCTTGCTTACCACACACCCTCAGGCTGCTGCCTTC
ASCRP4000241	264	219.5	339	699	310.5	252	8.40281	8.06111	8.74957	8.7059	8.11241	7.94199	P	P	P	P	P	P	mmu_circRNA_30686	17_58503671_58444921_-58750|18.02|2|2	25714049	chr17	+	58305497	58364248	exonic	NM_001081653	Cntnap5c	AAAGTCACAGCTCCTTCTGAGGTCATATTTGCCATTGATGTTGGAAATGGTCCCATTGAT
ASCRP4000242	338	196.5	220	1703	253	173	8.78747	7.87878	7.98153	9.78435	7.80301	7.38868	P	P	P	P	P	P	mmu_circRNA_19217		25070500	chr19	-	4288591	4294928	sense overlapping	NM_130863	Adrbk1	AAAGTCCTTTCTTTCGTTCCCTGGACTGGCAGATGGTCTTCTTACAGAAGAGCATCCGCA
ASCRP4000243	32	31	29.5	33	33	31	5.02208	4.84103	4.67259	4.78113	4.94222	4.94222	A	P	P	A	P	P	mmu_circRNA_24775	12_17413702_17380368_-33334|21.00|3|3	25714049	chr12	+	17373561	17406896	exonic	NM_001008421	Nol10	AAAGTCTACGCTGAAAAAGAAAGTTAAGGGGAAAATATTTACTTCGTTGGAGCCAGAACA
ASCRP4000244	219.5	214	254.5	676	232	191.5	8.16989	8.02603	8.24195	8.66531	7.64501	7.53523	P	P	P	P	P	P	mmu_circRNA_31493	18_31858534_31840023_-18511|19.61|5|7	25714049	chr18	+	31680368	31698880	exonic	NM_172965	Sap130	AAAGTGAAGGAAGAAGCGGAGCCAGTGGACATCACCAGGCCTGTCTCCATTTCTGCTCAA
ASCRP4000245	37	51	55	39.5	61	64	5.43163	5.77462	5.8285	5.08365	5.68164	5.91672	P	P	P	A	P	P	mmu_circRNA_31297	18_10763320_10749321_-13999|12.72|5|5	25714049	chr18	+	10749322	10763322	exonic	NM_144860	Mib1	AAAGTGGAAGATTTGCTGAAAAGACCAGATGTGGATTCTGATCTCAAGTGTGTCCAGGAT
ASCRP4000246	53	63	57	73	79	72	5.95211	6.00173	5.85782	6.01667	5.99986	6.11534	P	P	P	P	P	P	mmu_circRNA_32552	19_38726601_38726285_-316|18.84|3|3	25714049	chr19	+	38651794	38652111	exonic	NM_019588	Plce1	AAAGTGGAGAACACAATGCCCTTGAAGACCTTGTGATGAGATTTAACGAGAACGCCAACT
ASCRP4000247	42	68.5	70	54.5	99	109	5.52074	6.14877	6.26823	5.55439	6.32931	6.65335	P	P	P	P	P	P	mmu_circRNA_27715	14_65515963_65515487_-476|18.15|10|14	25714049	chr14	-	64896649	64897126	exonic	NM_177338	Hmbox1	AAAGTGGAGGAATTAATGAGTTTGCTGGAAACCATGTCTCACTACACAGATGAACCCAGA
ASCRP4000248	215	222.5	226.5	269	321	262	8.11869	8.05163	8.05253	7.62383	8.17114	8.01608	P	P	P	P	P	P	mmu_circRNA_41769	7_88174513_88168157_-6356|17.49|2|3	25714049	chr7	+	81023270	81029627	exonic	NM_178707	Zfp592	AAAGTGGGCTACAGTACTTGTCAGCATCCAGCCATGGGGGATATGAAAACTCCAGATTTT
ASCRP4000249	61.5	58	70	87	65	81	6.21581	5.94822	6.21581	6.2295	5.71636	6.22709	P	P	P	P	P	P	mmu_circRNA_21759	10_24891054_24889939_-1115|16.07|3|3	25714049	chr10	-	25170132	25171248	intronic	AK086696		AAAGTGTTTATGAACTCTCAGCCCATTAAATAGCTCTTTGGTGAGAAGGACCGAAGGGAG
ASCRP4000250	2779	1673	2624.5	12997.5	1943	1340.5	11.6214	11.2524	11.7405	12.3877	11.2297	10.8341	P	P	P	P	P	P	mmu_circRNA_21799	10_28919086_28916032_-3054|17.60|3|3	25714049	chr10	+	29196225	29199280	sense overlapping	NM_026138	Soga3	AAAGTGTTTCAGAAATGATCTCCTGTCCTTTCCCACTTTTCCCCTAATGAGGACGACAAT
ASCRP4000251	187.5	218.5	215.5	258	283	468.5	7.92749	8.08145	7.96863	7.5949	7.96238	8.95757	P	P	P	P	P	P	mmu_circRNA_23904	11_84045263_84006581_-38682|16.46|7|11	25714049	chr11	+	84193078	84231761	exonic	ENSMUST00000103201	Acaca	AAAGTTAACAATGCAGATGACTTCCCTAACCTCTTCAGACAGTTCTTTTTGGAGGCGGAT
ASCRP4000252	258	170	276	510	221	161	8.37809	7.61221	8.38942	8.3683	7.58115	7.24628	P	P	P	P	P	P	mmu_circRNA_20606	1_102343495_102275628_-67867|14.49|7|10	25714049	chr1	+	100379050	100446918	exonic	NM_172851	Cntnap5b	AAAGTTACAGCTCCTTCTGAAGTCATATTCGCCATTGATGTTGGGAATGGTCCTATGGAA
ASCRP4000253	47	55.5	51	110	53	72	5.68164	5.75916	5.68164	6.5468	5.56966	6.11534	P	P	P	P	P	P	mmu_circRNA_45376	X_17841836_17838649_-3187|16.48|7|10	25714049	chrX	+	18261522	18264710	exonic	NM_009483	Kdm6a	AAAGTTCCAGGAAGCAGAACACCAGTTGGAAAATAAACGTGATGCTTTCTTTCCTCCATT
ASCRP4000254	95	91	120	139	144.5	119	6.91082	6.68758	7.07229	6.86101	6.91978	6.82329	P	P	P	P	P	P	mmu_circRNA_29989	16_87486906_87486481_-425|13.26|1|2	25714049	chr16	-	87486235	87486661	exonic	NM_009840	Cct8	AAAGTTCTCACAAGGACTGAACTCAAAGTGGGATCTCAGACGACTCTGTAAAACAGTTGG
ASCRP4000255	64	103	74.5	73.5	136.5	133	6.24622	6.84122	6.32031	6.01667	6.8475	6.97338	P	P	P	P	P	P	mmu_circRNA_25517	12_86460294_86459309_-985|13.70|1|3	25714049	chr12	+	85118358	85119344	exonic	NM_030225	Dlst	AAAGTTGAAGGAGGAACTCCTCTGTTCACACTCAGGAAAACTGGTGCATTAACAGTGGTA
ASCRP4000256	66	107	72	59	155	144	6.29756	6.91082	6.2791	5.64607	7.00181	7.0696	P	P	P	P	P	P	mmu_circRNA_004797	mm9_circ_004797	circBase	chr5	-	36519272	36525048	exonic	NM_133910	Tbc1d14	AAAGTTTGGAGCTTGGCCATTGGCAACGAGTTGAACATCACTCACGGAATATGAAGACAA
ASCRP4000257	293	202.5	269	539.5	122	139.5	8.56825	7.94541	8.34427	8.43599	6.66406	7.03289	P	P	P	P	P	P	mmu_circRNA_45814	X_147840298_147834218_-6080|16.83|11|16	25714049	chrX	+	151399674	151405755	sense overlapping	NM_198105	Fam120c	AAATAAATCCTCCCTTATTTCTTGTCAAGTTGCTTTTGTCAGGTCCGAGCTCATCAGCTG
ASCRP4000258	175.5	293	262.5	210.5	616	624	7.80892	8.50645	8.27493	7.35969	9.28635	9.46496	P	P	P	P	P	P	mmu_circRNA_016702	mm9_circ_016702	circBase	chr4	-	9583811	9610938	exonic	NM_023066	Asph	AAATAAATGTCGCCTCTGTTGAAGAACAGCAAGACACACCACCAGGCCTTAAAGAAAGAT
ASCRP4000259	182	355	199	286	484	449	7.85171	8.81269	7.84806	7.69518	8.82732	8.89379	P	P	P	P	P	P	mmu_circRNA_19369		25070500	chr5	-	100475688	100485857	sense overlapping	NM_172714	Lin54	AAATAAGATAGCCATCTCACCTTTGAAGTCGCCAAATAAGAGCACCTGGGCATCTCTCTA
ASCRP4000260	1605	1181.5	1291	6186	1069	824	10.9378	10.7606	10.742	11.4694	10.2669	10.0099	P	P	P	P	P	P	mmu_circRNA_31512	18_33022916_33020681_-2235|16.23|15|29	25714049	chr18	+	32861026	32863262	exonic	NM_001110015	Wdr36	AAATAATCAGTGTCGAATATTTCCCTCTATTCAGTTGTCTCCCTGCGACCACTTCCTCCA
ASCRP4000261	51	42	55	80.5	58	51	5.88859	5.31567	5.74129	6.12571	5.62186	5.63402	P	P	P	P	P	P	mmu_circRNA_31554	18_34659506_34633204_-26302|21.71|6|21	25714049	chr18	-	34473549	34499852	exonic	NM_146084	Fam13b	AAATAATGAGATTAAGTTCTGAAGTACTGATCGAGTTCTGCGTTTCTTCAATGAGGAACT
ASCRP4000262	221	191.5	222.5	553	284	198.5	8.15879	7.82545	7.98652	8.45992	7.96479	7.58115	P	P	P	P	P	P	mmu_circRNA_19988	1_40071542_40060602_-10940|14.93|4|5	25714049	chr1	+	40003756	40014697	exonic	NM_008696	Map4k4	AAATACAAGAAGAGATTTAACTCAGAGATCCTGTGTGCTGCCTTATGGGGTACAGTGGTC
ASCRP4000263	31	32	34	38	39	27	4.81142	4.86598	4.78985	4.84939	5.09425	4.77242	P	P	P	A	P	P	mmu_circRNA_33552	2_51954472_51931601_-22871|16.01|2|2	25714049	chr2	+	52076080	52098952	exonic	NM_175238	Rif1	AAATACCAGCCAAAAATCAAATGCTCACATTTCCAGTCAGAACTCAGAACTGAGCAGTGC
ASCRP4000264	144.5	178	235	169	639.5	487	7.5555	7.75484	8.14675	7.11887	9.36193	9.0357	P	P	P	P	P	P	mmu_circRNA_20588	1_99841254_99819671_-21583|19.81|3|5	25714049	chr1	-	97923093	97944677	exonic	NM_013626	Pam	AAATACTTCGTCCTTCAAGTTCACTATGGGGACATCAGTGCTTTTCGAGTCTGACACGTA
ASCRP4000265	63	60	76	65	52	51	6.24622	5.98854	6.38934	5.88859	5.47822	5.63402	P	P	P	P	P	P	mmu_circRNA_24032	11_87031832_87019435_-12397|16.15|5|16	25714049	chr11	+	87205932	87218330	intronic	NR_106195	Mir8115	AAATAGACCCTGAAAATCTCCACTTCAACCCTGATGAAGGAGGTGGAAGCCACAAATAAG
ASCRP4000266	59	57	53	75	59	47	6.1864	5.86403	5.71407	5.95792	5.6746	5.57471	P	P	P	P	P	P	mmu_circRNA_37590	4_125371423_125363238_-8185|21.11|1|2	25714049	chr4	+	125685993	125694179	exonic	NM_001081097	Grik3	AAATAGAGTACGGTGCTGTCAAGGACGGGGCCACCATGACCTTCTTCAAGAAAGCAGATC
ASCRP4000267	86.5	98	86	114	119	94	6.73969	6.78891	6.55832	6.59236	6.63895	6.46478	P	P	P	P	P	P	mmu_circRNA_38557	5_45060698_44923900_-136798|22.04|4|4	25714049	chr5	-	44532660	44669459	exonic	NM_010698	Ldb2	AAATATCACCAGGATGGGTCTCACAAACTTCACCCTCAACTACCTCAGGGACAGTGACAA
ASCRP4000268	67	100	65	67	171	181	6.25884	6.73123	6.05875	5.8285	7.14289	7.44012	P	P	P	P	P	P	mmu_circRNA_004752	mm9_circ_004752	circBase	chrX	+	142752039	142834393	exonic	NM_001199357	Tmem164	AAATATCTGCTGGATTTGCTCCGGCTTCCAGCCAAGAAAATAGACTAAAGATCTTCCTCC
ASCRP4000269	63	111.5	60	59.5	190	222	6.27134	6.95799	6.05875	5.70948	7.32862	7.77337	P	P	P	P	P	P	mmu_circRNA_19131		25070500	chr15	+	35668698	35674953	sense overlapping	NM_177151	Vps13b	AAATATGACTGGATTGGAGCCATCAACCAAGGCTACAGAGGAGGAAAGCCTTAAACTTAG
ASCRP4000270	30	40	31	30.5	38	31.5	4.84521	5.26967	4.90259	4.581	5.01467	4.9539	P	P	P	A	P	P	mmu_circRNA_38527	5_38526541_38512450_-14091|17.89|3|3	25714049	chr5	+	38121210	38135302	exonic	NM_026959	Stx18	AAATATTAAGGAAGGCAACGAAGACATCCGAGAGAAAAGCCTTTGGCTGAATCACAGCCC
ASCRP4000271	65.5	72	73	172	117	79	6.31277	6.26823	6.29756	7.10497	6.59111	6.22709	P	P	P	P	P	P	mmu_circRNA_41562	7_69347030_69183874_-163156|16.05|2|2	25714049	chr7	-	62038987	62202144	sense overlapping	NR_037288	Mir344f	AAATATTACGTTGAAATCACTTCAGTTCAACGTGGAATTAACACCCCACCCTGCAAACCA
ASCRP4000272	38	37	38	53	41	29.5	5.38636	5.17965	5.24452	5.5155	5.12558	4.9106	P	P	P	P	P	P	mmu_circRNA_27226	14_24622523_24616651_-5872|11.80|5|5	25714049	chr14	-	23797428	23803301	intronic	NM_001253374	Kcnma1	AAATATTGGGGCAAAATTGCAACTCATTGAATGTGAGGCCCAGAAGATAAACAATGGCTC
ASCRP4000273	82	84.5	79.5	162.5	113	77	6.56976	6.50835	6.42055	7.04068	6.55321	6.14453	P	P	P	P	P	P	mmu_circRNA_31030	17_81909676_81907336_-2340|17.36|11|20	25714049	chr17	-	81507995	81510336	intronic	ENSMUST00000086538	Slc8a1	AAATATTTCAATCCTGGTGCAGCTCTAGCAAATTCCCAGCCTTTGCTCAGTGAATACTTC
ASCRP4000274	27	30	26	33	32	33	4.9066	4.8157	4.84939	4.78113	4.84939	5.055	A	P	A	A	P	P	mmu_circRNA_22085	10_61152653_61147628_-5025|18.10|3|4	25714049	chr10	+	61684879	61689905	exonic	NM_009120	Sar1a	AAATATTTGGGCTGTACGGGCAGACCACAGGAAAGGTTGTAAGCATCAATAATGTCTTTC
ASCRP4000275	63.5	73	66	76	94.5	72	6.20118	6.3173	6.09086	5.97904	6.2729	6.07846	P	P	P	P	P	P	mmu_circRNA_40929	6_126912058_126904753_-7305|15.42|3|3	25714049	chr6	+	126954734	126962040	exonic	NM_138594	D6Wsu163e	AAATATTTTACCTGTGAAGAGATTAAAGTGCAGCCGAGTCAGTTCAGAGAGTCTGCGGAC
ASCRP4000276	31	39.5	33	30	45	42.5	4.84521	5.33367	4.83052	4.61046	5.26967	5.35439	P	P	P	A	P	P	mmu_circRNA_35779	3_88974331_88970957_-3374|18.94|4|6	25714049	chr3	+	89167034	89170409	exonic	NM_007712	Clk2	AAATCAACGTGCTGGAGAAAATCAATGAGAAAGATCCTGACAACAAGAAATGCCCCATCC
ASCRP4000277	28	34	29	33	32.5	28.5	4.97699	5.13587	5.01094	4.83685	4.93044	4.9106	A	P	A	A	P	P	mmu_circRNA_25501	12_85950423_85949520_-903|17.68|4|4	25714049	chr12	-	84608569	84609473	exonic	NM_008992	Abcd4	AAATCACAAGACTGTGAAGCCCTAGGCGAGAGTGAGTGGGACTTGGACAAAGCTGGGCTC
ASCRP4000278	31	30	36	52	32	27	5.02208	4.78985	5.24452	5.57471	4.83685	4.84521	P	A	P	P	P	P	mmu_circRNA_33711	2_65787186_65698588_-88598|19.80|3|3	25714049	chr2	+	65860530	65949129	exonic	NM_153409	Csrnp3	AAATCACTTCACCCGTCCATGTGACAGCTATGAGTGGAATTTTAAAGGGGACGTTGGAAG
ASCRP4000279	207	176.5	192	331	313	239.5	8.08034	7.70904	7.79924	7.87443	8.12473	7.86595	P	P	P	P	P	P	mmu_circRNA_30467	17_32403465_32389986_-13479|13.36|2|2	25714049	chr17	-	32253040	32266520	intronic	uc008bwd.3	Brd4	AAATCAGCTCACCAGGCTGTGACCACTGAATCACATTGGAGTTCTCTGTAGATCAAAGAC
ASCRP4000280	41	41	48	60	51	48	5.34259	5.22214	5.5155	5.66988	5.40634	5.49698	P	P	P	M	P	P	mmu_circRNA_38292	5_24920841_24891463_-29378|12.34|3|3	25714049	chr5	-	25385644	25415023	exonic	NM_001081383	Kmt2c	AAATCAGTGCCAACCAATGGCTGGAAATGCAAAAAATCAAAGAACAATCTGTGGAAGAGG
ASCRP4000281	41	52.5	51	53	72	76	5.56966	5.75916	5.71407	5.48092	5.88859	6.21095	P	P	P	P	P	P	mmu_circRNA_32861	19_60920197_60914641_-5556|16.35|2|3	25714049	chr19	-	60838737	60844294	sense overlapping	NM_053198	Sfxn4	AAATCATCAAAAGGCTATTAAAGATACAGCGAAATCCAGAGCAGTGCTGTTTGGGACCTC
ASCRP4000282	66	69	85	121	121.5	106	6.36767	6.24622	6.52215	6.66879	6.68991	6.63714	P	P	P	P	P	P	mmu_circRNA_29333	16_16504309_16422736_-81573|19.14|2|3	25714049	chr16	-	16422642	16504216	sense overlapping	NM_139232	Fgd4	AAATCATCCTTCTAGCTGTCACAGGCATCAATACTTGTGCAAAGGTTACTCCACCTTGTA
ASCRP4000283	109	122.5	125	241	160	127	7.11454	7.06512	7.12405	7.5084	7.0705	6.90782	P	P	P	P	P	P	mmu_circRNA_40507	6_85292055_85291046_-1009|21.85|3|3	25714049	chr6	-	85341051	85342061	intronic	ENSMUST00000060837	Rab11fip5	AAATCCAGAGTTGGAGAAATTGCATAGACTGCCCTCTGGAACCCTGATAGTGCCTCGAGG
ASCRP4000284	955.5	781	1046.5	3540	1282	1006	10.2483	10.0737	10.4015	10.6434	10.6399	10.3889	P	P	P	P	P	P	mmu_circRNA_015474	mm9_circ_015474	circBase	chr19	+	60766417	60766477	antisense	NM_010123	Eif3a	AAATCCTATCTTCAGCAGCATTCCTCCAAGGCCCTCGGTCATCATCTGCACCTCTCCTGG
ASCRP4000285	55.5	73	58	51	64	57	6.00173	6.22227	5.9207	5.42605	5.74129	5.80504	P	P	P	P	P	P	mmu_circRNA_35726	3_87492772_87422614_-70158|11.59|2|2	25714049	chr3	+	87618691	87688850	sense overlapping	NM_001003912	Arhgef11	AAATCCTCAGGAATATGCTAAGGCAGGAGGAGAAGGAGTTACAGGGACTCAGGCCTGATC
ASCRP4000286	187	166.5	194	562	171	135	7.91684	7.63295	7.81374	8.47841	7.18316	6.99617	P	P	P	P	P	P	mmu_circRNA_32778	19_55705776_55703278_-2498|17.76|2|2	25714049	chr19	+	55628787	55631286	intergenic			AAATCCTCTTCACCTGCAGGGACCTCCATGCCTCCGCAGAAGACATGCTAGAACTATTTT
ASCRP4000287	33	33	32	37	39	32	5.08719	4.92254	4.90259	4.9539	5.12558	5.04047	P	P	P	A	P	P	mmu_circRNA_34463	2_125772730_125755297_-17433|20.74|2|5	25714049	chr2	+	125929560	125946994	exonic	NM_175154	Galk2	AAATCCTGACTCCAAATACTCAAGATGGTGGAACTTGCAGAAATCTGTGCCAAGAGTGAG
ASCRP4000288	37	44	35.5	47	43	42	5.29438	5.51023	5.08719	5.33665	5.23816	5.30659	P	P	P	P	P	P	mmu_circRNA_40317	6_57740029_57712429_-27600|17.45|10|26	25714049	chr6	-	57762434	57790035	exonic	NM_146168	Vopp1	AAATCCTGCTCCAGTGCACTGAGGCCAAAAAACATTGCTGGTATTTTGAAGGACTCTATC
ASCRP4000289	69	60	79.5	148.5	81	72	6.41915	5.98854	6.44145	6.93165	6.11534	6.09965	P	P	P	P	P	P	mmu_circRNA_016254	mm9_circ_016254	circBase	chr14	+	35309231	35323434	exonic	NM_008166	Grid1	AAATCCTTGGCACAACCTATAGTGAGACTTTTGGCAAAGACATGCGCAAGGAAATCAGTG
ASCRP4000290	73	77	81	166	86	63	6.44284	6.40645	6.40928	7.0705	6.14962	5.91672	P	P	P	P	P	P	mmu_circRNA_44893	9_96740536_96739505_-1031|18.98|2|2	25714049	chr9	-	96839085	96840117	exonic	NM_153420	Pxylp1	AAATCGACTGCACTCTAGTGGCTAGCAGTCCACTTGATCCCAGTGTCTGCCACAAAGAAT
ASCRP4000291	51.5	51	52	83	65	56	5.80504	5.6746	5.71407	6.07846	5.72775	5.70948	P	P	P	M	P	P	mmu_circRNA_38269	5_23683904_23681272_-2632|17.91|2|2	25714049	chr5	+	24175453	24178086	exonic	NM_153092	Nupl2	AAATCTAACTATGTCGACCAAAGGAGCTCTGGTTTCACAGACATTTCACCAGAGGAGTTG
ASCRP4000292	52	71	65	56.5	136	124	5.9207	6.29144	6.13087	5.65803	6.84122	6.8672	P	P	P	P	P	P	mmu_circRNA_014586	mm9_circ_014586	circBase	chr4	+	132689704	132707123	exonic	NM_010166	Eya3	AAATCTACGACAAGCATAAAAGCAATGTGGGTGCTTCAAGCACAAATGCCAGCCTGATAC
ASCRP4000293	145	97	170.5	201.5	161	162	7.49847	6.68758	7.58554	7.29686	7.08651	7.2679	P	P	P	P	P	P	mmu_circRNA_35360	3_54514394_54505409_-8985|13.17|4|4	25714049	chr3	+	54701486	54710472	exonic	NM_019995	Supt20	AAATCTGACGACTCACAGCCAACAATGTGGCCAGCTCATCAGAAATTAAGAAGAAATGTG
ASCRP4000294	42.5	44	56	47	63.5	70	5.58477	5.43163	5.77462	5.35439	5.7636	6.06056	P	P	P	P	P	P	mmu_circRNA_20979	1_145546452_145514755_-31697|20.16|8|15	25714049	chr1	-	143667624	143699322	exonic	NM_145991	Cdc73	AAATCTGTAACGGACCGGAAAGGAAGGCCAACCCAGAGAGTACTACACATTGGATTCTAT
ASCRP4000295	82.5	85	88	198	111.5	126	6.70842	6.51822	6.59111	7.27762	6.5156	6.88663	P	P	P	P	P	P	mmu_circRNA_012774	mm9_circ_012774	circBase	chr9	-	56145488	56147578	exonic	NM_019793	Tspan3	AAATCTTGATGCATGTTATCTGGGCAGCGTTGGCCTTTGCAGCTATTCAGGGGGCAGCTG
ASCRP4000296	185	174	183	303	206	180	7.90885	7.70645	7.7182	7.76814	7.46755	7.44012	P	P	P	P	P	P	mmu_circRNA_19297		25070500	chr3	-	95840668	95845234	sense overlapping	NM_027541	Prpf3	AAATCTTGTTGAACATCCAGCCCAGCTTAATCCTCCAGGCAGGAAAGTAGAGTTAAAAGA
ASCRP4000297	36	38	39	64	32	32	5.19614	5.09425	5.33069	5.8285	4.87418	4.89452	P	P	P	P	P	P	mmu_circRNA_43513	8_115383094_115276088_-107006|21.05|2|2	25714049	chr8	+	112752187	112859194	exonic	NM_130457	Cntnap4	AAATCTTTGGTACTGGGCAGAATGCTAGGGTCGGTTGTAATTGATCTTGATGGAAAAAGT
ASCRP4000298	34	39	37	41	47.5	39	5.19614	5.31567	5.24452	5.055	5.42325	5.30659	P	P	P	A	P	P	mmu_circRNA_32448	19_32777128_32758492_-18636|21.13|3|4	25714049	chr19	-	32684001	32702638	exonic	NM_026487	Atad1	AAATGAAAATGCGGAAAAACTGATGAAGCAAATTGGTGTGAAAAATGTGAAGCTTTCAGA
ASCRP4000299	111.5	64	68	119	49	44.5	7.14629	6.09965	6.15637	6.64497	5.40634	5.4674	P	P	P	P	P	P	mmu_circRNA_27614	14_58115116_58091812_-23304|19.28|3|4	25714049	chr14	+	57472974	57496279	exonic	NM_009376	Ift88	AAATGAAAGAAATGAGGGAACAGGTGTGTGGAAGTAGTGAAAGCCTCTCAGTATGTGGAG
ASCRP4000300	98	214.5	152	169	298	225.5	6.94634	8.03132	7.44012	7.10933	8.05615	7.79139	P	P	P	P	P	P	mmu_circRNA_20422	1_83277160_83272193_-4967|20.75|2|2	25714049	chr1	-	83275617	83280585	exonic	NM_172430	Sphkap	AAATGAAGACACAGCTCCGAGCACCTGTCAGAGCTCTCGTGCCCTTGGCTACCAGATATC
ASCRP4000301	102	74	104	84.5	111.5	105	6.99617	6.34048	6.85271	6.17313	6.5156	6.6244	P	P	P	P	P	P	mmu_circRNA_000727	mm9_circ_000727	circBase	chr1	-	153482741	153483872	exonic	NM_007842	Dhx9	AAATGAAGTAAAGAGTGAAGAAGTTCCAGCTGTTGGGGTGTGAAGAAGACACCTGAATCA
ASCRP4000302	69.5	97	81.5	69.5	154	143	6.33229	6.70093	6.38934	5.86609	6.99145	7.04887	P	P	P	P	P	M	mmu_circRNA_28138	15_3297601_3283347_-14254|20.51|3|3	25714049	chr15	-	3333346	3347601	exonic	NM_010284	Ghr	AAATGAATCAAAATGGAAAGTGGTTCTTCTGGAAAGCCTCGATTCACCAAGTGTCGTTCC
ASCRP4000303	60	50	50	68	57	41.5	6.13258	5.57471	5.5155	5.86609	5.55183	5.3217	P	P	P	P	P	P	mmu_circRNA_31498	18_32040936_32037678_-3258|22.67|3|12	25714049	chr18	+	31878023	31881282	exonic	NM_028866	Wdr33	AAATGACCATACCAGGCCATGGTGCTGATGTGAAGTGTGTAGACTGGCATCCAACCAAAG
ASCRP4000304	92.5	97.5	90	180	143	105	6.8579	6.68056	6.55832	7.1732	6.90581	6.6244	P	P	P	P	P	P	mmu_circRNA_28908	15_86142271_86130077_-12194|21.88|7|15	25714049	chr15	+	86299646	86311841	exonic	NM_145476	Tbc1d22a	AAATGACCTGGTCACTCCGTTCTTCGTGGTCTTCATTTGCGAGTACACAGGGTTACCTTC
ASCRP4000305	38.5	36	39	60	42	33	5.26967	5.09425	5.29132	5.69331	5.14949	4.97699	P	P	P	P	P	P	mmu_circRNA_013656	mm9_circ_013656	circBase	chr9	-	9743574	9781791	exonic	NM_001033359	Cntn5	AAATGAGGCAGCAAGCATCCTCTGCAGATTTAATGATCAGGAACATCCTTCTGATGCATG
ASCRP4000306	136	85	108	406	97	76	7.41146	6.53258	6.9038	8.0914	6.31277	6.13258	P	P	P	P	P	P	mmu_circRNA_22199	10_70699779_70691835_-7944|16.68|3|3	25714049	chr10	-	71229086	71237031	exonic	NM_009360	Tfam	AAATGAGGCTTGGAAAAATCTGTCTCCTGAGGAAAAGCAGTCTTGTCTGTATTCCGAAGT
ASCRP4000307	30	35	37	46.5	35	34	4.7855	4.89856	5.15624	5.4035	4.90259	5.055	A	P	P	P	P	P	mmu_circRNA_44910	9_99427573_99420906_-6667|20.68|3|3	25714049	chr9	-	99520486	99527154	exonic	NM_028768	Armc8	AAATGATGAAGACATCCGGAAGAAGGTTCGAATGCAAGCACTGAAATGCTTCTCTGTTTT
ASCRP4000308	51.5	64	84	79	98	113	5.76801	6.13258	6.49708	6.04425	6.32931	6.72329	P	P	P	P	P	P	mmu_circRNA_45362	X_12867107_12866521_-586|17.03|2|4	25714049	chrX	+	13289394	13289981	exonic	NM_010028	Ddx3x	AAATGCAACAGATACCTGGTGTTAGATGAAGCTGACCGGATGTTAGATATGGGGTTTGAA
ASCRP4000309	39	48	52	39	79.5	97	5.47553	5.55695	5.72548	5.09425	6.05875	6.49775	P	P	P	A	P	P	mmu_circRNA_19474		25070500	chr7	-	118193447	118196036	sense overlapping	NM_001031814	Smg1	AAATGCCAAAAACTCATTAATTGGGGTGGTTCTATACAGAGTAATGAGATGCGTGACGGC
ASCRP4000310	41	44	47	46	54	45	5.47553	5.51023	5.61206	5.35439	5.52597	5.37482	P	P	P	P	P	P	mmu_circRNA_22307	10_82224658_82217710_-6948|21.25|2|2	25714049	chr10	-	82754964	82761913	exonic	NM_010914	Nfyb	AAATGCCATACCTCAAACAGGAAAGGTTAAAATTATACAAGGATCCACCACCTTTTTGAC
ASCRP4000311	29	45	35	34	45	44	4.84521	5.54412	5.15624	4.83685	5.36901	5.42605	A	P	P	A	P	P	mmu_circRNA_015150	mm9_circ_015150	circBase	chr17	-	25267643	25267704	intronic	ENSMUST00000049911	Ube2i	AAATGCCATGGGAGAGAGGTCTTGTACTCGACGTTTGGAACTGAGCTGTTGTAGTGGTAC
ASCRP4000312	42	47	43	52	56.5	41	5.47553	5.54412	5.4035	5.37192	5.54412	5.3217	P	P	P	P	P	P	mmu_circRNA_40207	6_43438969_43373620_-65349|15.80|5|7	25714049	chr6	-	43423620	43488970	exonic	NM_013861	Tpk1	AAATGGAACCTCAGGCTGTGATCTTATTTCAACTCCTGACCAAGACCACACTGACTTTAC
ASCRP4000313	38	39	39	42	47.5	41	5.47553	5.35439	5.36318	5.13587	5.33665	5.37482	P	P	P	P	P	P	mmu_circRNA_41386	7_54070787_54069486_-1301|17.07|1|2	25714049	chr7	+	46814115	46815417	exonic	NM_008186	Gtf2h1	AAATGGAAGCTTACACACCCAAGTTAACTCAGGCAAAGTTGCAGGAGTCCATTGAATATG
ASCRP4000314	145	170	212	318	176	185	7.54941	7.6402	7.94467	7.80705	7.17819	7.47568	P	P	P	P	P	P	mmu_circRNA_35663	3_84351957_84331608_-20349|15.25|7|7	25714049	chr3	-	84527685	84548035	exonic	NM_001081093	Arfip1	AAATGGAGTCTCAACACATATAAGGTGTCTGCCATGGCTCAAGAATCTCCCAAAAACTCT
ASCRP4000315	36	36.5	40	44	42	32.5	5.19614	5.01838	5.4035	5.2092	5.17965	4.9539	P	P	P	P	P	P	mmu_circRNA_27497	14_41255838_41081011_-174827|13.62|1|2	25714049	chr14	+	40267720	40442549	sense overlapping	ENSMUST00000177872	Gm24388	AAATGGGAGAGCTTCTACAATTCTATCTCAGTAGTATGGACTGAAGTGGCTCAGTCCCAG
ASCRP4000316	72	132	84	74	166.5	189	6.49775	7.21466	6.52215	6.04425	7.14034	7.49314	P	P	P	P	P	P	mmu_circRNA_19717	1_16592434_16572008_-20426|16.47|14|34	25714049	chr1	-	16581926	16602353	exonic	NM_025773	Ube2w	AAATGGTGGTATCATGAAACGACTACAAAAAGAACTGTTGGCTTTGCAGAATGACCCACC
ASCRP4000317	111	119	185	168	158.5	124	7.15306	7.03335	7.69344	7.09357	7.06063	6.8579	P	P	P	P	P	P	mmu_circRNA_45790	X_143926630_143914800_-11830|13.16|3|4	25714049	chrX	-	147480256	147492087	exonic	NM_001081173	Lrch2	AAATGTAGAAAATTTTCTTGACGCTTGCAAAAAGTTGGGTGTTTCACAGTGTCCCAGCAG
ASCRP4000318	38	42	41	73	54	48	5.34259	5.47011	5.5467	6.00361	5.52597	5.60714	P	P	M	P	P	P	mmu_circRNA_32344	19_25392922_25349238_-43684|18.64|2|2	25714049	chr19	+	25274747	25318432	exonic	NM_181404	Kank1	AAATGTTTATTGCAGTAACCTCTGACCTTACGTGATTTAAGCCTGGAATGCTTCCGTGTG
ASCRP4000319	65.5	91	70	96	125	108	6.28528	6.606	6.20933	6.3589	6.70727	6.67939	P	P	P	P	P	P	mmu_circRNA_19373		25070500	chr5	-	110753802	110756768	sense overlapping	NM_029337	Ep400	AAATGTTTCTGCTGCTTTTTCATCCCAGCAGCAACCGTTTCAGGAGGGGAACAGTACATT
ASCRP4000320	617	458	553	1069	778	655	9.63729	9.22167	9.44586	9.22117	9.67947	9.56271	P	P	P	P	P	P	mmu_circRNA_008982	mm9_circ_008982	circBase	chr13	+	18810431	18830793	exonic	NM_172120	Vps41	AAATTAGCCAAAGGAACATTAAACGACATAAGATTCTGCTGCTGCTGTTTGAACGGACCT
ASCRP4000322	159.5	145	180	170	249	234	7.66766	7.34941	7.66766	7.09972	7.75846	7.83259	P	P	P	P	P	P	mmu_circRNA_35892	3_100436521_100420886_-15635|17.16|8|12	25714049	chr3	-	100616962	100632598	exonic	NM_010763	Man1a2	AAATTATTTAAACCCAAGAACAGGGCGCTGGGGTCAGTATATTCAAGACTAAAGCAGTGC
ASCRP4000323	28	27	29	30	27	26	4.60059	4.54588	4.54588	4.54588	4.59599	4.70507	A	A	P	A	P	P	mmu_circRNA_26518	13_67619048_67617607_-1441|17.04|2|2	25714049	chr13	-	67516670	67518112	intronic	ENSMUST00000167914	Gm26965	AAATTCACATTGGCGAAAACCCTACAAAGGGGGGAAGCCCTATAAATGTCAAGAATTTGA
ASCRP4000324	73	64.5	94	145.5	117	108	6.48371	6.04789	6.66938	6.88511	6.61093	6.65335	P	P	P	P	P	P	mmu_circRNA_37523	4_119299147_119295826_-3321|15.51|2|2	25714049	chr4	+	119623220	119626542	sense overlapping	NM_172699	Foxj3	AAATTCCTTTCGAAGACAATCAGAGATTCTAGCTGGGTCTGATGGAGAGTATGAGGCAGG
ASCRP4000325	160	321	262	170	668.5	729.5	7.69228	8.66531	8.26949	7.11887	9.43166	9.73907	P	P	P	P	P	P	mmu_circRNA_30302	17_24248084_24230158_-17926|19.49|3|3	25714049	chr17	-	24093190	24111117	exonic	NM_011062	Pdpk1	AAATTCTTCCCTAAGGCTAGAGATCTTGTGGAAAAACTCTTGTATGACGCTGTGCCCATT
ASCRP4000326	59	70	77	114.5	96	91.5	6.13258	6.25727	6.38071	6.56469	6.32931	6.42895	P	P	P	P	P	P	mmu_circRNA_24103	11_93975663_93961421_-14242|18.92|2|2	25714049	chr11	+	94100106	94114349	exonic	NM_027569	Spag9	AAATTCTTTGTGGCAGTCCCAGTTTGTATGTCCACTCATCTGTAGCCCAGTGGAGGAAAT
ASCRP4000327	40	45	46	59	57	56	5.43163	5.54412	5.47822	5.66988	5.55183	5.75916	P	P	P	P	P	P	mmu_circRNA_004498	mm9_circ_004498	circBase	chr13	+	83872655	83884235	sense overlapping	TCONS_00008124	XLOC_006285	AAATTGAGTAACGTTTACTTCCTGGCAACAGAATTTTATGTCCCAGACAGATGGTGCTGG
ASCRP4000328	65	105	83	80	177	243	6.29756	6.88358	6.45111	6.12571	7.22635	7.90183	P	P	P	P	P	P	mmu_circRNA_33053	2_18091925_18031409_-60516|19.08|1|2	25714049	chr2	+	18109781	18170298	exonic	NM_010804	Mllt10	AAATTTCCATGCAGTATCGACATGATGGAGCTTGTCCAACAACTAGTTGGGCTCATGTGG
ASCRP4000329	46	45	47	54	55	51	5.71636	5.54412	5.61206	5.55439	5.50627	5.63402	P	P	P	P	P	P	mmu_circRNA_018111	mm9_circ_018111	circBase	chr3	+	75613079	75623956	exonic	NM_009250	Serpini1	AAATTTGACTGCCATGTCAGACTTGAAACCATCCCATCATGACTTACCTTGAACTGCTTG
ASCRP4000330	92	85.5	95.5	116	104.5	97.5	6.82964	6.52477	6.6244	6.59236	6.43869	6.50769	P	P	P	P	P	P	mmu_circRNA_30287	17_21645868_21641945_-3923|16.83|3|3	25714049	chr17	+	21504980	21508904	intronic	uc008ara.2	Zfp53	AAATTTTACAAATGCAAAGAATGTGCGTCTGTTGACATTTGGGGATGTGGCTGTGGAATT
ASCRP4000331	46	54	53	65	84	68	5.71636	5.80504	5.77462	5.84742	6.11534	6.01108	P	P	P	P	P	P	mmu_circRNA_31435	18_24781168_24780580_-588|16.51|5|7	25714049	chr18	+	24622078	24622667	exonic	NM_021448	Elp2	AAATTTTAGTGTCATTTCCAGACAGTCACTAAGTCACATGCTCTGTGATAGGCAGTGGGC
ASCRP4000332	63	448	91	65	112	225	6.2303	9.20088	6.6244	5.83694	6.53258	7.76483	P	P	P	P	P	P	mmu_circRNA_013636	mm9_circ_013636	circBase	chr9	+	8634046	8658377	exonic	NM_013838	Trpc6	AAATTTTCACTTGACAAAAATCAGTTTGTGGCTCATCCAAACTGTCAGCAACAGCTCCTG
ASCRP4000333	33	37	43	41.5	34	40	5.29438	5.26967	5.5155	5.26967	4.97699	5.33962	P	P	P	P	P	P	mmu_circRNA_36514	4_18834288_18813135_-21153|16.39|3|14	25714049	chr4	-	18885987	18907141	exonic	ENSMUST00000137780	Cnbd1	AAATTTTCCTCCAGGACATGGCCAGTTTATAGAACAACACATGAGCATAACATGGTGTGG
ASCRP4000334	36	40	47.5	88.5	57	48.5	5.29438	5.29438	5.53118	6.22388	5.55183	5.57471	P	P	P	P	P	P	mmu_circRNA_40002	6_30397477_30394427_-3050|16.34|4|4	25714049	chr6	+	30444426	30447477	exonic	NM_029742	Klhdc10	AACAAAACCTCATGAAAAAATAGGCCATGGCCCTCATCAATGGGTCCCTTTATGTCTTTG
ASCRP4000335	613.5	345.5	446	1009	314	306	9.626	8.77888	9.14761	9.14761	8.12839	8.27338	P	P	P	P	P	P	mmu_circRNA_40001	6_30397477_30393989_-3488|14.22|3|4	25714049	chr6	+	30443988	30447477	sense overlapping	NM_029742	Klhdc10	AACAAAACCTCATGAAAAAATAGTGTGTGTGCACAGGTGCCTGGGGAGCTGAAGTCACAG
ASCRP4000337	415	513	532.5	691	1056	942.5	9.10764	9.4334	9.38675	8.6981	10.2347	10.2804	P	P	P	P	P	P	mmu_circRNA_19146		25070500	chr15	-	82825229	82857286	sense overlapping	NM_013836	Tcf20	AACAAAGGCTGCTCCTTCCGATACCATTACCCATGTGCCATTGACGCAGGAGGAGGGCTG
ASCRP4000338	427	539	509	624	1125	786	9.1422	9.51413	9.33835	8.57615	10.3784	9.89594	P	P	P	P	P	P	mmu_circRNA_000890	mm9_circ_000890	circBase	chr15	-	82825230	82857284	exonic	NM_013836	Tcf20	AACAAAGGCTGCTCCTTCCGATACCATTACCCATGTGCCATTGACGCAGGAGGGCTGCTG
ASCRP4000339	56	58	82	70.5	125	117	6.01667	5.86403	6.46206	5.90071	6.70727	6.7736	P	P	P	P	P	P	mmu_circRNA_19412		25070500	chr6	-	35064895	35080228	sense overlapping	NM_016877	Cnot4	AACAAAGTGACACCATTACAAAGGTAGGTCTTCAGAGTTCTATATTTTAGCTCTCAGTGC
ASCRP4000340	82	90	92	125	102	89	6.66879	6.56976	6.60847	6.68056	6.4107	6.38071	P	P	P	P	P	P	mmu_circRNA_43572	8_124502654_124498327_-4327|21.07|12|17	25714049	chr8	+	121974426	121978754	exonic	NM_016812	Banp	AACAAAGTGCGATGGTGACAGAAACCGCATACCCTGTGACTTCTGGACTCTTGCTGTCAG
ASCRP4000341	80.5	102.5	112	158.5	137.5	110	6.65812	6.8475	6.95993	7.03243	6.8672	6.72329	P	P	P	P	P	P	mmu_circRNA_27353	14_31164135_31159984_-4151|21.67|3|3	25714049	chr14	-	30346797	30350949	exonic	NM_028981	Cacna1d	AACAAATCATAACTTGAGGCAAACTATGCAAGAGGCACCAGACTCCCTATTTCTGGTGAA
ASCRP4000342	43	37	39	42	39	31	5.60714	5.22214	5.20595	5.15624	5.09425	4.97699	P	P	P	A	P	P	mmu_circRNA_29223	16_11164786_11156113_-8673|22.80|2|2	25714049	chr16	-	11156019	11164693	exonic	NM_145931	Zc3h7a	AACAAATGATGCTGTTATGATTGCTCATTTAGCAAGTGGATGTGCAGGGTAACATGTCCA
ASCRP4000343	50.5	77.5	59	44	87	87	5.87021	6.43591	5.97904	5.19614	6.16478	6.34566	P	P	P	P	P	P	mmu_circRNA_23572	11_67834500_67795629_-38871|18.13|3|3	25714049	chr11	+	67982126	68020998	sense overlapping	NM_018768	Stx8	AACAAATGGGCCAGGAAATTGGGAACGAACTGGATGAACAGAATGAAGAAGAATATCTGG
ASCRP4000344	106	92.5	109	213.5	106	104.5	7.01581	6.61093	6.92375	7.36772	6.43035	6.63714	P	P	P	P	P	P	mmu_circRNA_22577	10_107240751_107218984_-21767|17.49|2|2	25714049	chr10	-	107781927	107803695	exonic	NM_001177567	Otogl	AACAAATTTGATATCTGCATTCAGTGGCGCACCCCTGACTATTGCCAAATCCAGGCAGTG
ASCRP4000345	2268	1636	1947	9762	2595.5	1603	11.3718	11.22	11.3158	12.052	11.6618	11.1018	P	P	P	P	P	P	mmu_circRNA_26497	13_63698909_63697291_-1618|14.95|2|2	25714049	chr13	+	63595982	63597601	sense overlapping	TCONS_00008060	XLOC_006198	AACAACAAACAAACAGAACAAAGCCCCCCTCCAACCAACCCCCCAAACTGCATGGGGCCG
ASCRP4000346	420.5	339	429	883	382.5	257	9.12022	8.74803	9.08235	8.99339	8.45975	7.98391	P	P	P	P	P	P	mmu_circRNA_32210	19_7180492_7162093_-18399|15.63|3|4	25714049	chr19	-	7087602	7106002	sense overlapping	NM_201411	Flrt1	AACAACACAAACCAAAGTGCACTCCAAACCGCCCTTTGGCCTCCTTCAATGTGAAGAACC
ASCRP4000347	146	164	155.5	302	189	152.5	7.53523	7.55454	7.4297	7.74479	7.31811	7.18811	P	P	P	P	P	P	mmu_circRNA_26717	13_94577658_94559994_-17664|17.70|10|21	25714049	chr13	+	93790038	93807703	exonic	NM_009712	Arsb	AACAACACGGTCTTCATCTTCTCCACAGATCCATTTGGGCTTACAGCATTACCTCATCAT
ASCRP4000348	45	50	51	69	54.5	47	5.68164	5.64607	5.64607	5.94822	5.5155	5.49698	P	P	P	P	P	P	mmu_circRNA_39851	6_15147128_14938323_-208805|18.14|2|2	25714049	chr6	+	14988322	15197128	exonic	NM_053242	Foxp2	AACAACAGCAGACCAAACAAGTAAGAGAACTCTGTTGAAGCTCGATCCTCACCTACTCTC
ASCRP4000349	29	28	29	38	29	26.5	4.9066	4.78985	4.78985	5.01467	4.71872	4.74586	P	A	P	A	P	P	mmu_circRNA_45073	9_107081495_107010691_-70804|19.04|6|9	25714049	chr9	-	107108359	107179164	exonic	NM_153413	Dock3	AACAACTCTACAAGAGTGGGCCAGTCTGTGGAAACAACTATATGTGTGATATGCAGCTTT
ASCRP4000350	26	29	33	34.5	32	27	4.84521	4.54588	4.78985	4.84939	4.87418	4.77242	A	A	P	A	P	P	mmu_circRNA_43793	9_15146068_15145318_-750|10.03|10|12	25714049	chr9	-	15340873	15341624	exonic	NM_176976	Cep295	AACAAGAAAATCAAGAACCAGGAGCGATTGATGGAAGAACTCAAACAGCTGCAGAAAGAG
ASCRP4000351	71	57	80.5	112	73	63.5	6.46206	5.9207	6.46206	6.60106	5.96178	5.92466	P	P	P	P	P	P	mmu_circRNA_26649	13_89845402_89842523_-2879|17.70|4|7	25714049	chr13	-	89702917	89705797	exonic	NM_001081249	Vcan	AACAAGACAGCTAAACAGAATATATCAGAGGCAACCACCATCGAAATGAATATCCTCGCA
ASCRP4000352	33	37	40	49	46	41	5.13929	5.13587	5.36318	5.35439	5.29438	5.33962	P	P	P	P	P	P	mmu_circRNA_24198	11_101924729_101922810_-1919|16.35|2|2	25714049	chr11	-	102061495	102063415	exonic	NM_016695	Mpp2	AACAAGCTCATTTTGTGGGATCCAGACCGCTACGGCACCACGGTGCCCTGGTGTGACATT
ASCRP4000353	51	75	58	51	101.5	123	5.87021	6.34048	5.9207	5.451	6.38215	6.82329	P	P	P	P	P	P	mmu_circRNA_45466	X_46433928_46404909_-29019|14.54|2|3	25714049	chrX	-	49051731	49080751	exonic	NM_145951	Enox2	AACAAGCTGAGCTGATAATACTAGAACTCTGAATGTAGATTCTGCTGCAATGACGCTGCC
ASCRP4000354	135	129.5	131	175	180	139	7.42096	7.16317	7.19058	7.13778	7.2447	7.02322	P	P	P	P	P	P	mmu_circRNA_44214	9_54571951_54567058_-4893|18.31|3|3	25714049	chr9	-	54719250	54724144	exonic	NM_023191	Wdr61	AACAAGGACCTGTATTCACACCTTCTTTGATCACCAGGATCAGAGTCCTGATGGGAAATA
ASCRP4000355	694	556	624	1487	441.5	374	9.80594	9.56167	9.61723	9.60153	8.68648	8.60175	P	P	P	P	P	P	mmu_circRNA_45779	X_140311884_140298022_-13862|10.73|2|3	25714049	chrX	-	143863478	143877341	sense overlapping	NM_010025	Dcx	AACAAGGCTATTGGTCACCTGTCTCCATGATTTCTTTGGTGATGATGATGTGTTCATTGC
ASCRP4000356	99.5	60.5	70	252.5	84.5	68.5	6.96667	5.96371	6.15637	7.54684	6.08909	6.02961	P	P	P	P	P	P	mmu_circRNA_33958	2_77321880_77314792_-7088|10.63|8|10	25714049	chr2	-	77476734	77483823	sense overlapping	NM_178723	Zfp385b	AACAAGTTATTTCCTGTAACGTCTGTCAGCTTCGCTTTAACTCGGATCCATCTTTGTCCG
ASCRP4000357	83	77	100	123	145	138	6.70842	6.40645	6.75703	6.70151	6.94537	7.03289	P	P	P	P	P	P	mmu_circRNA_28242	15_12110695_12066151_-44544|13.36|3|3	25714049	chr15	+	12136395	12180940	exonic	NM_011767	Zfr	AACAATGACTGACCAACAGCGTGAAGACATTACATCCAGTGCACAGCCAGCAGCCAGCTT
ASCRP4000358	45	53	56	75.5	63	59	5.68164	5.77462	5.80504	5.99892	5.71636	5.8285	P	P	P	P	P	P	mmu_circRNA_37691	4_129151489_129151019_-470|20.64|2|2	25714049	chr4	+	129473774	129474245	exonic	NM_133889	Bsdc1	AACAATGGCAAGAAAGAGGAGCTTGAAGGCATTGTACCATCTCCAAAAGAGGCAAAGATT
ASCRP4000359	74	130	103.5	99	196	195	6.49775	7.20898	6.7965	6.40077	7.38077	7.5539	P	P	P	P	P	P	mmu_circRNA_43557	8_122071785_122062027_-9758|23.49|11|13	25714049	chr8	-	119538126	119547885	exonic	NM_019709	Mbtps1	AACAATGTAATTATGGTTTCTGCTATTGGCAATGATGGACCTCTCTATGGGTCCGCTACA
ASCRP4000360	34	41	34	39	60	50	5.19614	5.31567	5.10477	4.9539	5.6746	5.60714	P	P	P	A	P	P	mmu_circRNA_30422	17_29987633_29986102_-1531|12.93|6|9	25714049	chr17	-	29849156	29850688	exonic	NM_001081160	Mdga1	AACAATGTAGGCAACCCAGCTAAGAAGACCGTCAACCTGCTGGTGCGATACTTGGATGAG
ASCRP4000361	55	53	63.5	73.5	103	96	6.00173	5.77462	6.06595	5.9207	6.4029	6.42895	P	P	P	P	P	M	mmu_circRNA_25938	12_120447077_120428292_-18785|11.91|3|3	25714049	chr12	-	119189818	119208604	exonic	NM_177290	Itgb8	AACAATGTCTACGTCAAATCGACAACCATGAACACAATAGATGTGGCTCTGCAAATGTGG
ASCRP4000362	80.5	79	72	149.5	100	85	6.65812	6.42616	6.26823	6.93165	6.34566	6.36183	P	P	P	P	P	P	mmu_circRNA_19069		25070500	chr12	-	70020831	70025485	abparts	NM_008697	Nin	AACACACCACAGGTACAGGTGGGTCAGATGGGTTCCCTTGAGCGAGGATTAGAAACAATC
ASCRP4000363	139	97	127	305.5	88	62	7.48007	6.74922	7.16149	7.76704	6.19299	5.85575	P	P	P	P	P	P	mmu_circRNA_34233	2_112752560_112726649_-25911|16.52|2|2	25714049	chr2	-	112886491	112912403	exonic	NM_177652	Ryr3	AACACAGATGGACTCTTCTTCCCTGTGATGAGTTTTTCAGCTGGTGTCAATGGAAACAAT
ASCRP4000364	426	312.5	380	550	326	344.5	9.13815	8.63055	8.90286	8.45359	8.20168	8.46384	P	P	P	P	P	P	mmu_circRNA_45018	9_105351218_105341671_-9547|14.34|11|20	25714049	chr9	-	105439340	105448888	exonic	NM_175025	Atp2c1	AACACAGCAGGTATCATCATGTTGGTTGGCTGGTTACTAGGAAAAGACATTCTGGAAATG
ASCRP4000365	116.5	99.5	139.5	110	147	120	7.19879	6.7736	7.30258	6.5468	6.93017	6.79108	P	P	P	P	P	P	mmu_circRNA_38566	5_46087407_46067831_-19576|18.28|1|2	25714049	chr5	+	45676591	45696168	exonic	NM_019438	Ncapg	AACACAGGATGTCAACACAACCACAGCAGTTCTTCAAAATGAAAACGGAAGTTGATTCCA
ASCRP4000366	84.5	92.5	103	138	126	132	6.67939	6.66347	6.80459	6.78455	6.71759	6.95509	P	P	P	P	P	P	mmu_circRNA_006467	mm9_circ_006467	circBase	chr17	-	74241904	74258505	exonic	NM_133771	Memo1	AACACAGTATTGAAATGCATTTGCCTTATACAGCTAAAGCCATGGAAAGGACCTCAGCTG
ASCRP4000367	379	281	362	718	272	285	8.98155	8.47402	8.86365	8.74705	7.91235	8.16152	P	P	P	M	P	P	mmu_circRNA_27816	14_76533005_76524293_-8712|19.59|5|5	25714049	chr14	+	76124485	76133198	exonic	NM_013745	Nufip1	AACACATCACCCATATCTCCTGGAAATGAAACTACCCAACTCTGGCCAATATTGAAAGGA
ASCRP4000368	40	45	47	72	58	46.5	5.47553	5.57471	5.6316	6.00361	5.64607	5.53896	P	P	P	P	P	P	mmu_circRNA_012020	mm9_circ_012020	circBase	chr1	+	19118829	19148417	exonic	NM_153154	Tfap2d	AACACATTTCAGGTGGCACCTGTGTAGTCAACCCCACAGACTTGTTTTGCTCAGTTCCCG
ASCRP4000369	26	31	35	45	39	38	4.63002	4.84103	4.90259	5.2092	5.06581	5.13245	A	P	P	P	P	P	mmu_circRNA_29827	16_56002939_55980708_-22231|14.77|5|5	25714049	chr16	+	55980594	56002826	exonic	NM_173026	Zbtb11	AACACCAGCCAAAGCCTGAAGTTCGAGGCTATCATTGTACTCAGTATATTAAAGCAAGTT
ASCRP4000370	42.5	47	43	62	60	46	5.451	5.54412	5.36318	5.71636	5.6746	5.4674	P	P	P	P	P	P	mmu_circRNA_29107	15_102240150_102238203_-1947|18.96|1|5	25714049	chr15	+	102407771	102409719	exonic	NM_013672	Sp1	AACACCCCAGACCAAGATCACTCCATGGATGAAGTGACAGCTGTGGTGAAGATTGAAAAA
ASCRP4000371	33.5	42	40	34	51	47	5.19614	5.43163	5.29132	4.83685	5.49432	5.49698	P	P	P	A	P	P	mmu_circRNA_26257	13_45078242_45065415_-12827|20.09|2|2	25714049	chr13	-	44970045	44982873	exonic	NM_025772	Dtnbp1	AACACCTGGAGAGCTACAAGAAAAGTAAGAGCTGGTGGACAGCGAGGTGGTCATGCTGTC
ASCRP4000373	26	31	27	31.5	27	26	4.60059	4.84103	4.54588	4.63942	4.59599	4.67259	A	P	A	A	P	P	mmu_circRNA_45284	9_121394455_121392356_-2099|21.24|3|3	25714049	chr9	-	121483237	121485337	intergenic			AACAGAAAGAAAACTTGAACAGGGAGAAGTGACCACTTCACGGTACTTTGTATTCTGGGG
ASCRP4000375	43	51	58	59.5	62	47.5	5.71636	5.77462	6.02776	5.77462	5.7636	5.58977	P	P	P	P	P	P	mmu_circRNA_19660	1_11819972_11501999_-317973|20.68|2|2	25714049	chr1	+	11511917	11829891	exonic	NM_177173	A830018L16Rik	AACAGAACCAGAATTAATGACCAAGTTAATAACTGAGACACCTGACCAGCCAATTCCATT
ASCRP4000376	76	64	112.5	113	98	109	6.52607	6.15637	6.96571	6.56976	6.37493	6.70151	P	P	P	P	P	P	mmu_circRNA_34605	2_132397993_132359810_-38183|14.55|3|3	25714049	chr2	-	132534073	132572257	exonic	NM_001291051	Gpcpd1	AACAGAAGGAAACTGAAGGAATTTGGAGTAAATGGTCTAATATATGATAGCAGAAATCCT
ASCRP4000377	137.5	97	133	428	93	90	7.43388	6.7153	7.21101	8.16005	6.28374	6.40928	P	P	P	P	P	P	mmu_circRNA_45488	X_57824880_57810903_-13977|18.24|1|2	25714049	chrX	+	60557727	60571705	exonic	uc009tie.1	AY512909	AACAGAATCAAGAAATGCTACAAAAAATCACATGCAGTGTGCTGCGATTACAGCTGCATG
ASCRP4000378	35.5	46	42	42	49	52	5.11174	5.51023	5.4035	5.13587	5.38348	5.63402	P	P	P	A	P	P	mmu_circRNA_31460	18_25558608_25558427_-181|19.68|2|2	25714049	chr18	+	25399925	25400107	exonic	NM_001033532	AW554918	AACAGAATGATATATGCAGACCCCAGAGAGCTTATGGAAGCCAAAATGTGATGGATGGAT
ASCRP4000379	60	56	61.5	124	81	65.5	6.13258	5.83694	5.93452	6.68056	6.08024	5.92466	P	P	P	P	P	P	mmu_circRNA_23522	11_64880658_64866601_-14057|15.36|3|3	25714049	chr11	-	65053098	65067156	exonic	NM_175003	Arhgap44	AACAGAGTGGAGATTTGCCGGAAAAAGTTGCCTCTGACGACTCTGGCGCAGTGCTTGGTG
ASCRP4000380	85	123	108.5	138	164	196	6.68991	7.06153	6.89474	6.85375	7.10759	7.54941	P	P	P	P	P	P	mmu_circRNA_24355	11_107499241_107496294_-2947|17.79|3|3	25714049	chr11	+	107634979	107637927	exonic	NM_198298	Helz	AACAGCACGGCATTCTACAACAATGCAGAGGGTTCTTCACGCACGTTCTCTTAGATGAAG
ASCRP4000381	38.5	49	46.5	47	64	62.5	5.26967	5.57471	5.53118	5.38636	5.7636	5.86403	P	P	P	P	P	P	mmu_circRNA_38196	5_20511233_20508241_-2992|15.23|3|3	25714049	chr5	-	21002422	21005415	exonic	NM_011203	Ptpn12	AACAGCTACAACTGTATGAAATTCATGGAGCACAGAAGATCGCTGATGGTTGCAGGCTGT
ASCRP4000382	80	118	112	92	232	217	6.65096	7.03335	6.97338	6.28682	7.63507	7.69228	P	P	P	P	P	M	mmu_circRNA_20419	1_82872899_82871863_-1036|19.14|3|3	25714049	chr1	+	82875287	82876324	exonic	NM_010472	Agfg1	AACAGCTACAGCCAATTTTGCTAACTTTGCACACTTTAACAGTCATGCAGGTATGTTCCG
ASCRP4000383	36.5	41	42.5	38	45.5	47	5.31869	5.43163	5.53118	5.01467	5.35145	5.52074	P	P	P	A	P	P	mmu_circRNA_010086	mm9_circ_010086	circBase	chr9	+	70559036	70562861	exonic	NM_025690	Sltm	AACAGCTCAAGTAAAAAACAAGAAGCAGATGAGTTGAGTGGAGATGCTTCTGTGGAAGAT
ASCRP4000384	187	107	160.5	338	131	128	7.92329	6.85375	7.5051	7.89781	6.75703	6.88663	P	P	P	P	P	P	mmu_circRNA_21612	10_7524820_7519351_-5469|13.69|2|2	25714049	chr10	+	7799552	7805022	exonic	NM_026141	Ppil4	AACAGGAGAGTCCCTCTGTTATGCTTTTATTGAATTTGAAAAGGATAAATCATACAGTGA
ASCRP4000385	37	39	47	55	58	57	5.34259	5.22214	5.5467	5.53896	5.59972	5.74354	P	P	P	P	P	P	mmu_circRNA_25983	13_9165727_9121354_-44373|16.62|2|2	25714049	chr13	+	9122107	9166481	exonic	NM_172585	Larp4b	AACAGGCTTTCCAGCTTGATCATAGGATCTTCAAAAGAAAGACGTCCTGAGGTTAGCATT
ASCRP4000386	44.5	44	46	56	40	34	5.62186	5.47011	5.64607	5.64607	5.17965	5.09425	P	P	P	P	P	P	mmu_circRNA_39105	5_107318968_107282137_-36831|16.53|2|2	25714049	chr5	-	106853117	106889949	exonic	NM_177873	Hfm1	AACAGGGACCATCTGAATATCGTGACAAAGGTTTTTCATCTGGATTGAACAAAGATGGGA
ASCRP4000387	28	34	32	36	35.5	39	4.54588	4.89856	4.90259	4.83685	5.01467	5.20595	A	P	P	A	P	P	mmu_circRNA_28262	15_12375420_12349213_-26207|17.13|2|2	25714049	chr15	-	12419457	12445665	exonic	NM_001081064	Pdzd2	AACAGTAAAATGAAACTCAAGAGCCGACTCTCAGGAGGAAGTTGGCCGGATATGGAAGAT
ASCRP4000388	57	50	53	75	71	52.5	6.09086	5.70948	5.77462	5.98759	5.85678	5.6746	P	P	P	P	P	P	mmu_circRNA_28033	14_119458362_119425644_-32718|16.16|3|3	25714049	chr14	-	119026421	119059140	exonic	NM_001081252	Uggt2	AACAGTACATAGCAACTGTGACCTTGATAATATTAACTTAAAAGATTGGATTAATGACTT
ASCRP4000389	99.5	115	95	124	104	92.5	6.95412	6.95799	6.66938	6.68991	6.41774	6.45796	P	P	P	P	P	P	mmu_circRNA_38943	5_90648548_90646542_-2006|21.92|3|3	25714049	chr5	-	90217516	90219523	exonic	NR_028088	Cox18	AACAGTACCCTCGACTCACCTATCTGAAGAACATGCGGAGACTTATCTCAGAGCTGTATG
ASCRP4000391	66	63	59.5	110	81	73	6.36767	6.06236	5.97904	6.5468	6.09965	6.13258	P	P	P	P	P	P	mmu_circRNA_23449	11_61617289_61595094_-22195|17.08|3|3	25714049	chr11	-	61781591	61803787	exonic	NM_013881	Ulk2	AACAGTGTGACTGCAGAGAAACTCATCTATAATTGTGCTGTGGAAATGATCTGCAGTAGT
ASCRP4000392	59.5	112	90	71	191.5	285.5	6.05875	6.91082	6.57355	5.88147	7.33756	8.14781	P	P	P	P	P	P	mmu_circRNA_32307	19_21758795_21752843_-5952|17.68|19|40	25714049	chr19	+	21678352	21684305	sense overlapping	NM_146096	Abhd17b	AACAGTTCGTGTCACAGGAACTGAAGATGAATAATCTGTCATTTAGTGAGCTATGTTGCC
ASCRP4000393	51	44	57	88	77	50	5.88859	5.47011	5.8285	6.22388	5.99986	5.51023	P	P	P	P	P	P	mmu_circRNA_005570	mm9_circ_005570	circBase	chr3	-	49754428	49754489	sense overlapping	NM_130448	Pcdh18	AACAGTTTGGTGACCATCTCATCAAACCACCCGCCAGAGTCACAACAGTCACCAGTCACT
ASCRP4000394	135.5	84	122	322	77	85	7.4171	6.53258	7.07229	7.84806	6.01667	6.34566	P	P	P	P	P	P	mmu_circRNA_40395	6_71807042_71794633_-12409|17.78|2|2	25714049	chr6	+	71844638	71857048	exonic	NM_029673	Immt	AACATACTGAAAACAGCCATGGACAATTCTGAGAGTTGTCTGTGTGGGAAGTTCGTCCTC
ASCRP4000395	44	51	48	51	61	48	5.49964	5.61206	5.61206	5.48092	5.69563	5.52074	P	P	P	P	P	P	mmu_circRNA_27027	14_8974058_8952335_-21723|23.42|3|3	25714049	chr14	+	8119820	8141544	exonic	NM_145458	Pxk	AACATATGGGCGGCAGATATTAGAGGAATATATCATCCGGGTGCAAAGAGGAATTTCTGC
ASCRP4000396	43.5	43	47	71	48	38	5.66515	5.43163	5.64607	5.98759	5.43163	5.25715	P	P	P	P	P	P	mmu_circRNA_20278	1_66472102_66445963_-26139|21.25|2|2	25714049	chr1	+	66399388	66425528	exonic	NM_008632	Map2	AACATCAAATACCAGCCTAAGGGGGGTCAGAGGAGGTATCTGCAAGGATAGTTCAAGTAG
ASCRP4000398	53	47	70	87	97	88	5.9207	5.57471	6.13087	6.19955	6.29756	6.36183	P	P	P	P	P	P	mmu_circRNA_42002	7_108347123_108334902_-12221|18.31|10|14	25714049	chr7	+	101186387	101198609	exonic	NM_199012	Fchsd2	AACATCATGAAGGAGTATGTATCCTGTTTGGAAATCTTTTCTCGAGGGAACAATGCAGGT
ASCRP4000399	135	114	130.5	349.5	159	109	7.42096	6.9753	7.21101	7.9437	7.06512	6.69456	P	P	P	P	P	P	mmu_circRNA_44535	9_67726942_67706597_-20345|14.60|2|2	25714049	chr9	+	67858789	67879135	exonic	NM_177184	Vps13c	AACATCCCCCCAGACCATCAGTACAATAAATTAACTTTGAAGATTCCTTGGAAAAACCTT
ASCRP4000400	48	56	49	45	65	69	5.85575	5.9207	5.68164	5.29132	5.80504	6.06056	P	P	P	P	P	P	mmu_circRNA_20194	1_60203016_60166066_-36950|15.77|2|2	25714049	chr1	+	60109221	60146172	exonic	NM_139150	Carf	AACATCCTCAGAGAGACTGTAACAGTTACATTTGCAGAAGCATCGGACCTGTATGGACTC
ASCRP4000401	42	53	52.5	81.5	73	53	5.60714	5.75916	5.75916	6.15131	5.96178	5.70948	P	P	P	P	P	P	mmu_circRNA_28915	15_88769468_88749961_-19507|22.73|2|2	25714049	chr15	-	88919530	88939038	exonic	NM_172818	Ttll8	AACATCTGGATCATAAAGCCTGCAGCCAAGTCCCGGGGTCGAGAGTTAAAACAAGGAATT
ASCRP4000402	41	46	52	75	68	54	5.56966	5.64607	5.75916	5.96756	5.85678	5.70948	P	P	P	P	P	P	mmu_circRNA_006689	mm9_circ_006689	circBase	chr18	+	61568263	61580487	exonic	uc008fce.1	Csnk1a1	AACATGAAAGGTGGTATGGGCAAGAAAAAGACTATAATGTACTAGTCATGGATCTCCTGG
ASCRP4000403	34	40.5	46.5	47	61	59	4.97699	5.33367	5.42325	5.25084	5.6096	5.89668	P	P	P	P	P	M	mmu_circRNA_20316	1_68787107_68442755_-344352|17.30|2|2	25714049	chr1	-	68396180	68740533	exonic	NM_010154	Erbb4	AACATGACTCTGGTGTCAACAAATGGAAGTTCTGGATTGTGCGCAGGAACAGAGAACAAA
ASCRP4000404	49	67	50.5	57	73	63	5.78338	6.13258	5.69795	5.69331	5.92268	5.91672	P	P	P	P	P	P	mmu_circRNA_40900	6_120688343_120670886_-17457|20.65|5|6	25714049	chr6	+	120720867	120738325	exonic	NM_001128151	Cecr2	AACATGATTGCCCAGAAGGAGTTAGAGGCAGCTCTTCACAGAGATGACGTGGAGTTTATC
ASCRP4000405	31	30	33	40	31.5	31	4.84521	4.67259	4.9539	4.99595	4.7855	4.94222	P	P	P	A	P	P	mmu_circRNA_38117	5_14714598_14680370_-34228|17.86|2|3	25714049	chr5	+	14680369	14714598	exonic	NM_011995	Pclo	AACATGCTATGTCTGACAGTGAAGGTGAGGTAATGGATTATTCAAGCAAGACTACAGGCC
ASCRP4000406	41	56.5	43	52.5	73.5	61	5.24452	5.80504	5.33069	5.49964	5.95211	5.8285	P	P	P	P	P	P	mmu_circRNA_24151	11_97413292_97379924_-33368|22.52|2|2	25714049	chr11	-	97518609	97551978	exonic	NM_018873	Srcin1	AACATGGCAAGCAACGAACGGAATACATGAGGATCCAGGCCCAGCAGCAGATCCGGAGCG
ASCRP4000407	29	32	30	32	35	30	4.9066	5.00347	5.01094	4.61046	4.97699	4.9539	A	P	P	A	P	P	mmu_circRNA_005710	mm9_circ_005710	circBase	chr7	-	75136297	75149088	exonic	NM_153579	Sv2b	AACATGGGAAGCTTGTGAACGATAAGCTGGGGCTTCAGCATGGGGACTAATTACCACTTC
ASCRP4000408	147	128.5	144	238	111	98	7.54941	7.16317	7.38724	7.48779	6.52411	6.51297	P	P	P	P	P	P	mmu_circRNA_39435	5_129101639_129100083_-1556|16.59|3|3	25714049	chr5	-	128594207	128595764	exonic	NR_015517	5930412G12Rik	AACATGGGAGCCAGACTTCTCTCTGTGGTATAAGGCCCCAGGACCATGTAGGAGACGCTC
ASCRP4000409	133	117	128.5	249	115	85	7.39548	7.03335	7.18481	7.54395	6.6244	6.3308	P	P	P	P	P	P	mmu_circRNA_21402	1_180855429_180854238_-1191|14.25|2|2	25714049	chr1	-	178924106	178925298	antisense	NM_001161665	Kif26b	AACATGTAGACATCTGCTCCAGCCTCTGTGAACTGGGAGCCCTGAAACAACACCAGAAAG
ASCRP4000411	45	47	53	64	57.5	48	5.68164	5.66278	5.85782	5.80504	5.57471	5.52074	P	P	P	P	P	P	mmu_circRNA_22167	10_67498699_67480554_-18145|17.23|7|10	25714049	chr10	+	68017805	68035951	exonic	uc007fme.1	Rtkn2	AACATTTCTTTGATCTCAAGGTGCAAAGTACCATTTGCTGGCTCATACCACCCTGACCTT
ASCRP4000412	86	92.5	112	120	130.5	123	6.70842	6.69456	6.95993	6.68056	6.78999	6.8579	P	P	P	P	P	P	mmu_circRNA_26178	13_30978183_30956700_-21483|19.75|3|3	25714049	chr13	-	30864830	30886314	exonic	NM_025588	Exoc2	AACATTTTGAAAAACACAACTTCCAGGGAATAGAGAAAATAACACAGGTCACCCAGGCCC
ASCRP4000413	83.5	106.5	92	123.5	154	117	6.67939	6.8912	6.65454	6.69456	7.02322	6.7965	P	P	P	P	P	P	mmu_circRNA_32880	2_4967245_4961185_-6060|17.46|2|2	25714049	chr2	-	5040138	5046199	exonic	NM_181848	Optn	AACCAAAAGGTGGAGAGACTTGAAGTCGCCCTCAGAGAAGCCAAAGAAAGGACCTCACAG
ASCRP4000414	82	99	83	145.5	129.5	95	6.64015	6.73123	6.45111	6.89474	6.7692	6.48371	P	P	P	P	P	P	mmu_circRNA_26959	13_110562888_110530595_-32293|20.28|12|38	25714049	chr13	+	109740386	109772680	exonic	NM_011056	Pde4d	AACCAACCATCCATCAACAAAGCCACCATCACAGTTTCGATGTGGACAATGGCACATCAG
ASCRP4000415	138.5	112	160	206	131	144	7.44978	6.95121	7.50245	7.33086	6.7758	7.11454	P	P	P	P	P	P	mmu_circRNA_31370	18_21179500_21169178_-10322|14.79|18|62	25714049	chr18	+	21010676	21020999	exonic	NM_019706	Rnf138	AACCACCTATTTCAGATAGTTCCTGTGATTAAATTCTATCGCATGAGACATCATTACAAA
ASCRP4000417	77.5	117	96	109	187	204	6.52607	6.9753	6.66938	6.52215	7.26829	7.59614	P	P	P	P	P	P	mmu_circRNA_003139	mm9_circ_003139	circBase	chr12	+	3596648	3648389	exonic	NM_007886	Dtnb	AACCAGCACCAGATGAAGGAGCATTCCTCTTGGTTCATCTTGTTGATATCTGGAATATGA
ASCRP4000418	31	31	34	37	30	28	5.08719	4.97699	5.055	4.97699	4.76359	4.70507	P	P	P	A	P	P	mmu_circRNA_28992	15_93938518_93936946_-1572|11.91|1|2	25714049	chr15	-	94106514	94108087	intergenic			AACCATGATACAACATATACAAGTGAAGTGCATGCTGGGAACTTTGTGCCTCACAGAATG
ASCRP4000419	37	43	41.5	68.5	40	39	5.38636	5.47011	5.46195	5.9207	5.20595	5.33962	P	P	P	P	P	P	mmu_circRNA_30468	17_32448039_32447523_-516|24.67|2|2	25714049	chr17	-	32310577	32311094	exonic	NM_019774	Akap8	AACCCAAACCAGATCCATTCAAAGGATTCAGTTTGCCTGTTCTGTATGCAAGTTTCGTAG
ASCRP4000420	65	116.5	73.5	59	216.5	268	6.28528	7.00181	6.29756	5.59972	7.55454	8.05728	P	P	P	P	P	P	mmu_circRNA_30398	17_28577998_28565297_-12701|19.20|11|21	25714049	chr17	-	28428351	28441053	exonic	NM_010220	Fkbp5	AACCCAAACGAAGGAGCAACGGTAAAAGGTCTTCTACTTACAAAGGACAATGACTACTGA
ASCRP4000421	50	60.5	55	61	64.5	62	5.88859	6.01852	5.82002	5.75916	5.79641	5.8784	P	P	P	P	P	P	mmu_circRNA_39615	5_143849300_143829996_-19304|19.56|2|2	25714049	chr5	-	143068316	143087621	exonic	NM_080561	Rnf216	AACCCACGCTGCCGAAAGACTTTGTAATTTTCTTCTGGAAAACCCAGATTATCCAAAGAG
ASCRP4000422	339	333.5	362	467	225	219.5	8.80169	8.71894	8.85121	8.24136	7.60048	7.73467	P	P	P	P	P	P	mmu_circRNA_017587	mm9_circ_017587	circBase	chr2	+	158382503	158383163	sense overlapping	NM_175692	Snhg11	AACCCAGTTGTTTCCCACTTCGGGATGTTCTGTGATGGTTCCTCAGGTTGCCGTGGACTC
ASCRP4000423	46	39	43	54	46	54	5.60714	5.15624	5.43996	5.5155	5.26967	5.73904	P	P	P	P	P	P	mmu_circRNA_37259	4_101464675_101461868_-2807|15.69|2|2	25714049	chr4	+	101789262	101792070	exonic	NM_146146	Lepr	AACCCCAAGAATTGTTCCTGGGCACAAGGACTGAATTTCCAAAAGATAATTTTATTCCCA
ASCRP4000424	91	88	98	94.5	104	98	6.80189	6.53258	6.72329	6.33825	6.4029	6.51297	P	P	P	P	P	P	mmu_circRNA_014001	mm9_circ_014001	circBase	chr2	+	91546321	91550758	exonic	NM_029437	Ckap5	AACCCCAAGATCATAGTGGCCTGTATAGAAACACTGAGGAAAGCCTTAAGGAACTACTTT
ASCRP4000425	31.5	27	27	40	30	26	5.16967	4.78985	4.73235	5.01467	4.76359	4.79419	P	A	A	A	P	P	mmu_circRNA_19328		25070500	chr4	+	83535785	83554884	sense overlapping	NM_001081012	Ccdc171	AACCCGGCTACAAAAAACTCTACAGACAGACTTTAGTCCATCTAACCTGTAAGTCACAGA
ASCRP4000426	95.5	84	95	159.5	120	86	6.87337	6.46206	6.68641	7.01302	6.63895	6.3308	P	P	P	P	P	P	mmu_circRNA_35685	3_85927254_85911134_-16120|18.08|2|4	25714049	chr3	+	86107211	86123332	exonic	NM_001082414	Sh3d19	AACCCTGCCCAGCGTGGGGATGTCCTTGTGATCCTGAAGCAGGCAGAAAATAATTACTTG
ASCRP4000427	53.5	52	46.5	64.5	59.5	44	6.00173	5.6316	5.49698	5.81895	5.65803	5.49698	P	P	P	P	P	P	mmu_circRNA_30545	17_46884493_46880135_-4358|16.64|3|3	25714049	chr17	-	46743185	46747544	exonic	NM_028065	Cnpy3	AACCGGTTTGCCAAGTGTGCAAGTATGTTGCTGTGGAGCTGAAGTCGGCTTTTGAGGAAA
ASCRP4000428	150	283	310.5	224.5	515.5	681	7.60296	8.48547	8.6205	7.43388	8.96107	9.64257	P	P	P	P	P	P	mmu_circRNA_001729	mm9_circ_001729	circBase	chr9	-	96591949	96611499	exonic	NM_053268	Rasa2	AACCGTGTGCCAGCAGCTTGTTGTACAATGAAGCAAAAAATTTATTGCCATATCTTGGAC
ASCRP4000429	61.5	68	71	103	110	86	6.13258	6.1864	6.22709	6.45248	6.50901	6.3308	P	P	P	P	P	P	mmu_circRNA_43325	8_94046795_93992216_-54579|19.82|5|6	25714049	chr8	+	91468316	91522896	exonic	NM_011936	Fto	AACCTGAGGAAGGAGTGGCATGCCAGATGACCTCAATGCCACCCACCAGCACTGTGTTTT
ASCRP4000430	33.5	40	35	40	39	35	5.055	5.24768	5.01094	5.01467	5.12558	5.11174	P	P	P	A	P	P	mmu_circRNA_38270	5_24212402_24195198_-17204|16.04|2|2	25714049	chr5	+	24689379	24706584	exonic	NM_016736	Nub1	AACCTGGACGATGCCCTGAAGTTTTACTTTCAAGGATGGCGCAGAAGAAATATCTTCAAG
ASCRP4000431	34	38	37	49	52.5	43	5.02208	5.20595	5.01094	5.3217	5.47011	5.37482	P	P	P	P	P	P	mmu_circRNA_30313	17_24503878_24501422_-2456|12.45|2|2	25714049	chr17	+	24364476	24366933	exonic	NM_013855	Abca3	AACCTTCATCACCTGATGGCGGTGAACCTGTTGTCCATCTTTAAGTCTTGATCTCTGGTT
ASCRP4000432	59.5	62.5	84	89.5	123	153	6.17313	6.06236	6.52215	6.28682	6.69456	7.19838	P	P	P	P	P	P	mmu_circRNA_19242		25070500	chr2	-	37640848	37647288	sense overlapping	NM_009261	Strbp	AACCTTCCTATTCAGATTCAGGTCAGGTGTATTCCAGAGAACAATTTTGAGATATCTTTG
ASCRP4000433	94	84	90	178	128	101	6.8579	6.53258	6.57355	7.15264	6.74026	6.5811	P	P	P	P	P	P	mmu_circRNA_21785	10_27088962_27083349_-5613|18.54|2|2	25714049	chr10	-	27363542	27369156	exonic	NM_008481	Lama2	AACCTTCCTCACCAAGTCTGAGTGTGAAGATTCACATTTCTTTGATCAATGGGAGACCAA
ASCRP4000434	619	363.5	559	3371	341.5	376	9.64535	8.84717	9.46164	10.5733	8.29994	8.61008	P	P	P	P	P	P	mmu_circRNA_19178		25070500	chr17	-	14988387	15044490	sense overlapping	NM_011560	Tcte3	AACCTTGCATGAGCTTCTTCTTCTTGCCTATTACCATCAACATCTTCCTAAAAACAGTAA
ASCRP4000435	54	61	67.5	61	115	97	6.00173	6.01852	6.17313	5.78338	6.58173	6.46478	P	P	P	P	P	P	mmu_circRNA_43489	8_113725458_113711614_-13844|19.25|5|5	25714049	chr8	-	111187713	111201558	exonic	NM_009149	Glg1	AACCTTGGAATGAACTGCCAACAGGCGCCCGAGAACGAGATTTCTTCAGACTGCAATCAT
ASCRP4000436	75	78	74	97.5	115	103	6.44284	6.34048	6.28682	6.37203	6.55321	6.5811	P	P	P	P	P	P	mmu_circRNA_45294	9_122172907_122166174_-6733|19.95|2|2	25714049	chr9	-	122257055	122263789	exonic	NM_133979	Ano10	AACCTTGTATGAGCAAGTCCTCCTGGAGAAGGAAATGGGAACGTACCTGTGAGGAGACTG
ASCRP4000437	45	50	56	53	66	68	5.66515	5.74129	5.85782	5.60714	5.80504	6.06056	P	P	P	P	P	P	mmu_circRNA_000111	mm9_circ_000111	circBase	chr1	-	155958560	155962560	exonic	NM_001039184	Cep350	AACCTTTGGTTTCTTATAGGTAAATTGGCAAGATGAGGAGCAGCAAGTCAAAAGAGGTGC
ASCRP4000438	52	62.5	66	52.5	83	107.5	5.95211	6.01852	6.18309	5.4035	6.08024	6.63714	P	P	P	P	P	P	mmu_circRNA_011823	mm9_circ_011823	circBase	chr18	+	63755035	63760785	exonic	NM_001014981	Wdr7	AACGAACCTTTTGGCTTCTGAGGCCTCTGACAAGGCAAGAGTTCAACACTGCATCTGTTC
ASCRP4000439	30	41	31	32	46	43.5	4.7855	5.31567	4.71196	4.78113	5.33665	5.35439	P	P	P	A	P	P	mmu_circRNA_38528	5_38526541_38518171_-8370|16.87|3|5	25714049	chr5	+	38126931	38135302	exonic	NM_026959	Stx18	AACGAAGACATCCGAGAGTTTGAACAAGAAAATCAGCGACTCATTGGTGAAATGAACAGC
ASCRP4000440	113	133	108.5	206.5	186.5	147	7.1786	7.24628	6.91231	7.32562	7.30296	7.13863	P	P	P	P	P	P	mmu_circRNA_35308	3_41400748_41385117_-15631|19.79|10|13	25714049	chr3	+	41581194	41596826	exonic	NM_172303	Jade1	AACGAGATGGTGTTCTGTGACAAGTGTAACATCTGTGTGCACCAGGCTGCCTGCTGTCTC
ASCRP4000441	350	474	609	406	1159	1166.5	8.84678	9.28327	9.59213	8.09931	10.4305	10.627	P	P	P	P	P	P	mmu_circRNA_34264	2_117089675_117083370_-6305|22.12|2|2	25714049	chr2	+	117257633	117263939	exonic	NM_026620	Fam98b	AACGATTGGATGTGACAGTGCAGTCCTTTGGATGGTCCGATAGAGCAAAGGTATAAGGGG
ASCRP4000442	59	71	66	104	64	54	6.13258	6.26823	6.10228	6.44145	5.74129	5.68164	P	P	P	P	P	P	mmu_circRNA_41574	7_69965954_69955252_-10702|16.09|2|2	25714049	chr7	-	62810365	62821068	intergenic			AACGCAAAGTAACTGCACTGCACTTCGCATGTTTTTATGGTCATCTGCATCTGGTTCAAT
ASCRP4000443	29	31	32	31.5	42	36	4.60059	4.89856	4.84939	4.53326	5.20595	5.09425	A	P	P	A	P	P	mmu_circRNA_41763	7_87905814_87904644_-1170|10.94|3|3	25714049	chr7	-	80759757	80760928	exonic	NM_016721	Iqgap1	AACGCTAAAAACAGGAAGAAGAAATCAACAACATGAAGATCGAGCTGGAGAAGTACGGGA
ASCRP4000444	102	116	125.5	196	166	107	6.93999	6.98292	7.12836	7.26673	7.14034	6.65335	P	P	P	P	P	P	mmu_circRNA_011796	mm9_circ_011796	circBase	chr18	+	69633576	69643015	exonic	NM_013685	Tcf4	AACGGAACAGACAGTATAATGGGTCTACGCTCCTTCAGCCAGCACTGCCGACTACAACAG
ASCRP4000445	83	91.5	86.5	136	100	65	6.65096	6.61093	6.55065	6.82541	6.34566	5.97904	P	P	P	P	P	P	mmu_circRNA_30506	17_43177138_43174544_-2594|20.34|12|22	25714049	chr17	+	43037594	43040189	exonic	NM_178589	Tnfrsf21	AACGGCCATGCTTGGATTCCTCAGCACCATCACAGCTCAACCAGAACAAAAGACTCTGAG
ASCRP4000446	84	88	77.5	89	135	122	6.62805	6.56976	6.34122	6.24622	6.81049	6.8475	P	P	P	P	P	P	mmu_circRNA_31769	18_56692248_56691144_-1104|16.94|3|3	25714049	chr18	-	56531489	56532594	exonic	NM_138600	Aldh7a1	AACGTCAATATTCCTACCAGCGGGGCTGAGATTGGTGGTGCGTTTGCCAATATCCTCTAT
ASCRP4000447	89.5	120	116.5	107	154	205	6.80189	7.04932	6.9905	6.49708	7.00181	7.64531	P	P	P	P	P	P	mmu_circRNA_43940	9_31960709_31937155_-23554|18.35|14|25	25714049	chr9	+	32129569	32153124	exonic	NM_001195632	Arhgap32	AACGTGGAGTTTGGCAGCATACAGAAAGATGAAGTCCTCAATACATTCTGAAGAGGATGA
ASCRP4000448	49	48	46	49	79	90	5.9207	5.6746	5.61206	5.42605	6.06236	6.39221	P	P	P	P	P	P	mmu_circRNA_45859	X_154029487_153996817_-32670|14.85|2|2	25714049	chrX	-	157558884	157591555	exonic	NM_172307	Mbtps2	AACGTTACAACAATTAAGCTTCCCAGTTAGAGGTTCAATTTTGGAATGGTGTTTGGCGTG
ASCRP4000449	103.5	86	109	204	91.5	70	7.04068	6.59111	6.94829	7.32262	6.2303	6.06056	P	P	P	P	P	P	mmu_circRNA_26095	13_16102395_16000519_-101876|14.17|3|3	25714049	chr13	-	15908685	16010562	sense overlapping	uc007pnu.1	AK045681	AACTAATGACTAGCATGAAGCTGAGAATCCATCTTCTCCAGAACCACCTGAGTATCCCTT
ASCRP4000450	34	38.5	36	42	61.5	57	5.22214	5.29438	5.24452	5.2092	5.70948	5.78338	P	P	P	A	P	P	mmu_circRNA_014114	mm9_circ_014114	circBase	chr10	+	11178733	11185462	exonic	NM_172937	Shprh	AACTACAAGCAACAAACTGACAAGCTGTCTATGTCAGAGAAGTGAATATGCCTTGGCAGC
ASCRP4000451	35	37	36	38.5	50	38	5.19614	5.13587	5.10477	5.03864	5.40634	5.20595	P	P	P	A	P	P	mmu_circRNA_38822	5_76988850_76978477_-10373|15.21|5|6	25714049	chr5	+	76549451	76559825	exonic	NM_027270	Exoc1	AACTACAGCAGCATCAAAACATGTCTGCATCAATGGGTCATGATCAGAGTTCAACTCTTG
ASCRP4000452	47	41	48	74	47	44	5.82002	5.47011	5.74129	6.06056	5.40634	5.49698	P	P	P	P	P	P	mmu_circRNA_24697	12_11258898_11255021_-3877|14.80|4|4	25714049	chr12	-	11248214	11252092	exonic	NM_177331	Gen1	AACTACAGCCAATTAGGTTTAACCAGTGGATTGAAGACCCTTGCTACTCTGTTCCACAAT
ASCRP4000453	48	74.5	75	68	109	76	5.85575	6.37203	6.37058	5.91573	6.50372	6.15469	P	P	P	P	P	P	mmu_circRNA_23885	11_83300915_83297791_-3124|21.60|2|3	25714049	chr11	+	83484288	83487413	sense overlapping	NM_027427	Taf15	AACTACAGCCACCACACACAAGCTCTGGTGAAATATTTGTGAGAAATTTTCACAGGAACG
ASCRP4000454	642	669.5	649	1215.5	942.5	565	9.70216	9.82621	9.6716	9.37756	10.0224	9.25737	P	P	P	P	P	P	mmu_circRNA_32787	19_57158093_57135743_-22350|21.87|2|2	25714049	chr19	-	57061252	57083603	exonic	NM_178688	Ablim1	AACTACGTCTCGCTCGCCCCAGCACTTCCACCGACCTGGCAGGCGACAAGCATTATCATC
ASCRP4000455	42	42	50	44	82	100	5.56966	5.37482	5.6316	5.25084	6.08909	6.55321	P	P	P	P	P	P	mmu_circRNA_45761	X_137227701_137212535_-15166|21.13|6|13	25714049	chrX	+	140677995	140693162	exonic	uc009uld.1	Mid2	AACTAGAAAATCAAATGGCCAAACTAATACAGATCTGCCAGCAAGTTGAGGTGAGAGCCC
ASCRP4000456	29	31	29	33	34.5	38.5	4.97699	4.89856	4.78985	4.61046	4.89452	5.3217	A	P	A	A	P	P	mmu_circRNA_38369	5_29990382_29964178_-26204|22.21|3|3	25714049	chr5	+	29637637	29663842	exonic	NM_133907	Ube3c	AACTATTCAGATCTTTCAAAGGTTGATTTATGCTGATAAGCAAGAAGTTCAAGGCGATGG
ASCRP4000458	49	67.5	55	79	109.5	111	5.85575	6.21095	5.8285	6.11361	6.46614	6.70151	P	P	P	P	P	P	mmu_circRNA_39701	5_149323578_149318022_-5556|18.47|14|58	25714049	chr5	-	148506445	148512002	exonic	NM_011908	Ubl3	AACTCACAAGATTAATTTGCGCCTCATCTTGGTGAGTGGGAAGACGAAAGAGTTCCTCTT
ASCRP4000459	126	129	151	147	168	127	7.31093	7.15137	7.44496	6.9346	7.11628	6.88256	P	P	P	P	P	P	mmu_circRNA_35581	3_69547550_69533260_-14290|10.62|2|3	25714049	chr3	+	69729337	69743628	exonic	NM_133787	Nmd3	AACTCACTTGGGACATCTTTTAAATCCTGGAGACCTGGTGCTGGGGTTCGGCTTGTCGAT
ASCRP4000460	268	225.5	263.5	634	294	180	8.42711	8.0936	8.29842	8.59772	8.01956	7.42621	P	P	P	P	P	P	mmu_circRNA_43833	9_21728307_21727884_-423|21.30|2|3	25714049	chr9	+	21923439	21923863	antisense	NM_178577	Tmem205	AACTCAGAGAAATTCTCCTGTCTCTGACTCCAGAACGCTAGAACTAAAGACCCAAGGAAC
ASCRP4000461	45	49	56	85	58	45.5	5.60714	5.51023	5.8285	6.18144	5.59972	5.38636	P	P	P	P	P	P	mmu_circRNA_38488	5_35916843_35911410_-5433|19.75|2|2	25714049	chr5	-	35568760	35574194	exonic	NM_030208	Trmt44	AACTCAGCTGGAGATGTCTCCAGTGGGAGTGTCACCTTTTTGCCCTTGGAAGAAGATAAT
ASCRP4000462	54.5	59	48	55	38	30	6.00173	5.89264	5.61206	5.60714	5.12558	4.84521	P	P	P	P	P	P	mmu_circRNA_42889	8_50347418_50321521_-25897|18.34|1|2	25714049	chr8	-	49236166	49262064	intergenic			AACTCATCAGAGAAGCTAGAGGGGAAAGGGCAGAGGAATTCAGTATTGTGATGAGAATCA
ASCRP4000463	65	86.5	66.5	60	123	120	6.32031	6.61093	6.23987	5.80504	6.69456	6.82329	P	P	P	P	P	P	mmu_circRNA_29377	16_17697787_17680642_-17145|17.50|3|4	25714049	chr16	-	17680548	17697694	exonic	NM_033609	Med15	AACTCCACAGATGAGGATGCCATGAGGAAAGCTGGTGTGGCCCACAGTAAATCTAGCAAG
ASCRP4000464	42	41	41	51	38	35	5.64607	5.43163	5.4035	5.57471	5.14949	5.20595	P	P	P	P	P	P	mmu_circRNA_33096	2_20688238_20665086_-23152|16.86|2|2	25714049	chr2	+	20743458	20766611	exonic	NM_029895	Etl4	AACTCCAGCAGATGAGGCAGCTCCAGATGCAGAGAGAAATTGTTTATGCAAGAGGAGATG
ASCRP4000465	282	312.5	314.5	561.5	794	598	8.49032	8.62233	8.61622	8.47131	9.72599	9.38675	P	P	P	P	P	P	mmu_circRNA_22225	10_74724702_74707824_-16878|15.23|14|35	25714049	chr10	+	75245078	75261957	exonic	NM_153406	Specc1l	AACTCCCACAGTAAAAACCCTCATCAAGTCTTTCGACAGTGCATCTCAAGGCACTAGTTC
ASCRP4000466	29.5	35.5	37	42	36	26	4.88236	5.09425	5.10477	4.9539	4.90259	4.63942	P	P	P	A	P	P	mmu_circRNA_44000	9_37191039_37189941_-1098|23.52|15|55	25714049	chr9	+	37382355	37383454	exonic	NM_175189	Hepacam	AACTCCTTGGAATACATGGATCAGAATGATGACCGCCTAAAATCAGAAGGAAGAAGCTCC
ASCRP4000467	41.5	49	41.5	49	43	41.5	5.52074	5.66278	5.4035	5.451	5.23816	5.33962	P	P	P	P	P	P	mmu_circRNA_016981	mm9_circ_016981	circBase	chr4	+	138234242	138237307	exonic	NM_010470	Hp1bp3	AACTCTAACTATCAGAGCCCCAGTTGTTGAAGAATGCTCTGCAGCGAGCAGTAGAGAGAG
ASCRP4000468	34	43	40	45	44	40.5	5.26967	5.54412	5.36318	5.35439	5.26967	5.35439	P	P	P	P	P	P	mmu_circRNA_24992	12_41526337_41429448_-96889|18.68|6|6	25714049	chr12	+	40702860	40799750	exonic	NM_172803	Dock4	AACTCTACGATCTGCATCTCAAGGCGCAGAACTTCACAGGTGAAATGAGGAATGATTTAT
ASCRP4000470	139.5	265.5	228.5	153.5	517	611	7.44012	8.35257	8.05818	6.9905	8.95757	9.42503	P	P	P	P	P	P	mmu_circRNA_27242	14_27289886_27241907_-47979|15.69|3|3	25714049	chr14	-	26422420	26470400	exonic	NM_032008	Slmap	AACTCTCCTCAGTAAGGCTGAAAACCAAGCAAAGGATGTACAGAAAGAGTGTCATCCATG
ASCRP4000471	166	134	163	531	185	137	7.72731	7.23595	7.52808	8.41307	7.26829	7.01069	P	P	P	P	P	P	mmu_circRNA_34116	2_102617812_102596064_-21748|20.72|2|2	25714049	chr2	+	102755906	102777655	exonic	NM_001077514	Slc1a2	AACTCTGTCGTAATAGATGAGTGCAAGGTACTCCCCTCTGGGTATCGCCTGCTTGATTTG
ASCRP4000472	36	40.5	36	48	45	39	5.11174	5.20595	5.055	5.35439	5.26967	5.26967	P	P	P	P	P	P	mmu_circRNA_27254	14_27420010_27411719_-8291|19.78|3|4	25714049	chr14	+	26592232	26600524	exonic	NM_145969	Dennd6a	AACTCTTAAAAGAGGCTACTTTCAAAAGGTGATATATCCTCAGCATTCCAAACTTACTGA
ASCRP4000473	216	357.5	300.5	200.5	621	764.5	8.10936	8.81563	8.53606	7.29915	9.29595	9.83222	P	P	P	P	P	P	mmu_circRNA_19577	1_5126018_5085696_-40322|20.68|9|13	25714049	chr1	+	5095614	5135937	exonic	NM_133826	Atp6v1h	AACTCTTGAAGAAAATCACCAGCGTGTCAGCATTTTCTTTGACTATGCGAAACGAAGCAA
ASCRP4000474	61	102.5	70	65	151	142	6.21581	6.83386	6.20933	5.80504	6.98482	7.06018	P	P	P	P	P	P	mmu_circRNA_35029	2_173521500_173513648_-7852|15.67|11|17	25714049	chr2	+	173688146	173695999	exonic	NM_024436	Rab22a	AACTCTTTATAGAAATTAGGCATCTTTTATGACCAAGACTGTCCAGTACCAAAATGAGCT
ASCRP4000475	36	54	48	57	58	49	5.29438	5.86403	5.68164	5.66988	5.64607	5.60714	P	P	P	P	P	P	mmu_circRNA_37592	4_125760229_125732205_-28024|14.14|2|3	25714049	chr4	+	126054960	126082985	sense overlapping	NM_025544	Mrps15	AACTGAAGTTCCTGGAGTCATTAGGACAAAGCCCACAAACGCCATCTGCTGATGAGCATC
ASCRP4000477	2996	1969	2298	13242.5	1963.5	1171.5	11.7615	11.5107	11.5481	12.4175	11.2524	10.6349	P	P	P	P	P	P	mmu_circRNA_23053	11_23653308_23648751_-4557|19.22|2|2	25714049	chr11	-	23748750	23753308	exonic	NM_009044	Rel	AACTGCTCTGCCTCCCATTGTTTCTAACCCAATTTATGACAACCTTTTCAAAATTTGGGT
ASCRP4000478	51	62	59	61	92	100	5.90272	5.97904	5.9207	5.69331	6.23987	6.54035	P	P	P	P	P	P	mmu_circRNA_33122	2_22955284_22949809_-5475|11.61|2|2	25714049	chr2	+	23094288	23099764	exonic	NM_028793	Acbd5	AACTGCTTCGCAGTATTATTTAGGTGGTGATCCTACTCAGCACTTGGAAAGTTCTGGTTT
ASCRP4000479	37	44.5	48	52	52	41	5.13929	5.59724	5.57723	5.48092	5.451	5.37482	P	P	P	P	P	P	mmu_circRNA_22156	10_66703689_66679731_-23958|21.46|2|2	25714049	chr10	+	67216982	67240941	exonic	NM_207221	Jmjd1c	AACTGGAAGCTTTTCAAAGAGTGCTGGAAACAAGGACAGGTCCTTATTCATTAAATGGAT
ASCRP4000480	35	40	38	43	47	41.5	5.13929	5.3921	5.20595	5.15624	5.3217	5.35439	P	P	P	P	P	P	mmu_circRNA_43934	9_31145007_31137247_-7760|17.91|4|6	25714049	chr9	+	31329661	31337422	exonic	NM_001080817	Prdm10	AACTGGACGTGTTTACCAGGTTTCTCTTGATAAAGGAGACAGAAAAGACAGGGATTTGCA
ASCRP4000481	58	54	85	90	62	55	6.13258	5.83694	6.53258	6.30822	5.7636	5.78338	P	P	P	P	P	P	mmu_circRNA_21527	1_191506830_191494927_-11903|17.31|6|7	25714049	chr1	-	189671047	189682951	exonic	NM_001081363	Cenpf	AACTGGAGAAGGTGTAAATCTGAATTTGAAAGAAGCCAACAAGTTGCACAATCGGCAGAT
ASCRP4000482	67	103	76.5	104	144	113	6.32031	6.7965	6.34122	6.48371	6.90581	6.70151	P	P	P	P	P	P	mmu_circRNA_39362	5_124167067_124157278_-9789|13.31|23|72	25714049	chr5	-	123707268	123717058	exonic	NM_027494	Zcchc8	AACTGGAGAATTCTGGACTTGCACTCTATGATGGAAACGTGGTATACTGGTGAGCAATAC
ASCRP4000483	35	38	40	35	55	49	5.19614	5.22214	5.24452	4.88236	5.50627	5.53896	P	P	P	A	P	P	mmu_circRNA_24260	11_105121666_105108088_-13578|16.54|4|4	25714049	chr11	+	105246773	105260352	exonic	NM_001112705	Tlk2	AACTGGAGAGATGAGAAAAAGGAGAATTACCACAAGCCAACTGTGATTTGAGACGACAGA
ASCRP4000484	32	35	33	39	41	30	4.97699	5.01838	4.9539	5.055	5.17965	4.82417	P	P	P	A	P	P	mmu_circRNA_37847	4_138911100_138910076_-1024|16.55|2|2	25714049	chr4	+	139354160	139355185	exonic	NM_146157	Emc1	AACTGGGAGATAACTCTGGACACTGGCAGGAGACAGCAGTATGTTGGGAAGATCAAGTTT
ASCRP4000485	157	144	142.5	179	159	189	7.62322	7.33682	7.3275	7.15897	7.04068	7.49314	P	P	P	P	P	P	mmu_circRNA_22569	10_106522007_106482269_-39738|16.68|2|2	25714049	chr10	-	107045212	107084951	exonic	NM_198636	Acss3	AACTGGGCTGCCTAAGGTTTGTGGAAGGGATGCTGAACATTTGTTACAATGCTATTGATC
ASCRP4000486	53	64	62.5	70	90.5	66	5.75026	6.06236	5.96178	5.93256	6.20118	5.92466	M	P	P	P	P	P	mmu_circRNA_43903	9_26896962_26877253_-19709|18.92|2|3	25714049	chr9	+	27069667	27089377	exonic	NM_178113	Ncapd3	AACTGTCAACCATGTAACTAAACGGGCAATCAGCACCCCAGAGAGTGAAATGTATCTTTA
ASCRP4000487	42	53	48	59	109.5	84.5	5.56966	5.82533	5.66515	5.71636	6.50372	6.3308	P	P	P	P	P	P	mmu_circRNA_19427		25070500	chr6	+	113149551	113150191	sense overlapping	NM_028385	Setd5	AACTGTTTACAGCCCTTCCAGATATAGCTACCAGGCAGGATGGTTCCTACATCAGTTGAA
ASCRP4000488	33	30.5	32	40	33	31.5	4.9066	4.84103	4.73235	4.99595	4.79419	4.9106	P	P	P	P	P	P	mmu_circRNA_36380	3_158115753_157861081_-254672|20.64|7|10	25714049	chr3	-	158198116	158452789	exonic	NM_001081358	Lrrc7	AACTTACAATGCTACCCAACACAATTGGAAAGATGGAGAGCCTAATACGGGGAAGGAATC
ASCRP4000489	46	44	51	69.5	73	76	5.75026	5.451	5.72548	5.94432	5.96178	6.18144	P	P	P	P	P	P	mmu_circRNA_38048	5_4092507_4091845_-662|14.60|6|6	25714049	chr5	-	4091844	4092507	exonic	NM_020010	Cyp51	AACTTACGACCAGGCGCAGGGATAGAGCCCATCGAGAGATCAAGAATATTTTCTATAAGG
ASCRP4000490	71.5	77	85.5	75	89.5	79	6.39221	6.34048	6.45111	5.96756	6.21581	6.21095	P	P	P	P	P	P	mmu_circRNA_37156	4_94245146_94238378_-6768|17.12|2|2	25714049	chr4	-	94571686	94578455	exonic	NM_172695	Plaa	AACTTCAGATTTTGTGGAAAGCTATCAACTGGCCTGAAGGTGGTGGTCGCTATGTTCCAG
ASCRP4000491	235	294	294	869	356.5	252	8.25795	8.5488	8.50529	8.97129	8.36009	7.96815	P	A	P	P	P	P	mmu_circRNA_21172	1_164621364_164618247_-3117|20.31|2|2	25714049	chr1	-	162688115	162691233	exonic	NM_001081290	Prrc2c	AACTTCAGTTCCTCCCACTACTTTCAGCCTCACCTTTAAGGAGTCTGTAACAGACTACAC
ASCRP4000492	60	76	70.5	99	89	86	6.1049	6.3173	6.21581	6.37203	6.18144	6.33825	P	P	P	P	P	P	mmu_circRNA_20536	1_93278549_93272895_-5654|16.75|10|20	25714049	chr1	-	91376317	91381972	exonic	NM_023343	Ilkap	AACTTCATCTTGTCCTGCCTTGAGGCAATCCTGTGTCGATATAATGAGGAAAGTCAGAAG
ASCRP4000493	183.5	123	156	301.5	142	132	7.89579	7.08607	7.46823	7.74871	6.9158	6.95509	P	P	P	P	P	P	mmu_circRNA_27759	14_70667313_70636285_-31028|18.84|5|6	25714049	chr14	-	70236477	70267506	exonic	NM_008915	Ppp3cc	AACTTCATGGATGTTTTCACGTGGTCTTTGCCTTTTGTTGGAGAGAAAGCTGTCCCCTTT
ASCRP4000494	143.5	176.5	129.5	134	266.5	244	7.51631	7.70645	7.14034	6.80835	7.87084	7.892	P	P	P	P	P	P	mmu_circRNA_008622	mm9_circ_008622	circBase	chr3	+	88346444	88349444	exonic	NM_178246	Smg5	AACTTCATGTACCTACAAAGCCTGTTACAGCCCAAAAGTAGCACGCTATCAGAATGAGTT
ASCRP4000495	167	132	202	574.5	148	138	7.7182	7.20898	7.84806	8.4965	6.9395	7.02322	P	P	P	P	P	P	mmu_circRNA_44557	9_69950756_69943858_-6898|19.02|9|12	25714049	chr9	-	70096050	70102949	exonic	NM_029784	Fam81a	AACTTCTGCAGAAAATAGACCATCTCTCCTTGATTGTTAAGGAAAACAGTGTGCGACGCC
ASCRP4000496	42	37	34	54	34.5	33	5.43163	5.22214	5.01094	5.55439	4.93044	5.055	P	P	P	P	P	P	mmu_circRNA_26651	13_90080714_90051121_-29593|14.02|1|2	25714049	chr13	-	89911515	89941109	sense overlapping	NM_028012	Xrcc4	AACTTGAGAACGGTGTGCAGTGGAGAACAATGACAAGCACTACCAAGAAACTCTTCATAA
ASCRP4000497	191	286	249.5	214.5	433	579	7.9437	8.46316	8.20372	7.36408	8.66886	9.3106	P	P	P	P	P	P	mmu_circRNA_19261		25070500	chr2	-	140042091	140057501	sense overlapping	NM_175225	Tasp1	AACTTGAGGTAGGTTGACTCCCTTTGCACAGTTGGATGGAAGGATGCTCTTTTCCTGATA
ASCRP4000498	31	32	29	34	31	28	4.97699	4.95002	4.61538	4.78113	4.76359	4.84521	P	P	P	A	P	P	mmu_circRNA_37693	4_129298394_129298228_-166|14.81|2|3	25714049	chr4	-	129620983	129621150	exonic	NM_025455	Ccdc28b	AACTTGCTCAATGATTTTCATTCAGGCCGCCTGCAGGCCTTTGAGCAGGCAAGGAGAAAT
ASCRP4000499	280	535.5	338.5	603.5	744	935	8.49032	9.5058	8.75876	8.5443	9.61791	10.2605	P	P	P	P	P	P	mmu_circRNA_39004	5_96571369_96557962_-13407|17.86|2|2	25714049	chr5	-	96128942	96142350	intronic	AK139952		AACTTGGCCGGCTCTTCCAGCTACAAACTCTAGGTTTAACAGTGAGGAATCATTTAAAGT
ASCRP4000500	37	52	51.5	56	61	72	5.19614	5.77462	5.64607	5.59972	5.69563	6.08909	P	P	P	P	P	P	mmu_circRNA_33130	2_23401099_23370525_-30574|14.07|2|2	25714049	chr2	-	23515004	23545579	exonic	NM_029773	Spopl	AACTTGGGTGTAAGGATGGGAAAAACTGGAACAACAACTAAATTATTCAAGTTTGTGGGA
ASCRP4000501	57	49	44	74	85	54	6.1049	5.6746	5.43996	5.94822	6.14962	5.70948	P	P	P	P	P	P	mmu_circRNA_21649	10_10656376_10502357_-154019|16.11|2|3	25714049	chr10	-	10782558	10936578	exonic	NM_016976	Grm1	AACTTTAAAAAAGTCTGCACAGGGAATTACGGCGAGAGTGGAATGGATGCTTTCAAAGAG
ASCRP4000502	690	502.5	606	1730	577	394	9.80224	9.39757	9.59213	9.80291	9.17501	8.69463	P	P	P	P	P	P	mmu_circRNA_36624	4_34032380_34030527_-1853|17.98|3|3	25714049	chr4	+	33943551	33945405	sense overlapping	NM_007726	Cnr1	AACTTTAATGATGCTGTGTCTGTCCATAGTATAAAAGGGTTCCCTCCTGGCACCTCTTTC
ASCRP4000503	45	37.5	42.5	55	45	40	5.64607	5.24768	5.49698	5.66988	5.3217	5.33962	P	P	P	P	P	P	mmu_circRNA_36987	4_77278283_76840200_-438083|21.63|1|2	25714049	chr4	-	77194295	77632379	exonic	NM_011211	Ptprd	AACTTTCTTTGTATGCCTAACCTGTGAGTCGATGGGGAACCTTGAGGAGTTGCACACTTT
ASCRP4000504	320	258	247	739	361	204	8.72193	8.32715	8.20128	8.78543	8.37971	7.62261	P	P	P	P	P	P	mmu_circRNA_014199	mm9_circ_014199	circBase	chr2	-	25570017	25570112	sense overlapping	NM_001081199	Mamdc4	AACTTTGAGCAGGACTCCTGCAGACCCATGACCCCTAACCCACTCTCATAGGTTTCCATG
ASCRP4000505	146	106	132.5	406	98	90	7.52286	6.83386	7.15475	8.09734	6.28374	6.40928	P	P	P	P	P	P	mmu_circRNA_37376	4_108215481_108189988_-25493|12.71|1|3	25714049	chr4	+	108517382	108542876	exonic	NM_175472	Zcchc11	AACTTTTTGGTACCCCCTTTTATCCACTCATTGGCAGAGAAGCTCCGCCAACAATAGTAT
ASCRP4000506	207	230	226	313.5	349.5	276	8.06695	8.14675	8.03063	7.80946	8.3307	8.09668	P	P	P	P	P	P	mmu_circRNA_002489	mm9_circ_002489	circBase	chr16	+	91782160	91785351	exonic	NM_010587	Itsn1	AACTTTTTTTTCCAATCTGGGTTACCTCAGCCTGTCTTAGCACAAATATGGCGTCGATCA
ASCRP4000507	33	35	33	43	34	34	5.13929	5.01838	5.055	5.09425	4.90259	5.055	P	P	P	A	P	P	mmu_circRNA_011820	mm9_circ_011820	circBase	chr3	+	54279862	54302294	exonic	NM_016984	Trpc4	AAGAAAAAAATGAGAAGGAAGCCAGAAAGCTTCGGGACAATTGGGGTTTTATATGGGGAG
ASCRP4000509	65	71	70	95	114	85	6.29756	6.22227	6.22709	6.34566	6.58173	6.29756	P	P	P	P	P	P	mmu_circRNA_22196	10_69999252_69997432_-1820|21.41|5|5	25714049	chr10	+	70534683	70536504	exonic	NM_024244	Fam13c	AAGAAAAATTTGAACAAGAAAAGAAATACCGCATCCCATGCCAGCTCATAAGGATGCACC
ASCRP4000510	47.5	48	51	45	55.5	55	5.73904	5.61206	5.80504	5.35439	5.57471	5.78338	P	P	P	P	P	P	mmu_circRNA_008797	mm9_circ_008797	circBase	chr5	-	123744954	123745589	exonic	uc008zom.2	Rsrc2	AAGAAAACGAAAATCAGCCCAGAGCATAAATACGGAGAGGCAGAACATGTTTTGCTGTAC
ASCRP4000511	119	190	134.5	102	242.5	147	7.19305	7.82862	7.19633	6.41211	7.73184	7.10235	P	P	P	P	P	P	mmu_circRNA_34157	2_104610337_104602968_-7369|18.49|5|5	25714049	chr2	-	104762810	104770180	exonic	NM_001123327	Qser1	AAGAAAACTCTAAGGACTTCTAAAACAACCACTAAGTCTGCACAGGCTTTGAGCCTCCAG
ASCRP4000512	85.5	92	92	135	141	96	6.7153	6.6244	6.64737	6.80835	6.8846	6.48371	P	P	P	P	P	P	mmu_circRNA_37330	4_106344353_106343054_-1299|17.55|3|3	25714049	chr4	-	106670448	106671748	exonic	NM_028209	Ttc4	AAGAAAAGAAGGAACAGCATCAGAATGAGGCTCTGCTCCAGGCCATCAAGGTGCCCTGTG
ASCRP4000513	101	121	94	565	140	129	6.93999	7.06153	6.66938	8.48043	6.86204	6.90782	P	P	P	P	P	P	mmu_circRNA_42517	8_3429639_3427349_-2290|17.27|2|2	25714049	chr8	+	3427348	3429639	exonic	NM_133962	Arhgef18	AAGAAACAGAAGAAGGAGGTGGTAAAGAGACAGGACGTCCTATATGCCTCCCTGAAGGAG
ASCRP4000514	56	61.5	64	93	71	68	6.00173	5.90674	6.06595	6.32031	5.90473	6.02037	P	P	P	P	P	P	mmu_circRNA_28629	15_59155533_59155169_-364|21.04|2|2	25714049	chr15	+	59323613	59323978	exonic	NM_009270	Sqle	AAGAAACCTAAGAGAATACATGGCTGAACAAATTTACCCACAGTTACCTGGAGCTCCACG
ASCRP4000516	55	47	47	64	60	66	5.98285	5.61206	5.46195	5.75916	5.6746	6.00173	P	P	P	P	P	P	mmu_circRNA_012843	mm9_circ_012843	circBase	chr5	+	103501366	103501912	exonic	NM_011204	Ptpn13	AAGAAACTTCAGGTTCTGAGAGAAGCCATGAATGTAGAAGGAAGAAGCTCCACTTCAGAC
ASCRP4000517	32.5	38	39	38	41	34	5.16967	5.29438	5.33069	5.09425	5.14949	5.055	P	P	P	A	P	P	mmu_circRNA_19468		25070500	chr7	-	99482784	99482932	exonic	NR_002172	Snord15a	AAGAAACTTCCTAAAGATGACCAAGAGGCATTTGTCTGAGAAGGCTTCGATGAAGAGGTG
ASCRP4000518	150.5	170	155	191	186	145	7.60048	7.6534	7.48376	7.24628	7.29762	7.10235	P	P	P	P	P	P	mmu_circRNA_19996	1_42723848_42723686_-162|18.66|2|2	25714049	chr1	-	42666840	42667003	exonic	NR_027826	Pantr1	AAGAAAGAAGAGAAATGGAGAAGGAACTCAGTGAATATTGCCCTGGGTCCTGGTAATTCC
ASCRP4000519	243	384	260	345	460	278	8.31134	8.95151	8.25971	7.92823	8.7582	8.10806	P	P	P	P	P	P	mmu_circRNA_32073	18_82827598_82826341_-1257|14.07|5|6	25714049	chr18	-	82656948	82658206	exonic	NM_177832	Zfp236	AAGAAAGAGAAAAAACTTCTGAAGAAGAAATCCCCGTTCCTACCTGGCCACGATCTTTCA
ASCRP4000520	46	50	44	62	51.5	41	5.68164	5.64607	5.4035	5.74129	5.47011	5.28516	P	P	P	P	P	P	mmu_circRNA_41708	7_82369717_82350976_-18741|19.68|3|3	25714049	chr7	-	75206089	75224831	sense overlapping	NM_153579	Sv2b	AAGAAAGGAATGCTTGGTCTGGTGATAGGGGTCAAAGCTTAAGAGAGCTTACTGCTCTTA
ASCRP4000521	84	100	89.5	149	91	79.5	6.68991	6.7965	6.59734	6.90581	6.25254	6.21904	P	P	P	P	P	P	mmu_circRNA_22714	10_119492122_119436808_-55314|18.29|1|2	25714049	chr10	+	119999751	120055066	exonic	NM_028736	Grip1	AAGAAATAAAGGAGATCATGTCCCCAACTCCGGTGGAGCTACACAAGTGTCTTTAGCCTC
ASCRP4000522	31	37	41	40	37.5	36	4.97699	5.01838	5.4035	5.09425	5.06581	5.13245	P	P	P	A	P	P	mmu_circRNA_38033	5_3992138_3948681_-43457|20.01|2|2	25714049	chr5	+	3948680	3992138	exonic	NM_194462	Akap9	AAGAAATAGCTAAGCTTGCTCGGTTTCGACAAAGAAAAGCCCAATATGATGGGGACATTC
ASCRP4000523	50	52	58.5	47	61.5	56	5.82002	5.80504	5.90071	5.3217	5.68164	5.70948	P	P	P	P	P	P	mmu_circRNA_37644	4_126703471_126703099_-372|11.29|4|5	25714049	chr4	+	127025854	127026227	exonic	NM_023603	Sfpq	AAGAAATGCAGAAACGTAAAGAAATGCAGTTGAGGGAGAGAGAAACACCACCTCGTTTTG
ASCRP4000524	30	31	37	36	39	32	4.84521	4.89856	5.10477	4.88236	5.055	4.97699	A	P	P	A	P	P	mmu_circRNA_36532	4_21796762_21781494_-15268|14.03|2|2	25714049	chr4	+	21854346	21869615	exonic	NM_025669	Pnisr	AAGAAATTTATTACGTGGCTAAAGATGCGCATCGGAAAGCAACGAAAGGAGCTTAAAGGA
ASCRP4000525	81	77	89	129	128	97	6.57985	6.37203	6.59111	6.76865	6.70727	6.49775	P	P	P	P	P	P	mmu_circRNA_22376	10_88899354_88876956_-22398|19.60|1|2	25714049	chr10	-	89414210	89436609	sense overlapping	NM_001033331	Gas2l3	AAGAACAAGGAGAAACAGGTTCCGAGAAGTTAGCACCGTTGTGCCCGTATAGATGGTTTA
ASCRP4000526	28	43.5	39	36	73	51	4.7855	5.37482	5.29132	4.88236	5.90473	5.64607	A	P	P	A	P	P	mmu_circRNA_31194	18_5214917_5213117_-1800|19.33|3|4	25714049	chr18	-	5213118	5214919	exonic	NM_178722	Zfp438	AAGAACAGAGATCCTGGTATGCAAGGACCTGACAACTCACTGGAGAGGTGAATCAAACAT
ASCRP4000528	40	51	59	50	84	64.5	5.56966	5.77462	5.94822	5.48092	6.13258	5.94822	P	P	P	P	P	P	mmu_circRNA_40750	6_112638032_112615272_-22760|22.27|2|2	25714049	chr6	-	112665277	112688038	exonic	NM_021385	Rad18	AAGAACCAAACAGAGAAGGAAATTGAGGAAGTTCACAGTGAATATCATTGTTCACTCTGT
ASCRP4000529	40	39	41	57	48	41.5	5.38636	5.20595	5.30659	5.57471	5.35145	5.37482	P	P	P	P	P	P	mmu_circRNA_40529	6_86671432_86667380_-4052|18.36|2|4	25714049	chr6	-	86717385	86721438	exonic	NM_011818	Gmcl1	AAGAACTCAGCACTGCAGGTCGCATTTGGATCACTGTATCGAGATGACGTCTTAATAAAG
ASCRP4000530	30	33	38	41	36	29	4.84521	4.92254	5.17965	5.09425	5.06581	4.89452	A	P	P	A	P	P	mmu_circRNA_36776	4_49784338_49783291_-1047|18.01|10|28	25714049	chr4	-	49770418	49771466	exonic	NM_001033351	Grin3a	AAGAACTTTCTGGAATCCATGACCCTAAGGTTTTTAGCCAACACCACTTTCAGAGGTCTC
ASCRP4000531	414	811	451	80	401	420	9.09098	10.1444	9.16907	6.08909	8.54236	8.79629	P	P	P	P	P	P	mmu_circRNA_39531	5_136191933_136191742_-191|19.37|2|2	25714049	chr5	+	135715871	135716063	exonic	NM_008898	Por	AAGAAGAAAGAAGAGATACCGGAGTTCAGCAAGATCCAGACAACTTGTGTCACCAACATG
ASCRP4000532	46	61	45	34.5	40.5	62	5.78338	6.00173	5.5467	4.75033	5.16632	5.8285	P	P	P	A	P	P	mmu_circRNA_38564	5_45971966_45946337_-25629|17.12|4|7	25714049	chr5	-	45555097	45580727	exonic	NM_021416	Fam184b	AAGAAGAAAGACCAAGAAAGAGGCAAGTGGTGAAATGGAAAACATGAAGCAGCAATACGA
ASCRP4000533	36	62.5	44	36	42.5	35.5	5.24452	6.08909	5.4035	4.93044	5.22214	5.07832	P	P	P	A	P	P	mmu_circRNA_27526	14_48287108_48283431_-3677|15.30|3|3	25714049	chr14	+	47663755	47667433	exonic	NM_008477	Ktn1	AAGAAGAAAGGCTTGTCAAAGAAGCAAAAGTCAGAAAATGATTCTGCACAGGCTCTCGTT
ASCRP4000534	21202.5	47399	28729	1744.5	19926	22890	14.5866	15.725	15.082	9.81724	14.7615	15.725	P	P	P	P	P	P	mmu_circRNA_33287	2_32231947_32222823_-9124|19.33|1|2	25714049	chr2	+	32367302	32376427	exonic	NM_028412	Ciz1	AAGAAGAAGAAGAAGGAGAGATTGAGGCTGAGGAGGAATTCTGCAAGCAGGTAACCTCCG
ASCRP4000535	58	70	75	62	104	144	5.98285	6.17812	6.23987	5.74129	6.44698	7.07764	P	P	P	P	P	P	mmu_circRNA_33075	2_18238627_18215581_-23046|17.17|14|25	25714049	chr2	-	18293953	18317000	exonic	NM_007869	Dnajc1	AAGAAGACGCACTGGCTAGAATTGAAATTGAAACCCTTCAAAGATGCTTCATCTGCAGAC
ASCRP4000536	213	372	223	86	164	175	8.11869	8.88441	8.01956	6.19955	7.10759	7.37932	P	P	P	P	P	P	mmu_circRNA_44719	9_80137751_80129268_-8483|15.92|4|4	25714049	chr9	+	80281460	80289944	exonic	NM_001039546	Myo6	AAGAAGAGGAAGAAAGGAAGAAGCGGGAAGATGATGAAAAGCGAATCCAGGTATGGTGTC
ASCRP4000537	41	39.5	42	79	28	32	5.43163	5.35439	5.4035	6.07846	4.76359	5.055	P	P	P	P	P	P	mmu_circRNA_20292	1_66800092_66790830_-9262|14.79|1|4	25714049	chr1	+	66744255	66753518	antisense	NM_177645	Kansl1l	AAGAAGATGAGGCTCCAACATAGTGAGAGCCCTTGTCTCAAGGAAATAAGCTGAGTGTTA
ASCRP4000538	57.5	62	61	69	99	83.5	6.1049	6.11361	6.01667	5.91573	6.34566	6.29144	P	P	P	P	P	P	mmu_circRNA_012419	mm9_circ_012419	circBase	chr7	+	125728308	125770703	exonic	NM_001081022	D430042O09Rik	AAGAAGATGTGATTGGCAAGCATGAGGATGCCACTGGGGAGCACACACAGGTCAGGCCCT
ASCRP4000539	35	42.5	45	50	53	44	5.29438	5.40917	5.5155	5.48092	5.52597	5.4674	P	P	P	P	P	P	mmu_circRNA_20616	1_107554427_107534087_-20340|16.42|3|3	25714049	chr1	-	105637509	105657850	exonic	NM_013784	Pign	AAGAAGCCACTTTACCGTTTTTGTTTACACCATTTAACTTCTCTTGCAGGTAGCCCAGTG
ASCRP4000541	35	51	36	38	66	53.5	5.34259	5.78556	5.24452	4.93044	5.82639	5.61942	P	P	P	A	P	P	mmu_circRNA_35742	3_88502831_88496998_-5833|17.71|4|4	25714049	chr3	+	88693075	88698909	exonic	NM_028814	2810403A07Rik	AAGAAGCTCTGCGAGAATCTCTTACAAACAAGACCGTCCATTGTATCTTCATGTTCAGGG
ASCRP4000542	43	35	39	33.5	36	36	5.56966	5.17965	5.13587	4.79852	5.055	5.16967	P	P	P	A	P	P	mmu_circRNA_27842	14_78902043_78898642_-3401|12.22|9|13	25714049	chr14	-	78498834	78502236	exonic	NM_001164503	Akap11	AAGAAGGAGTTTATATTATGATGGATCGGATGATGGAGATGACGAGCAGGAGGATGGTGT
ASCRP4000543	58.5	74.5	65	77.5	117	108	6.09086	6.34861	6.17313	6.06954	6.61093	6.68641	P	P	P	P	P	P	mmu_circRNA_44397	9_62767292_62743638_-23654|18.31|4|5	25714049	chr9	-	62895830	62919485	exonic	NM_019663	Pias1	AAGAAGGCCCCATATGAACACCTTATTATTGACGGGGTTACCTTCCACCTACTAAAAACG
ASCRP4000544	28	30	31	33	30	31.5	4.88236	4.95002	4.90259	4.83685	4.7855	5.04047	A	P	P	A	P	P	mmu_circRNA_32629	19_43368854_43342890_-25964|18.41|1|2	25714049	chr19	-	43268399	43294364	sense overlapping	NM_001081257	Hpse2	AAGAAGGGCAGAAAGTAAATTGTACTACATAGCAGACATTGTCCGGAGTGATGTTGCCTT
ASCRP4000545	42	40	45	50	37	33	5.52074	5.37482	5.57723	5.451	5.09425	5.055	P	P	P	P	P	P	mmu_circRNA_27127	14_18659489_18645606_-13883|11.83|2|2	25714049	chr14	+	17813091	17826975	sense overlapping	NM_001113417	Thrb	AAGAAGGTCAGAGTGTGTTCAAGAGGTAGTTACAGACAGTATGAAGGAGGCTTGCTACAG
ASCRP4000547	44.5	59.5	41	54	68	49.5	5.66515	5.98854	5.36318	5.52336	5.80504	5.58977	P	P	P	P	P	P	mmu_circRNA_20499	1_89580441_89572858_-7583|14.09|3|3	25714049	chr1	+	87676282	87683866	exonic	NM_010566	Inpp5d	AAGAAGTCCAAGGATGGTTCTGAGGACAAGTTCTACAGCCACAAAAAAAGGAAGTCATCA
ASCRP4000548	47.5	52.5	56	66	50	45	5.73904	5.7232	5.80504	5.8285	5.43163	5.49698	P	P	P	P	P	P	mmu_circRNA_40446	6_81914351_81911908_-2443|17.22|3|3	25714049	chr6	-	81961913	81964357	sense overlapping	NM_026490	Mrpl19	AAGAAGTCTTGATCCTGGGACTAGTGAATGGCTCAACAGGTTCCTGAGTCCTGAATTCAT
ASCRP4000549	103	136.5	165	243	297	208	7.01581	7.26673	7.55837	7.50311	8.03224	7.6528	P	P	P	P	P	P	mmu_circRNA_35682	3_85920799_85897612_-23187|14.40|5|6	25714049	chr3	+	86093689	86116877	exonic	NM_001082414	Sh3d19	AAGAAGTGGAAAAAGAGAATCCTTTTCATCTCACTGTGCTAAATCCCTTTCAGCTCCCCA
ASCRP4000550	78	88	96	133	87	71	6.54808	6.606	6.74811	6.80835	6.16478	6.02961	P	P	P	P	P	P	mmu_circRNA_42898	8_55789292_55766699_-22593|14.18|1|2	25714049	chr8	-	54681345	54703939	exonic	NM_028220	Wdr17	AAGAAGTGGGATTTTCTTAGAGAACTGGCGCTGACTGTTCTCCAGCTGACTTGATTAAAG
ASCRP4000551	75	81.5	82	131	120.5	107	6.55705	6.45248	6.40928	6.76865	6.65454	6.63048	P	P	P	P	P	P	mmu_circRNA_26466	13_59899117_59893137_-5980|17.97|2|2	25714049	chr13	-	59791775	59797756	exonic	NM_153538	Zcchc6	AAGAAGTGGTCTGGAAGTGGACATCAGCTTGTATAACACACTGAGGATTTTTCTCCAACT
ASCRP4000552	33	37	31	48.5	36	31	5.19614	5.13587	5.055	5.47011	5.055	4.97699	P	P	P	P	P	P	mmu_circRNA_28109	14_123573887_123568855_-5032|18.85|8|10	25714049	chr14	+	123169632	123174665	exonic	NR_045143	AA536875	AAGAATGATGCAGTCACAGTCGTTGTAATTATTGGAGCATTCAAGGATGTCTCTGGCTGA
ASCRP4000553	98	105	103	195	148	140	6.88562	6.81156	6.78999	7.26673	6.97625	7.03289	P	P	P	P	P	P	mmu_circRNA_29293	16_14440152_14419793_-20359|19.60|2|2	25714049	chr16	+	14419699	14440059	exonic	NM_008576	Abcc1	AAGAATGCAACCTTCACTTGGGCCAGGGGTGAACCTCCCACACTGAATGGAGCCTGGGCC
ASCRP4000555	36	49	46.5	77	64	56	5.24452	5.70948	5.49698	6.06056	5.74129	5.75916	P	P	P	P	P	P	mmu_circRNA_30773	17_66071427_66017206_-54221|20.17|5|5	25714049	chr17	-	65667865	65722087	exonic	NM_133685	Rab31	AAGAATGCCATTAACATCGAGGAGCTCTTTCAAGGAATCAGACACGGGGGTTGGGAAATC
ASCRP4000556	74	63	74	109	64	52	6.39221	5.97904	6.31125	6.5468	5.74129	5.66041	P	P	P	P	P	P	mmu_circRNA_41415	7_57535016_57317988_-217028|21.05|1|3	25714049	chr7	+	50062617	50279646	exonic	NM_001037906	Nell1	AAGAATGGATACATCTCTGTCCAGGGCAACTCTGCATACTGTGAAGATGTACAGAGAGAG
ASCRP4000557	52	102	63.5	93	78.5	73	5.88859	6.7965	6.11534	6.29909	5.99986	6.09965	P	P	P	P	P	P	mmu_circRNA_002236	mm9_circ_002236	circBase	chr6	+	72128263	72132163	exonic	NM_011375	St3gal5	AAGAATGTGACATGAAAAGAATGCACTATGTGGACCCTGACCGGATAAAGCAATGCCAAG
ASCRP4000558	60	76	70	88	97	94	6.13258	6.36183	6.19463	6.24622	6.33825	6.47293	P	P	P	P	P	P	mmu_circRNA_37705	4_130015828_130004437_-11391|21.33|22|96	25714049	chr4	-	130327192	130338584	exonic	NM_153160	Zcchc17	AAGAATTCTTCCAGGAAGAGAAAGAAGGTCTGGTCCATCGAACTCACATGTCGTCCTGTC
ASCRP4000559	88	174	143	105	414	403.5	6.81049	7.71763	7.36699	6.50769	8.60992	8.73553	P	P	P	P	P	P	mmu_circRNA_32624	19_42650691_42637042_-13649|21.04|20|93	25714049	chr19	+	42562551	42576201	exonic	NM_177464	R3hcc1l	AAGAATTTCGTACAGAAGACCTTTTGCGGATTTTCTGCAGTTACCAATTGAAGTGGTGCC
ASCRP4000560	41	45.5	45.5	50	40	35.5	5.43163	5.52336	5.38492	5.35439	5.12558	5.07832	P	P	P	P	P	P	mmu_circRNA_43267	8_89377188_89370714_-6474|12.53|4|4	25714049	chr8	-	86846814	86853289	exonic	NM_030563	N4bp1	AAGAATTTCTTCGAAAGGAGGCCTTTCTTAGCCACGGTCTGAAAAAGTTCTTTAGTTGCC
ASCRP4000561	31	32	36.5	44	37	30	4.84521	5.01838	5.13587	5.29132	5.055	4.89452	P	P	P	P	P	P	mmu_circRNA_26548	13_75908656_75893723_-14933|11.14|2|2	25714049	chr13	+	75756274	75771208	sense overlapping	NM_138953	Ell2	AAGACAAAACAGTAATGTGCAAGGGAAAAGAGTGCAAATTCGTAAAGCTCCTCAAGCCAT
ASCRP4000562	48	45	56	127	76	68	5.75026	5.54412	5.88859	6.68991	6.01667	6.03969	P	P	P	P	P	P	mmu_circRNA_26144	13_24270126_24246547_-23579|22.53|3|3	25714049	chr13	-	24154677	24178257	exonic	NM_026825	Lrrc16a	AAGACACCAGGGAATTAAATTTACAGGACTTCAGTCATCTCGAGCACAGGTGCTCACATC
ASCRP4000563	63	58	58	96.5	75	53	6.20118	5.85159	5.94822	6.36475	5.96178	5.60714	P	P	P	P	P	P	mmu_circRNA_39992	6_29888559_29887581_-978|20.65|2|2	25714049	chr6	+	29937580	29938559	exonic	NM_177204	Strip2	AAGACAGACTCTATCAATATCCTGGCAGATGTCCTGCCTGAAGAGATGCCGGAGAAGAGG
ASCRP4000564	47.5	54	53.5	52	73	65	5.73904	5.74129	5.69795	5.42605	5.96178	5.95792	P	P	P	P	P	P	mmu_circRNA_45822	X_148034127_147999915_-34212|13.73|6|6	25714049	chrX	+	151565371	151599584	exonic	NM_177201	Phf8	AAGACAGCTTGGGAGCATGCTTCAAGGATGCTGAGTATAGATGGATACATGCTGTGTTAA
ASCRP4000565	78	65	72	104	120	105	6.46206	6.08909	6.17313	6.44145	6.63895	6.59547	M	P	P	P	P	P	mmu_circRNA_37248	4_100866468_100854385_-12083|20.46|1|2	25714049	chr4	-	101181779	101193863	exonic	NM_146145	Jak1	AAGACATCAGATCAGCTCTGAATGGGCTTTGGAAGGTAAAGAAGAAAATCCAGTCTGCTT
ASCRP4000566	92.5	90	105	132	87	93.5	6.8407	6.63895	6.8201	6.76865	6.13258	6.47293	P	P	P	P	P	P	mmu_circRNA_018846	mm9_circ_018846	circBase	chr10	+	82368570	82368958	exonic	uc007gjn.1	Mif1	AAGACATGAAAGGATCTAGTAACCTATGAGGATGTGCATGTGAACTTTACTCAAGAGGAA
ASCRP4000567	34.5	36.5	32.5	40	31	36	5.22214	5.11521	4.97699	5.09425	4.89452	5.20595	P	P	P	A	P	P	mmu_circRNA_36102	3_122672167_122650279_-21888|17.89|7|14	25714049	chr3	-	122947360	122969249	exonic	NM_133857	Usp53	AAGACCACCCAGAAGATTTTCTTTGAGGTCATGCTGATGAAATATGGAGTCCTCTTTGCT
ASCRP4000568	46	54.5	49	50	79	73	5.56966	5.78556	5.5155	5.43441	6.03695	6.11534	P	P	P	P	P	P	mmu_circRNA_015411	mm9_circ_015411	circBase	chr5	-	134621454	134621545	sense overlapping	NM_033561	Eif4h	AAGACCACGGCCTGGCCCAGAGAGGAAGTGGTTCAGAAGGAGCAAGAATGAGCTTAGGTT
ASCRP4000569	54	44	56	73.5	52.5	42	5.9207	5.54412	5.78556	5.96756	5.49432	5.30659	P	P	P	P	P	P	mmu_circRNA_19550		25070500	chrX	+	160081781	160086415	sense overlapping	NM_001163085	Map3k15	AAGACCAGTGTAATAGGTTAGGTTCTGGTAATAGAGCCAACCAAAGTCTACCAGCCTTCT
ASCRP4000570	1798	1021	1290	6026	897	778	11.0517	10.5475	10.7343	11.4334	9.94397	9.87363	P	P	P	P	P	P	mmu_circRNA_37621	4_126588528_126559459_-29069|17.39|9|12	25714049	chr4	-	126882214	126911284	exonic	NM_001114399	Zmym4	AAGACCATGCCCTCTCTCAAGAATCCTCAGAGCAAGGCTGTAAAGAGACATTTTAAATCC
ASCRP4000571	63	119	71.5	47.5	217	225	6.20118	7.00836	6.21581	5.37192	7.54427	7.7698	P	P	P	P	P	P	mmu_circRNA_016530	mm9_circ_016530	circBase	chr2	+	32182457	32183300	exonic	NM_172661	Prrc2b	AAGACCCAAAGAGGCAAATCGGGAGCGGTGCCGAGAAAATTTCCTTACTAGATGACATTT
ASCRP4000572	96.5	87	107	328	99	78.5	6.88562	6.54293	6.85271	7.84806	6.38215	6.18144	P	P	P	P	P	P	mmu_circRNA_41233	7_27998080_27997331_-749|15.30|1|2	25714049	chr7	-	27212311	27213061	exonic	NM_181593	Itpkc	AAGACCTCCGAGAGACTCTGGAAAATTCTCCCTTCTTCAAGACCCACGAGAAGGCTGATG
ASCRP4000573	7024	4327.5	5705	25199.5	4177	3166	12.984	12.6296	12.9718	13.308	12.4726	12.1671	P	P	P	P	P	P	mmu_circRNA_37422	4_109052634_109034275_-18359|15.65|4|4	25714049	chr4	+	109361669	109380029	exonic	NM_007943	Eps15	AAGACCTTGCCCGCCACCCCCTGATTTCTTCCCTGAAAGCAGAAATAACTAGTCAAGAAT
ASCRP4000574	47	71	59	53	96	82	5.82002	6.30518	6.00173	5.61942	6.32931	6.29756	P	P	P	P	P	P	mmu_circRNA_001192	mm9_circ_001192	circBase	chr14	+	32526148	32526878	exonic	NM_001081221	Ercc6	AAGACGATGGAGATGAGGATTATTATAAGCAGCGGTTAAGAGCCAGGGCCATCATGTCTT
ASCRP4000576	30	32	37	38.5	39	31	5.08719	4.95002	5.20595	4.90259	5.055	4.97699	P	P	P	A	P	P	mmu_circRNA_35014	2_168040645_168035420_-5225|18.75|2|3	25714049	chr2	+	168209919	168215145	antisense	NM_010072	Dpm1	AAGACTCAGATTGAAGGAGTTGTTGCTCAAGAAGACAAAGCCAAGAGCACAGCTAATGTG
ASCRP4000577	94	170	144	101	355	307	6.84959	7.6402	7.32037	6.40645	8.34316	8.26949	P	P	P	P	P	P	mmu_circRNA_25421	12_82253740_82236763_-16977|20.25|9|12	25714049	chr12	+	81135775	81152753	exonic	NM_022316	Smoc1	AAGACTCCAAGTTGAATAACACCAACGTAAGAAATTCAGGTGCAGTGCCATACGTACACA
ASCRP4000578	31	32	28	35	34	29	4.9066	4.84103	4.73235	4.9539	4.90259	4.94222	P	P	A	A	P	P	mmu_circRNA_39825	6_8010885_7984715_-26170|21.03|1|3	25714049	chr6	+	8034714	8060885	antisense	NM_001037865	Col28a1	AAGACTCCAGATATTAGTCCATTTACAAACAAGAGTGGATGCAGAAGCAGTGAAAATGGC
ASCRP4000579	35	50	42	43	50	43	5.19614	5.6746	5.4035	5.17633	5.43163	5.3217	P	P	P	P	P	P	mmu_circRNA_25749	12_104009490_104006280_-3210|16.15|6|8	25714049	chr12	+	102768069	102771280	exonic	NM_025666	Ubr7	AAGACTGAACTTAAGGACTACCTGAAGAGATTTGCTGATGAAGGCACGTCACCAGGATAT
ASCRP4000580	75.5	97.5	80	82	206	116	6.49775	6.70093	6.44145	6.18144	7.44012	6.74699	P	P	P	P	P	P	mmu_circRNA_005200	mm9_circ_005200	circBase	chr5	-	120487429	120491223	exonic	NM_023625	Plbd2	AAGACTGCAGAGCTCTACAAAACGACCTACTGGGCTAGCTACAACATCCCAGGAGTACCC
ASCRP4000581	100	87	96.5	184	74	81	6.9753	6.6244	6.66938	7.2102	5.96178	6.22709	P	P	P	P	P	P	mmu_circRNA_21810	10_30382247_30367340_-14907|16.49|2|2	25714049	chr10	-	30647533	30662441	sense overlapping	NM_172495	Ncoa7	AAGACTTCATAGTTCAGGACCTAGAGGGTGGATCACTTGTACACCTTCTTTGTTCAGTGG
ASCRP4000582	62	98.5	96	73	205	217.5	6.1864	6.72329	6.68641	5.98759	7.46245	7.72646	P	P	P	P	P	P	mmu_circRNA_36702	4_44073099_44065643_-7456|13.12|2|2	25714049	chr4	-	44052770	44060227	exonic	NM_015828	Gne	AAGAGAAACCGAAACACATACCGCATGATTGAGCAAGATGACTTTGACATTAACACCAGG
ASCRP4000583	36	37	44	60.5	55	48	5.29438	5.22214	5.47822	5.74129	5.62186	5.57471	P	P	P	P	P	P	mmu_circRNA_40370	6_67024020_67013389_-10631|12.73|7|11	25714049	chr6	+	67063394	67074026	exonic	uc009cfe.1	E230016M11Rik	AAGAGAAAGCACCATGAGACAAGACTGGGTAACTGACTTGTCTGCACTCAAAACTCAGAG
ASCRP4000584	61	105	87	90.5	120	102	6.07846	6.87029	6.52215	6.23987	6.65454	6.57355	P	P	P	P	P	P	mmu_circRNA_34834	2_155802294_155801407_-887|16.11|2|3	25714049	chr2	+	155975670	155976558	exonic	NM_008383	Cep250	AAGAGAAATGGGCACATCACCAGCAAGAAACAGCTACAGCTCACCTAGAACAGCTGCATC
ASCRP4000585	62	57	66.5	83	99	61.5	6.21581	5.9207	6.17313	6.16478	6.36183	5.86403	P	P	P	P	P	P	mmu_circRNA_23246	11_42441975_42440046_-1929|18.08|3|3	25714049	chr11	+	42626543	42628473	sense overlapping	NM_008070	Gabrb2	AAGAGAATAGGATGGACCCCCATGAGAACATCTTACTCAGCACGCTTGAGATAAAAAACG
ASCRP4000586	68.5	53	65.5	141.5	86	94.5	6.39221	5.86403	6.11534	6.87029	6.15637	6.48908	P	P	P	P	P	P	mmu_circRNA_44381	9_60528509_60469376_-59133|12.66|2|2	25714049	chr9	-	60621568	60680702	exonic	NM_145616	Lrrc49	AAGAGAATCACGGAGACGGAAGAGTAATAAGTCCTTCGCCTCGTAATAAGTCATCATGCA
ASCRP4000587	155	209	106	754	268	183	7.61344	7.97246	6.83386	8.80948	7.87852	7.44012	P	P	P	P	P	P	mmu_circRNA_41212	7_20022867_20022287_-580|18.06|15|25	25714049	chr7	-	19436937	19437518	exonic	NM_172279	Mark4	AAGAGAATTGGAGCTGCGGGAGCGAGTCCTCAGAGGAAAGTACCGGGTCCCCTTCTACAT
ASCRP4000588	210.5	209	206.5	447.5	278	293	8.09382	7.99879	7.892	8.21469	7.93709	8.20495	P	P	P	P	P	P	mmu_circRNA_004670	mm9_circ_004670	circBase	chr9	+	113761589	113773777	exonic	NM_001114347	Clasp2	AAGAGACATTCCCCCTGCTAGGTATCGTTGTTAGGATTGGAGATTTTAAGTGCCTTTGTG
ASCRP4000589	39	67.5	83	57	169	127.5	5.40634	6.14877	6.48371	5.63402	7.14968	6.90079	P	P	P	P	P	P	mmu_circRNA_41662	7_80664594_80586472_-78122|15.32|2|2	25714049	chr7	-	73441585	73519708	exonic	NM_001081345	Chd2	AAGAGATAACTACAGTCACCCCAACAAGAGACACTTTAGTAACGCAGTCGTTCAGCTTCT
ASCRP4000590	923	668.5	857	3318	912.5	710	10.17	9.8111	10.102	10.5528	9.97452	9.69144	P	P	P	P	P	P	mmu_circRNA_42502	7_151677557_151677357_-200|19.69|3|4	25714049	chr7	-	144491451	144491652	exonic	NM_001033319	Ppfia1	AAGAGATAATGTCACTGACTAGCCCTTCTGCTCCACCCACATCCAGGACGCTCTGGGTTG
ASCRP4000591	844	496	768	2992.5	403	405	10.0576	9.3643	9.92468	10.4323	8.56349	8.75124	P	P	P	P	P	P	mmu_circRNA_25332	12_75076148_75068334_-7814|13.58|1|2	25714049	chr12	+	73967346	73975161	sense overlapping	NM_178392	Snapc1	AAGAGATCTTCCAGAAGCAAAGGGTCTCTGGAGTGTGCTGTTGTGTCTGGCTTTAAAAAA
ASCRP4000592	123	121	113	169	116	98	7.27101	7.0705	6.97338	7.09357	6.59609	6.49775	P	P	P	P	P	P	mmu_circRNA_29146	16_4956032_4953912_-2120|17.81|1|2	25714049	chr16	-	4953818	4955939	exonic	NM_028301	Anks3	AAGAGCCTCTACCGTAGCCCAGGGAGCCTGTATATGGATACACTCCTTTGATGGAAGCAG
ASCRP4000593	94	91	94	108	142.5	107	6.89474	6.68758	6.66938	6.5468	6.85686	6.63048	P	P	P	P	P	P	mmu_circRNA_38762	5_72845745_72813264_-32481|21.23|3|3	25714049	chr5	-	72422024	72454506	exonic	NM_016869	Corin	AAGAGCTGCTTCTCACTGCAGCAGGAACATGGAAAGCAATGAACATTAAAAAGGGTTTAT
ASCRP4000594	75	88	89.5	118	128.5	111	6.52607	6.6244	6.60847	6.66879	6.74587	6.72329	P	P	P	P	P	P	mmu_circRNA_38037	5_4003782_3954792_-48990|10.24|2|2	25714049	chr5	+	3954791	4003782	exonic	NM_194462	Akap9	AAGAGGAAATCAAGAGACTCAACGAGCAGCTAGCCCAGGAAGAAGAATTTTCACTTGATG
ASCRP4000595	32	29	33.5	48	32	27	5.19614	4.89856	5.02947	5.42605	4.89452	4.84521	P	P	P	P	P	P	mmu_circRNA_38824	5_76990545_76989355_-1190|13.87|2|3	25714049	chr5	+	76560329	76561520	exonic	NM_027270	Exoc1	AAGAGGAACTTTGACAAATGCATTACTGAAGCAGAAGACCTGGATGGAGGCTCGTTATTA
ASCRP4000596	40	45.5	43.5	66	62	40	5.451	5.57471	5.42325	5.86609	5.72775	5.35439	P	P	P	P	P	P	mmu_circRNA_41202	7_17435696_17432950_-2746|16.84|1|2	25714049	chr7	+	16847600	16850347	exonic	NM_178900	Prkd2	AAGAGGAAGGCGAGGGACACAAGGCCCAGAGCCTCGGCCACCTTCGAGGATTTCCAGATC
ASCRP4000597	39.5	44	46	48.5	74	54	5.40634	5.43163	5.5155	5.3217	5.95211	5.66041	P	P	P	P	P	P	mmu_circRNA_35058	2_179893824_179871684_-22140|18.57|5|7	25714049	chr2	+	180136978	180159119	exonic	NM_144500	Osbpl2	AAGAGGACGCAGAGTGGCGGACCAGATTTCCAGGATCCACACAACTTCAACATAAATATA
ASCRP4000598	71	76.5	78	123	78	70	6.41915	6.3173	6.34861	6.66879	6.02407	6.06056	P	P	P	P	P	P	mmu_circRNA_38565	5_45974175_45964443_-9732|15.92|12|23	25714049	chr5	-	45573203	45582936	exonic	NM_021416	Fam184b	AAGAGGAGAAAGCTGCCCTCAGTACGAAGCTCCAGAATTCTCTACTTGAGGATCTCGATG
ASCRP4000599	62	67	77	110	99.5	77	6.21581	6.17812	6.38934	6.55832	6.34566	6.19134	P	P	P	P	P	P	mmu_circRNA_31560	18_34755918_34738212_-17706|20.71|1|2	25714049	chr18	-	34578557	34596264	sense overlapping	NM_080637	Nme5	AAGAGGAGATACAGGATATTATTCTGGGATCTGGATTCACCATTATTCAGGCGGGGTGTG
ASCRP4000600	96.5	73.5	92	317	108	81	6.88562	6.29144	6.60847	7.81374	6.46206	6.2651	P	P	P	P	P	P	mmu_circRNA_26221	13_41104733_41103580_-1153|16.86|4|4	25714049	chr13	+	41008210	41009364	exonic	NM_026550	Pak1ip1	AAGAGGATCTCTTCTGTTACCTTTCTCTCAGGGACATGTCACTTTCCTTTCTATCCACCC
ASCRP4000601	52	61	57	49	124	87	5.82002	5.93452	5.87021	5.451	6.66406	6.37058	P	P	P	P	P	P	mmu_circRNA_29612	16_34392195_34294204_-97991|22.13|8|9	25714049	chr16	-	34294117	34392109	exonic	NM_177357	Kalrn	AAGAGGCATGATGACTTTGAAGAAGTGGCACAGGATCTTTTCGGAATGATGGTTTGAAAG
ASCRP4000602	65	106	119	65	201.5	157	6.24622	6.88358	7.03793	5.81895	7.43249	7.22595	P	P	P	P	P	P	mmu_circRNA_33498	2_44965677_44965536_-141|18.04|2|2	25714049	chr2	-	45110015	45110157	exonic	NM_015753	Zeb2	AAGAGGCGCAAACAAGCCAATCCCAGGAGGAAAAACGATCGAGCCTGCGTGCTGCCGAAG
ASCRP4000603	38	53	44.5	47	56	40	5.38636	5.70948	5.3485	5.3217	5.55183	5.26967	P	P	P	P	P	P	mmu_circRNA_23899	11_83907149_83900613_-6536|14.77|1|2	25714049	chr11	-	84087110	84093647	exonic	NM_172562	Tada2a	AAGAGGCTCCAAGAATATAGGACAGCAGGCATTACCAATTTTTGTACTCTGAAGATGGCT
ASCRP4000605	46.5	66	54	55.5	90.5	77	5.75026	6.13258	5.80504	5.58226	6.21581	6.21095	P	P	P	P	P	P	mmu_circRNA_39049	5_102303152_102301851_-1301|17.61|3|3	25714049	chr5	-	101872831	101874133	intronic	ENSMUST00000174103	Wdfy3	AAGAGGGAGAGAAGTTAGCCCAAATCACGAATATCAGTTGGAGGTTGAGGCTCCTGACTC
ASCRP4000606	63	78	66	97.5	99.5	86.5	6.25884	6.36183	6.02776	6.33229	6.36912	6.3545	P	P	P	P	P	P	mmu_circRNA_43954	9_32541773_32536260_-5513|18.60|5|6	25714049	chr9	+	32728674	32734188	exonic	NM_011808	Ets1	AAGAGGTGTTAACTCCAGACAACATGTGCCTGGGGAGAGCCAGTCGTGACATGGAATGTG
ASCRP4000607	130.5	184	158	172	259	272	7.32899	7.73861	7.48946	7.09972	7.831	8.07366	P	P	P	P	P	P	mmu_circRNA_28047	14_120724634_120724016_-618|16.50|17|64	25714049	chr14	+	120324793	120325412	exonic	NM_175341	Mbnl2	AAGAGTAATTGCCTGCTTTGATTCCCTCAAGAATTTAAAGAGGACGAAGGAAGGAAAGCG
ASCRP4000608	199.5	140	200	409	198	171	7.99761	7.29915	7.8281	8.10849	7.40863	7.33756	P	P	P	P	P	P	mmu_circRNA_35138	3_19976584_19963818_-12766|17.12|2|2	25714049	chr3	+	20063817	20076584	exonic	NM_009210	Hltf	AAGAGTAGCTGTACTCTGTCGCAGCTGTCTAGCGTCTGCCCTAAGAGGTAAATAATAATG
ASCRP4000610	30887	18192	24951.5	76332	14195	13527	14.9804	14.6223	14.8591	15.2269	14.4196	14.5309	P	P	P	M	P	P	mmu_circRNA_38319	5_28102219_28075354_-26865|20.86|3|3	25714049	chr5	-	27748813	27775679	exonic	NM_018878	Paxip1	AAGAGTCCTTAAAGCGAGCCCATGTCTCTCCCCTCTTTAAGGTGTCATCTGAAGACAGAA
ASCRP4000611	43.5	115.5	42	56	131	75	5.70026	6.96523	5.47822	5.66988	6.7692	6.16142	P	P	P	P	P	P	mmu_circRNA_22903	11_11607907_11600208_-7699|22.81|12|29	25714049	chr11	+	11700204	11707904	exonic	NM_009578	Ikzf1	AAGAGTGATCGAGGCATGGATAACCTGAAGACAATGGATGTCGATGAGGGTCAAGACATG
ASCRP4000612	42.5	96.5	38	48	97.5	55.5	5.68164	6.72329	5.24452	5.42605	6.30518	5.73904	P	P	P	P	P	P	mmu_circRNA_19001		25070500	chr11	+	11700203	11707904	sense overlapping	NM_009578	Ikzf1	AAGAGTGATCGAGGCATGGGATAACCTGAAGACAATGGATGTCGATGAGGGTCAAGACAT
ASCRP4000613	25	30	28.5	36	29	26	4.54588	4.8157	4.71196	4.90259	4.69597	4.74586	A	P	A	A	P	P	mmu_circRNA_22352	10_87807456_87787327_-20129|20.43|2|2	25714049	chr10	-	88324581	88344711	sense overlapping	NM_027878	Dram1	AAGAGTTCCTAGTAGTTCAATTTACAAAGTGACACAGGAACAACTCCTCCAGAGAGTGGT
ASCRP4000614	164	161	170	302	241	197.5	7.73467	7.51499	7.58554	7.75317	7.72731	7.54941	P	P	P	P	P	P	mmu_circRNA_24496	11_120835283_120829309_-5974|19.80|8|17	25714049	chr11	-	120967994	120973969	exonic	NM_027874	Csnk1d	AAGATACCTCTCGCATGTCCACCTCACAGTGGGCATCCCTACCATCAGATGGTGTGGGGC
ASCRP4000615	29	32	35	42	45	37	4.71426	4.8157	5.01094	5.055	5.26967	5.16967	A	P	P	P	P	P	mmu_circRNA_004899	mm9_circ_004899	circBase	chr4	-	123382608	123382695	sense overlapping	NM_001199136	Macf1	AAGATCAGTTAAATGAGATGAAGGTCTATAACACTGTGATCAAGCTCTGCACCATGCCCC
ASCRP4000616	51	50	49	63.5	53	49.5	5.82002	5.70948	5.68164	5.71636	5.47822	5.53896	P	P	P	P	P	P	mmu_circRNA_19515		25070500	chr9	-	45972938	45978730	sense overlapping	NM_008775	Pafah1b2	AAGATCATTGTGCTGGTGGGTGTAGAATGAGCCAAGGAGACTCGAACCCAGCAGCTATTC
ASCRP4000617	58	92	73.5	72	122.5	93	6.13258	6.66347	6.34122	6.01667	6.67939	6.42196	P	P	P	P	P	P	mmu_circRNA_34261	2_116997822_116978728_-19094|19.10|22|121	25714049	chr2	+	117152991	117172086	exonic	NM_033524	Spred1	AAGATCTGAATGCCAGAAGAGTCTACTTGCAAAGCCAAGTCAGCCAGTAATAGTTATGCA
ASCRP4000618	158.5	126	151	372	140	126	7.66766	7.11454	7.43527	8.01026	6.86204	6.8475	P	P	P	P	P	P	mmu_circRNA_36726	4_46031488_46005069_-26419|15.97|2|2	25714049	chr4	+	45992196	46018616	exonic	NM_146142	Tdrd7	AAGATCTGCCTCTTCCATTGCAAAGGGAAATGGTTACGAGTGGAGGTTCAGTCCAAAGTC
ASCRP4000619	72	59	80.5	84	88	75	6.48371	5.97904	6.46206	6.15637	6.18144	6.15469	P	P	P	P	P	P	mmu_circRNA_30995	17_80752079_80693810_-58269|17.68|1|2	25714049	chr17	+	80294469	80352739	sense overlapping	NM_194269	Morn2	AAGATCTGTTCATGTAGGAGATAGCAATGTCAAGGGGATGATGGGTCCTGATGGCGACTG
ASCRP4000620	71.5	75	78.5	97	77	73.5	6.40645	6.2791	6.40077	6.37203	5.97904	6.14453	P	P	P	P	P	P	mmu_circRNA_30997	17_80752079_80746461_-5618|16.39|2|2	25714049	chr17	+	80347120	80352739	exonic	NM_001145452	Arhgef33	AAGATCTGTTCATGTAGGAGATAGCAATGTCAAGGGGATGATGGGTCCTGCTGCAGGCCC
ASCRP4000622	90	61	76.5	176	84	73	6.75591	5.94822	6.28682	7.13778	6.08024	6.07846	P	P	P	P	P	P	mmu_circRNA_26835	13_100862282_100835832_-26450|16.74|1|2	25714049	chr13	-	100065876	100092327	exonic	NM_001081061	Bdp1	AAGATGAATCCTGTGTTGTGTTTAACTGTAGAAGTTTTGAGAACAAAAGGCCCCTGCGTC
ASCRP4000623	682	475	704	1559	739	719	9.77937	9.28635	9.79752	9.68181	9.60439	9.71695	P	P	P	P	P	P	mmu_circRNA_003022	mm9_circ_003022	circBase	chr18	-	78856483	78859931	exonic	NM_053099	Setbp1	AAGATGAATCGCAAGGAGAGAGGTTCTTATGAGTCCTCCATGTCTCCAGGCATACGAGAG
ASCRP4000624	29.5	33	32	40	28.5	26.5	4.94222	4.95002	4.84939	5.15624	4.83685	4.82417	A	P	P	A	P	A	mmu_circRNA_37190	4_97346101_97345531_-570|18.24|2|2	25714049	chr4	-	97678839	97679410	intronic	ENSMUST00000146447	E130114P18Rik	AAGATGAGGTTAGCCAGGACTCTTGTTCACAGTACTAAGACTGTCCGGGTACTTTATTGG
ASCRP4000625	41	52	46	48	82	80.5	5.52074	5.80504	5.43996	5.3217	6.08909	6.23987	P	P	P	P	P	P	mmu_circRNA_40255	6_50130658_50093718_-36940|14.78|6|7	25714049	chr6	+	50143718	50180659	exonic	NM_019939	Mpp6	AAGATGATGTACCTCACAACCAGGAATGCAGTAACACAAGGCACATTAACATCAGGAAGA
ASCRP4000626	33	44.5	46	47	65	55	4.7855	5.451	5.5155	5.38636	5.7636	5.68164	M	P	P	P	P	P	mmu_circRNA_013251	mm9_circ_013251	circBase	chr9	-	89601041	89603394	exonic	NM_153509	AF529169	AAGATGCAGGCCCAGCCAATAACAAAGATTGGCATCGGAAATCTAAGGAGGATAGAACTG
ASCRP4000627	282.5	267	309	750	284	240	8.50975	8.38079	8.60946	8.8033	7.96719	7.88107	P	P	P	P	P	P	mmu_circRNA_19269		25070500	chr2	+	157325921	157325988	sense overlapping	NM_019642	Rpn2	AAGATGCTGTGAATATCCCAGGCTACCCAGATCCCAGATTGTCTGTCCCTTTGTCTTGAT
ASCRP4000628	34	30	33	38	35	29	5.22214	4.89856	5.10477	5.01467	4.99971	4.84521	P	P	P	A	P	P	mmu_circRNA_29475	16_29298340_29293507_-4833|17.99|5|5	25714049	chr16	-	29293420	29298254	exonic	NM_175650	Atp13a5	AAGATGGAGAGGCTTTCAGATATGGACCATCTAGCAAGAATATGGAAGATAGCCAAGTGG
ASCRP4000629	41	48	43	49	55	40	5.47553	5.64607	5.4035	5.4035	5.55183	5.30659	P	P	P	P	P	P	mmu_circRNA_24454	11_117881046_117858755_-22291|11.71|4|6	25714049	chr11	+	117997440	118019732	exonic	NM_133757	Pgs1	AAGATGGTGACCCCGCTAATCAAGAACTTCTTCTGAGAACAGGTCACCATGGCTGTTATT
ASCRP4000630	183.5	189	168	307	223	170	7.87135	7.83916	7.60172	7.78214	7.60048	7.35456	P	P	P	P	P	P	mmu_circRNA_40385	6_71557600_71543869_-13731|17.34|2|2	25714049	chr6	-	71593874	71607606	exonic	NM_173001	Kdm3a	AAGATGTACAATGCTTATGCCCCAGCCCGGAAGTCAGTTTTGACAGACCCAGATAAAGTC
ASCRP4000631	70	77.5	71	74	95.5	65	6.46206	6.48908	6.24781	6.02407	6.32931	5.97904	P	P	P	P	P	P	mmu_circRNA_016437	mm9_circ_016437	circBase	chr1	-	155178963	155179058	antisense	NM_021433	Stx6	AAGATGTCACCTAGCCATTTTACAACAGAAAGTCAGAATTGGATCCCCATGAGTCTGAGG
ASCRP4000632	32	52	48	34	84	85	5.11174	5.74129	5.71407	4.93044	6.13258	6.33825	P	P	P	A	P	P	mmu_circRNA_43681	9_3456849_3442961_-13888|17.28|2|2	25714049	chr9	+	3442960	3456849	exonic	NM_027545	Cwf19l2	AAGATGTCTGGGAGGAGATCCAGGAATTAGCTGAACAACTTAAAGCCCAACTTAAAGAGG
ASCRP4000633	37	49	42	53	43	37	5.29438	5.57471	5.26967	5.57471	5.17965	5.20595	P	P	P	P	P	P	mmu_circRNA_28233	15_10393735_10377451_-16284|15.25|2|2	25714049	chr15	-	10447695	10463980	exonic	NM_030046	Dnajc21	AAGATGTGAAAAAATCTGTCAAAGCACCTGCTGAAGCACAGCCAGTGATAAAAATCTGGA
ASCRP4000634	153.5	253	184.5	128.5	502	566	7.61956	8.28151	7.6975	6.76257	8.90261	9.24514	P	P	P	P	P	P	mmu_circRNA_19486		25070500	chr8	-	47513281	47514879	sense overlapping	NM_177240	Trappc11	AAGATTATATTACTTATTCTCTGGAACTCCTTGGACGAGGAGGCTGCTGTGATGTACCCC
ASCRP4000635	82	65	91	148.5	116	84.5	6.56976	6.13258	6.60847	6.91779	6.58173	6.32031	P	P	P	P	P	P	mmu_circRNA_33755	2_69043235_69038042_-5193|22.00|4|5	25714049	chr2	-	69199984	69205178	exonic	NM_001199123	Spc25	AAGATTCACGTGTCTTAAAACATAATGGGTGAAGACGAATTGGCACTCTTAAATCAAAGC
ASCRP4000636	47.5	64.5	64	83.5	100	77.5	5.76801	6.12399	6.07846	6.14112	6.38934	6.20118	P	P	P	P	P	P	mmu_circRNA_34841	2_155965548_155957389_-8159|16.63|1|2	25714049	chr2	-	156131652	156139812	exonic	NM_010911	Nfs1	AAGATTGATCTCATGAGCATCAGCGGTCACAAACTCTATGGCCCTAAAGCAAGTAGCATC
ASCRP4000637	35	37	40	61	37	33	5.08719	5.11521	5.15624	5.75026	4.94222	4.94222	P	P	P	P	P	M	mmu_circRNA_31345	18_14889610_14885013_-4597|15.88|1|2	25714049	chr18	+	14726503	14731101	exonic	NM_001163609	Psma8	AAGATTGTATCAGACAGATCCCTCCGGGACTTACCACGCTTGGAAAGTCTGACAGCGGAT
ASCRP4000638	34	27.5	29	52	38	27.5	5.19614	4.50472	4.9539	5.43441	5.09425	4.74586	P	A	A	P	P	P	mmu_circRNA_34908	2_160597361_160595095_-2266|17.85|2|2	25714049	chr2	-	160769358	160771625	intronic	AK038950		AAGATTGTTCAGAAGCAGACTGAATTTGATCTTGATTACTGTGAAGGACCGGCCAGTCTG
ASCRP4000639	48.5	54	58	88	83	74	5.83694	5.86403	5.90071	6.26354	6.11534	6.16142	P	P	P	P	P	P	mmu_circRNA_23982	11_86348962_86317768_-31194|14.15|4|4	25714049	chr11	-	86504265	86535460	exonic	NM_001114334	Rps6kb1	AAGATTTATTGGTAGTCCACGAACACCTGTCAGGGTCAGTTAAATGAAAGCATGGACCAT
ASCRP4000640	85	184	146	83	454.5	373	6.7758	7.80812	7.38724	6.18144	8.74313	8.59461	P	P	P	P	P	P	mmu_circRNA_37855	4_140126317_140118629_-7688|17.25|8|15	25714049	chr4	-	140562713	140570402	exonic	NM_172415	Arhgef10l	AAGATTTCCTGGGTCAACAGATTACACTTGGCAAAGATTGGACTAACTGTTGACCTCTGG
ASCRP4000641	33.5	36	36.5	43	38	39	5.11174	5.11521	5.17965	5.2092	5.055	5.24134	P	P	P	P	P	P	mmu_circRNA_20892	1_136510588_136499027_-11561|19.08|2|2	25714049	chr1	+	134602449	134614011	exonic	NM_152895	Kdm5b	AAGCAAAGATCAATAAGAAGAAAAATGGTTCCCACAGAGCTGGTGGAGAAGGAGTTTTGG
ASCRP4000642	34	33	35	41	36	34	4.9066	4.89856	4.9539	5.13587	5.01467	5.055	P	P	P	A	P	P	mmu_circRNA_30039	16_91707538_91699422_-8116|20.03|2|2	25714049	chr16	-	91699176	91707293	exonic	NM_026994	Cryzl1	AAGCAACATCTTGAAAGGCTTAGGCCTTCTATAGGAATTCTGCCTTTGGATTCCGAAGAC
ASCRP4000643	27	29	29	29	28	29.5	4.54588	4.60553	4.51527	4.581	4.76359	4.72328	A	A	P	A	P	M	mmu_circRNA_30040	16_91709118_91699422_-9696|15.33|2|3	25714049	chr16	-	91699176	91708873	exonic	NM_133679	Cryzl1	AAGCAACATCTTGAAAGGCTTAGGCCTTCTATAGTTGGCAGGAAGGTAACGTTCTTTCAG
ASCRP4000644	85.5	65.5	101	115	93	72	6.7153	6.11361	6.7965	6.57481	6.28374	6.02037	P	P	P	P	P	M	mmu_circRNA_31479	18_26511282_26488015_-23267|15.19|2|2	25714049	chr18	+	26329513	26352781	intergenic			AAGCAACTGCCATGGAAATCGTGTGACATTATGACACTGCCATTACCATTCTTCATGTAC
ASCRP4000645	32	36	38	45	36	32.5	5.11174	5.11521	5.26967	5.2092	5.01467	4.9539	P	P	P	P	P	P	mmu_circRNA_45705	X_108736056_108702804_-33252|14.39|2|2	25714049	chrX	-	111589194	111622447	exonic	NM_001080549	Hdx	AAGCAATTCTGAGGTAGAACAAGAAAATTCTCTCCTGGATTACAAGCTACAGGACCGCAC
ASCRP4000646	34	35	37	46	40	37	5.02208	5.06581	5.13587	5.3217	5.055	5.14949	P	P	P	P	P	P	mmu_circRNA_36606	4_33132174_33127708_-4466|15.63|3|3	25714049	chr4	+	33040732	33045199	exonic	NM_019586	Ube2j1	AAGCACATCGGCTAATGGACGATTTGAAGTAGGCAAGAAGATCTGTTTAAGCATCTCAGG
ASCRP4000647	83	99	113.5	122	144.5	95.5	6.66879	6.76479	7.01906	6.66879	6.91082	6.47293	P	P	P	P	P	P	mmu_circRNA_31042	17_84175110_84153194_-21916|18.53|2|2	25714049	chr17	+	83753853	83775770	exonic	NM_054082	Mta3	AAGCACTGGAAAAATACGGCAAAGATTTCAACGACATTCGTCAGGACTTTGGGGAAGTGC
ASCRP4000648	62	61	76	132	46.5	45	6.17313	6.08909	6.3308	6.77799	5.30659	5.43719	P	P	P	P	P	P	mmu_circRNA_43426	8_109437404_109432105_-5299|12.83|4|5	25714049	chr8	+	106908204	106913504	exonic	NM_011574	Cirh1a	AAGCACTTGCATACTTTCCAGCCGCAGTCAGCGGCGTCTCATTTCCTGTTCAAAAAGAAG
ASCRP4000649	41	69	60.5	30	67	64.5	5.47553	6.21095	6.04243	4.61046	5.80504	5.8784	P	P	P	A	P	P	mmu_circRNA_37780	4_134491379_134490847_-532|18.70|4|4	25714049	chr4	+	134934931	134935464	exonic	NM_026780	Syf2	AAGCAGATCAAACCTGACATGGAAAGCTATGAGCGACAGAGAGAGAAGCAGAGTGTGCAG
ASCRP4000650	30	29	27	29	34	35	5.24452	4.72328	4.67259	4.61046	5.055	5.13245	P	A	A	A	P	P	mmu_circRNA_25822	12_110105987_110104223_-1764|21.31|2|2	25714049	chr12	-	108866012	108867777	exonic	NM_011710	Wars	AAGCAGATCAAGAGCAAGGCAGAGCCCGGGCTTCTACAGGAACGTGGTGAAGATTCAGAA
ASCRP4000651	178	104	156.5	306	108.5	110	7.80892	6.81156	7.44841	7.77172	6.45248	6.69456	P	P	P	P	P	P	mmu_circRNA_20079	1_53680573_53674569_-6004|17.71|3|6	25714049	chr1	-	53617724	53623729	sense overlapping	NM_001252070	Dnah7a	AAGCAGATGAGTGAAGTGGGTGGAGTAATTGAGAATAAATTGTGTGGAGATCCCCAGTTC
ASCRP4000652	238	218	273	576	211.5	210	8.27221	8.06381	8.35257	8.50347	7.53523	7.66766	P	P	P	P	P	P	mmu_circRNA_32825	19_58902828_58895490_-7338|22.26|6|9	25714049	chr19	-	58820999	58828338	exonic	NM_175199	Hspa12a	AAGCAGTTCATGAGAGAAGCTGCCTACCAGAAACAGCCCCCACATCTACATATTCCTCTC
ASCRP4000653	89	80	86	126	78	70	6.80189	6.47157	6.56722	6.70151	6.04607	6.06056	P	P	P	P	P	P	mmu_circRNA_013555	mm9_circ_013555	circBase	chr6	+	84874914	84875001	antisense	NM_177077	Exoc6b	AAGCATAGTCCATCACCAGTGCAGGTTTAAGCTATTAATTTGTACTTGATAGGCAGCAGT
ASCRP4000654	66	62	75	96.5	58.5	56	6.24622	6.03328	6.3308	6.34861	5.59972	5.73904	P	P	P	P	P	P	mmu_circRNA_19553		25070500	chrX	-	166411813	166428637	sense overlapping	NM_177429	Ofd1	AAGCATATGAAAGAAGTTGAGGTAGGTTTTCTTATGAGTTTCTTAAAGGAGTTGGCAGAA
ASCRP4000656	37.5	44	45	37	39	33.5	5.26967	5.51023	5.5467	5.03864	5.12558	5.04047	P	P	P	A	P	P	mmu_circRNA_30474	17_33519531_33517880_-1651|17.17|2|2	25714049	chr17	-	33380934	33382586	intronic	AK158526		AAGCATGAAAGAAGTCACACCATGGAAACATTATCCATATGAACAATAGAACTCAAGTGA
ASCRP4000657	44	54	62	60.5	84	57.5	5.71636	5.83694	6.05875	5.70948	6.13258	5.74354	P	P	P	P	P	P	mmu_circRNA_21650	10_10568645_10568248_-397|15.47|5|6	25714049	chr10	-	10848449	10848847	intronic	ENSMUST00000044306	Grm1	AAGCATGGAGAAGGATCTGGAAAAGAGGAAAGTTCATACACATCCAGAGTTTTCACACCA
ASCRP4000658	102.5	90	108	172.5	112.5	117	6.99617	6.606	6.83386	7.11454	6.53258	6.79108	P	P	P	P	P	P	mmu_circRNA_44165	9_53037356_52957608_-79748|10.76|3|3	25714049	chr9	-	53149502	53229251	exonic	NM_029936	Ddx10	AAGCCAACAAAAGACAAGCAAAGCACCCCTGCTACGTTGGAACAGAACTATATAATTTGT
ASCRP4000659	64	65	72	90	98	78	6.32031	6.12399	6.28682	6.29144	6.34566	6.22709	P	P	P	P	P	P	mmu_circRNA_35622	3_78978971_78976830_-2141|20.60|2|3	25714049	chr3	-	79172907	79175049	sense overlapping	uc008pnn.1	Rapgef2	AAGCCACCTTTACCTAGAGGCTACCATACGTTTTGGCAAGCGTTCTGCAGGAAGCTTTAG
ASCRP4000660	63	90	65.5	44	101	92	6.31277	6.59111	6.11534	5.2092	6.36183	6.42196	P	P	P	P	P	P	mmu_circRNA_016017	mm9_circ_016017	circBase	chr9	+	64178285	64178345	sense overlapping	NM_024212	Rpl4	AAGCCAGCGGTAGGCAAGAAAGGAAAGAAGGTTGTTCCAGAGAAGGGGACTGCAGACAAG
ASCRP4000661	97.5	223	134	81.5	271	255.5	6.93999	8.08145	7.21101	6.06954	7.89629	7.97986	P	P	P	P	P	P	mmu_circRNA_39244	5_119130980_119043342_-87638|17.95|11|26	25714049	chr5	+	118593332	118680971	exonic	NM_172424	Med13l	AAGCCAGTCAACAAAAGGCTGAACTCACAGGAATCAAATGGCGTAGGTACAATTTTGGAG
ASCRP4000662	365.5	959	771	289	2113	1619	8.92294	10.4481	9.93141	7.70155	11.3772	11.1151	P	P	P	P	P	P	mmu_circRNA_007217	mm9_circ_007217	circBase	chr13	+	23739400	23739466	sense overlapping	NM_015786	Hist1h1c	AAGCCCAAGGTTGCCAAGGCCAAGAAGGTCAAGAGCGCGTCTAAAGCCGTAAAGCCAAAG
ASCRP4000663	41	35	43	55	45	38	5.38636	5.09425	5.33069	5.5155	5.23816	5.24134	P	P	P	P	P	P	mmu_circRNA_41361	7_53490611_53474669_-15942|14.73|1|2	25714049	chr7	-	46219298	46235241	sense overlapping	NM_023649	Ush1c	AAGCCCAAGTGTTCTAGGGCTGTAGACACACACGAGGAGGTGTGTGTACTTTTTACTTTG
ASCRP4000664	115	245	175	95.5	486	399	7.19305	8.24631	7.62749	6.29909	8.83984	8.70547	P	P	P	P	P	P	mmu_circRNA_009340	mm9_circ_009340	circBase	chr13	+	23739295	23739355	sense overlapping	NM_015786	Hist1h1c	AAGCCCGCGGCGGCGGCTGTGACCAAGAAAGCGGCCAAGAAGACCCCGAAGAAGGCGAAG
ASCRP4000665	43	50	39	44	54	50	5.5467	5.6746	5.10477	5.09425	5.54412	5.60714	P	P	P	M	P	P	mmu_circRNA_31433	18_24668423_24665335_-3088|12.40|8|8	25714049	chr18	-	24506833	24509922	exonic	NM_144861	Rprd1a	AAGCCCTTGCAGAGAAAGAACATAAATTGGAACCAAACCCAACAGGAAGCTTACTTTTCT
ASCRP4000666	240	179	219	618	217	145.5	8.30204	7.76372	7.99502	8.57268	7.55837	7.10759	P	P	P	P	P	P	mmu_circRNA_27895	14_81790918_81769852_-21066|16.96|3|3	25714049	chr14	-	81370044	81391111	intergenic			AAGCCTCCTCTTAAATGTGGTCCTCAATAGTTCTATTCCCCATCCCAAAACCAATCAAGT
ASCRP4000667	76	84	92.5	73	96.5	118.5	6.52607	6.52477	6.59734	5.99892	6.2729	6.81583	P	P	P	P	P	P	mmu_circRNA_21928	10_45397069_45308186_-88883|18.72|2|2	25714049	chr10	+	45588379	45677263	exonic	NM_172473	Hace1	AAGCCTGGGGGTGGAAGTATTCTTGTGACACAAAATAACAAAATAATGAGACTGCTGTTT
ASCRP4000668	140	138	162	164	161	152	7.47568	7.28071	7.50245	7.06153	7.06512	7.17736	P	P	P	P	P	P	mmu_circRNA_22058	10_58001158_57961917_-39241|15.84|2|3	25714049	chr10	+	58499168	58538410	exonic	NM_001162956	Ccdc138	AAGCCTTCCCAGAGAAGTGACATTCAAGAGAAATGTGTAAAGGAAAACGACATGACTGGT
ASCRP4000669	89	136.5	102	80	303.5	342	6.81049	7.25968	6.85271	6.11361	8.08964	8.46145	P	P	P	P	P	P	mmu_circRNA_21570	1_193961371_193949747_-11624|15.05|1|2	25714049	chr1	-	192125865	192137489	exonic	NM_144814	Rcor3	AAGCCTTTAGTTTTCATGGGAAGAGCTTTCACAGGATTCAGCAAATGATGTTGGGATGAG
ASCRP4000670	64	68	70	91.5	114	80	6.1864	6.15637	6.24781	6.26354	6.55321	6.23987	P	P	P	P	P	P	mmu_circRNA_23949	11_85345445_85309330_-36115|21.45|3|3	25714049	chr11	+	85495827	85531943	exonic	NM_138681	Bcas3	AAGCGAACAGGGAATGCTTTTAGTCACAACAGATACTCTTGGCCATGACTTTCATGTCTT
ASCRP4000671	206	206	200	678	249	180	8.07366	7.97246	7.8734	8.67623	7.76372	7.42621	P	P	P	P	P	P	mmu_circRNA_31307	18_12084873_12064434_-20439|21.02|4|5	25714049	chr18	+	11905924	11926364	exonic	NM_001146287	Cables1	AAGCGAGTTCTGACCTTCCCTTCATACATGAATAGTCCTTATCAGTGGCAGAAGATCCTT
ASCRP4000673	164	225	289	154.5	558	585	7.67297	8.09888	8.43946	6.95993	9.11611	9.32454	P	P	P	P	P	P	mmu_circRNA_19383		25070500	chr5	-	122489235	122491786	sense overlapping	NM_009722	Atp2a2	AAGCTAAAGACATAGTTCCTGGTGATATAGTGGAAATTGCTGGTGGTTTTGGCTTGGTTC
ASCRP4000674	1027.5	815.5	1143.5	2880.5	893	703	10.3516	10.1671	10.5394	10.3898	9.9343	9.68181	P	P	P	P	P	P	mmu_circRNA_20709	1_121640016_121602732_-37284|15.71|2|2	25714049	chr1	-	119706154	119743439	exonic	NM_019933	Ptpn4	AAGCTAATAGCATAGTTCTGGAGTCATCACCTGGCCTATCTCCTGCAGAAGCAGAATTTA
ASCRP4000675	59	63	64	96.5	53	55	6.1049	5.97904	6.01667	6.32781	5.451	5.70948	P	P	P	P	P	P	mmu_circRNA_29545	16_32619262_32615279_-3983|19.07|2|2	25714049	chr16	+	32615192	32619176	exonic	NM_011638	Tfrc	AAGCTATTTGGGATTCATGAGTGGCTACCTGGGCTATTGTAAGCGTGTAGAACAAAAAGA
ASCRP4000676	30	38.5	38	38	68	48	4.9066	5.20595	5.17965	4.99595	5.78556	5.52074	A	P	P	A	P	P	mmu_circRNA_23201	11_35048410_34985075_-63335|15.22|3|3	25714049	chr11	+	35171572	35234908	exonic	NM_011412	Slit3	AAGCTCACCAGACTTGACCTGGACAGAAATAACATCACCAGGATCACCAAAATGGACTTC
ASCRP4000677	49	43	44	53	38	39	5.85575	5.47011	5.43996	5.55439	5.14949	5.26967	P	P	P	P	P	P	mmu_circRNA_26547	13_75758999_75749335_-9664|17.13|1|2	25714049	chr13	-	75611886	75621551	intergenic			AAGCTCAGAAGTGATAGTGGTGGTGAAAGAAAATCTCAGGAGATTGTTCAGCTGTAGCTC
ASCRP4000678	57	67	60	55	79	80	6.04425	6.22227	6.04243	5.60714	6.06236	6.24622	P	P	P	P	P	P	mmu_circRNA_42241	7_127799691_127794348_-5343|19.13|2|2	25714049	chr7	+	120650833	120656177	exonic	NM_025899	Uqcrc2	AAGCTGCCAAGTGTGAGTCATTCTGTCTTAAAGCAGGTGGCTGAACAATTTCTCAACATG
ASCRP4000679	44	44	48	60	73	63	5.60714	5.47011	5.61206	5.69331	5.91672	5.8784	P	P	P	P	P	P	mmu_circRNA_33521	2_49169245_49127561_-41684|20.62|5|10	25714049	chr2	+	49272040	49313725	exonic	NM_029924	Mbd5	AAGCTGCTATTCACGAGGCCATGAGCGAACTGGACAAAATGTCTGGGACTGTGGTTCAAG
ASCRP4000680	46	56	49	80	52	49.5	5.78338	5.82533	5.68164	6.08909	5.50627	5.52074	P	P	P	P	P	P	mmu_circRNA_31563	18_34797127_34795940_-1187|17.11|9|13	25714049	chr18	-	34636285	34637473	exonic	NM_178347	Cdc23	AAGCTGGCCAAGCAATTATTACAGCTTACGCTCCCAGCATGAGAAAGCAGCTTTGTATTT
ASCRP4000681	38	41	41.5	85	36	27	5.43163	5.3921	5.38492	6.19955	4.99971	4.67259	P	P	P	P	P	M	mmu_circRNA_21531	1_192042847_192040461_-2386|15.60|3|5	25714049	chr1	+	190216581	190218968	sense overlapping	uc007ebd.1	AK142161	AAGCTGTTCACCTCATAGCCAAGAATGACTGGCAAATTATGAACATACCTCTCTCTGCTT
ASCRP4000682	40	45.5	38	46	46	68	5.56966	5.66278	5.43996	5.451	5.35145	6.06056	P	P	M	M	P	P	mmu_circRNA_35989	3_109460927_109309314_-151613|16.21|3|3	25714049	chr3	+	109506395	109658009	exonic	NM_020505	Vav3	AAGCTTAATGTATTTCATGGCACCATTGAAAAGATTTCTGACGGCGGCGGAATTTGATTC
ASCRP4000683	50	70	68	99	106	98.5	5.85575	6.29144	6.18309	6.39221	6.47225	6.55896	P	P	P	P	P	P	mmu_circRNA_35953	3_104841905_104835571_-6334|17.05|4|5	25714049	chr3	-	105032652	105038987	exonic	NM_030249	Cttnbp2nl	AAGCTTTAAAGTGTTGGACACTTTCCCACCATGCCGACAACAGTTTAAATATCTGTCAGC
ASCRP4000684	29	33	32	40	33.5	32	4.63002	4.95002	4.84939	5.13587	4.96549	5.07832	A	P	P	A	P	P	mmu_circRNA_36108	3_123265002_123249687_-15315|20.65|2|2	25714049	chr3	-	123546768	123562084	exonic	NM_031186	Ndst3	AAGCTTTAACATCAGTATTTTCATGACCCATTTGTCTAACTATGGAAACGACCGACTGGG
ASCRP4000685	34.5	44	36	33	42	46	4.97699	5.51023	4.90259	4.72328	5.20595	5.4035	P	P	P	A	P	P	mmu_circRNA_25247	12_70445966_70445116_-850|19.16|8|11	25714049	chr12	-	69344128	69344979	exonic	NM_025441	Nemf	AAGCTTTACAACAGGGCTATATAATTCAGAAAAGAGAGGCAAAACCAAGCCTGGATGCAG
ASCRP4000688	31	34	39	33	38	41.5	5.11174	5.05138	5.33069	4.83685	5.01467	5.38636	P	P	P	A	P	P	mmu_circRNA_21436	1_182004823_181961636_-43187|18.92|3|3	25714049	chr1	+	180031504	180074692	exonic	NM_001033285	Cdc42bpa	AAGGAAACAAGTAGCAGGTTGCTGTAGTTAAACTAAAAAATGCAGATAAAGTATTCGCCA
ASCRP4000689	137.5	268	164	49	302	253	7.46551	8.38512	7.56156	5.451	8.07299	7.94199	P	P	P	P	P	P	mmu_circRNA_35900	3_101399031_101398921_-110|22.48|2|2	25714049	chr3	-	101594997	101595108	exonic	NM_144900	Atp1a1	AAGGAAAGGGATATGGATGAGCTCAAGAAGGAAGTGTCTATGGTTGGACGAGACAAGTAT
ASCRP4000690	37	51	44	43	53	53	5.36026	5.77462	5.5155	5.25084	5.43163	5.68164	P	P	P	P	P	P	mmu_circRNA_006797	mm9_circ_006797	circBase	chr5	+	16299928	16333825	exonic	NM_009784	Cacna2d1	AAGGAAATCGAACATACACATGGACGCCTGTCAATGGCACAGATTACAGTTTAACAGCAA
ASCRP4000691	27.5	31	30	35	39.5	38	4.94222	4.95002	4.78985	4.97699	5.13587	5.24134	A	P	P	A	P	P	mmu_circRNA_34111	2_102221098_102197574_-23524|18.59|2|4	25714049	chr2	-	102357416	102380941	exonic	NM_020267	Trim44	AAGGAACAACTTGATACCTCTAATGAATCAGCTGAGCCAAAGGCAGAGAGCAAAGATTCC
ASCRP4000692	135	227	125.5	46	91	80	7.43388	8.11458	7.14034	5.25084	6.23987	6.22709	P	P	P	P	P	P	mmu_circRNA_30123	16_96239331_96224041_-15290|16.37|7|8	25714049	chr16	-	96002433	96017724	exonic	NM_145125	Brwd1	AAGGAAGAAGAAAAGGAAAGGGAAAGCAAGAGTGCTTAGCAAAGGTCCACAACTGGAAAA
ASCRP4000693	54	98	55	50	93	107	5.95211	6.74026	5.82002	5.43441	6.2729	6.67939	P	P	P	P	P	P	mmu_circRNA_30315	17_24571100_24570078_-1022|17.36|9|10	25714049	chr17	+	24433132	24434155	sense overlapping	NM_010023	Eci1	AAGGAAGCTGAGAGTCTACATCAAGGCCTACTTGGGGGTTGCAGTGATGAAGTTAAGGAA
ASCRP4000694	43.5	36	46	83.5	38	35	5.62186	5.17965	5.5155	6.15637	5.01467	5.13245	P	P	P	P	P	P	mmu_circRNA_41747	7_86824052_86822113_-1939|13.57|4|4	25714049	chr7	+	79677226	79679166	exonic	NM_029835	Ticrr	AAGGAATTAGAAGTGGTATCCCTCGAACTCCAGTGAGACAGAAGATGAATACCATGTCCC
ASCRP4000695	30	33	40	32	41.5	44	4.81142	4.78985	5.29132	4.40902	5.16632	5.4035	A	P	P	A	P	P	mmu_circRNA_23478	11_62105720_62097099_-8621|20.49|19|245	25714049	chr11	+	62283596	62292218	exonic	NM_028360	Ttc19	AAGGAATTAGCAGAAGATATTATGTCAGTTGAGCATCATGAAAGACGAGCCAGAAGCGGC
ASCRP4000696	116	78	131	133.5	144	129	7.22635	6.40645	7.23276	6.77799	6.92474	6.92375	P	P	P	P	P	P	mmu_circRNA_38199	5_20537543_20535594_-1949|15.45|2|2	25714049	chr5	-	21029775	21031725	intronic	ENSMUST00000140057	Ptpn12	AAGGACATACTGCCATATTATCAGATCTTTGAGCAGAGAAAGTAGATGTGCAAGACGTGA
ASCRP4000697	65	119	84	87	136	170	6.21581	7.00181	6.46206	6.24622	6.82222	7.32862	P	P	P	P	P	P	mmu_circRNA_34734	2_146261742_146235909_-25833|18.43|2|2	25714049	chr2	-	146410172	146436006	exonic	NM_001033348	Ralgapa2	AAGGACATGTGACTCATGAACATGAAGGAATAACAGCATTTTTGTTGCCTTCCTGTGAGA
ASCRP4000698	40	67	49	38	68	69	5.49964	6.21095	5.71407	5.09425	5.84742	6.03969	P	P	P	A	P	P	mmu_circRNA_001121	mm9_circ_001121	circBase	chr6	+	17850356	17855028	exonic	NM_022332	St7	AAGGACCAGAGAAGCAGTGAAGATGATGAGAGATAATTAGGTCCAGAGTTGAAGTTCCCC
ASCRP4000699	34	39	32	35	38	35	5.29438	5.35439	4.90259	4.93044	5.14949	5.13245	P	P	P	A	P	P	mmu_circRNA_26184	13_32326266_32192226_-134040|19.63|2|4	25714049	chr13	-	32100356	32234397	exonic	NM_146041	Gmds	AAGGACTATGTAGAGGATGGTTCGTACTTGGCAGAATTCCTGTTGGAGAAAGGGTACGAG
ASCRP4000700	60	47	63.5	109	51.5	49.5	6.05875	5.57471	6.04243	6.52215	5.47011	5.5467	P	P	P	P	P	P	mmu_circRNA_36284	3_146624728_146564288_-60440|16.29|2|2	25714049	chr3	+	146901323	146961764	exonic	NM_001302957	Ttll7	AAGGACTGTGGAGCTGTTTCTGTGATTCAGGAATGATCAAGTCTCGGCCTATGGATTATA
ASCRP4000701	73	77.5	78	60	77	85.5	6.48371	6.47157	6.37058	5.75916	5.99986	6.33825	P	P	P	P	P	P	mmu_circRNA_26607	13_78042136_78041915_-221|18.61|3|6	25714049	chr13	+	77902653	77902875	exonic	NM_138312	Fam172a	AAGGAGAAAGAAATGATGCAGTTGTTTATCAGGGAAGGGTATGGAGTCATCGTCCTGAAC
ASCRP4000702	29	35	32.5	36.5	47	39	4.94222	5.13587	4.97699	4.99595	5.451	5.26967	A	P	P	A	M	P	mmu_circRNA_38457	5_34809096_34773781_-35315|14.21|2|2	25714049	chr5	+	34431131	34466447	exonic	NM_001243123	Fam193a	AAGGAGACAGAACCAGCAGTTCACTTGGAAAATGAACATTTGAAAAAGTTCCAGGTGACA
ASCRP4000703	44.5	45.5	42	54	49	41.5	5.49964	5.47011	5.3485	5.48092	5.35145	5.33962	P	P	P	P	P	P	mmu_circRNA_39215	5_116113895_116105910_-7985|21.86|4|4	25714049	chr5	-	115655900	115663886	exonic	NM_001080808	Ccdc64	AAGGAGCAGCTTCAGAAGGCCATCAGGGACCGGGACGAGGCCATTGCCAACTGCACCAAA
ASCRP4000705	31	36	34	43	34.5	37	5.02208	5.09425	5.10477	5.13587	4.99971	5.20595	P	P	P	P	P	P	mmu_circRNA_21733	10_19981789_19965076_-16713|20.65|2|2	25714049	chr10	+	20245269	20261983	exonic	NM_008635	Map7	AAGGAGGACCATTCATGGACTAGCGCTGCACGAGAAACCGTCTGGCTAGAGAGAGAAGAA
ASCRP4000706	59	57	58.5	111	55	52	6.01667	5.89264	5.93452	6.52215	5.54412	5.61942	P	P	P	P	P	P	mmu_circRNA_002776	mm9_circ_002776	circBase	chr1	-	25126640	25131401	exonic	NM_175642	Adgrb3	AAGGAGGACTGCTCTATGCCTTCGTTGGACCTGCAGCGGCTGTTGTCCTGAGCATCTGCA
ASCRP4000707	51.5	48	53	70	95.5	80	5.83694	5.52336	5.72548	5.94822	6.26354	6.21095	P	P	P	P	P	P	mmu_circRNA_27268	14_27771697_27755834_-15863|18.86|2|2	25714049	chr14	-	26942647	26958511	exonic	NM_145221	Appl1	AAGGAGGCAGATCATGATGCCGCAATTAATAGGTACAGTCGGTTGTCAAAAAAGAGAGAA
ASCRP4000708	56.5	71	54	71	79	66	6.02961	6.24622	5.80504	5.94822	6.03144	5.97904	P	P	P	P	P	P	mmu_circRNA_30392	17_28125861_28122011_-3850|12.20|3|3	25714049	chr17	+	27985065	27988916	exonic	NM_181413	Anks1	AAGGAGGCCGAGGCCACCGGAACAAGGGCTGCTGGAGTGAGGCCTAACAACGACAATGAG
ASCRP4000709	76	120.5	104	113	151.5	159	6.52607	7.09004	6.85271	6.50769	6.99711	7.24628	P	P	P	M	P	P	mmu_circRNA_006613	mm9_circ_006613	circBase	chr8	-	67882980	67908889	exonic	NM_030263	Psd3	AAGGAGTAAATGAAGGTGGGGATTTCTCCAAGGATCTTCTGAAATAGGGACCGTTGCTTT
ASCRP4000710	80	90.5	76	114	100	78	6.59982	6.64677	6.3308	6.58236	6.36183	6.21095	P	P	P	P	P	P	mmu_circRNA_30567	17_47490894_47478015_-12879|16.42|2|4	25714049	chr17	+	47341065	47353945	exonic	NM_172622	Trerf1	AAGGAGTGTGGCAAGTGAAGTCCAAGACAGTGGCTCAGTGCGTGGAGTACTACTACACTT
ASCRP4000711	28.5	34	34	38	33	28	4.81142	4.89856	4.83052	4.93044	4.90259	4.70507	A	P	P	A	P	P	mmu_circRNA_30789	17_66336833_66328842_-7991|19.37|2|2	25714049	chr17	-	65979501	65987493	exonic	NM_001025572	Ankrd12	AAGGATGAAACTGCGTTTGCAACATAGTATTGAAAGGATTCAGAAGAGGCTCAGTCTGTA
ASCRP4000712	42.5	39	38	57	51	40	5.62186	5.17965	5.29132	5.64607	5.40634	5.26967	P	P	P	P	P	P	mmu_circRNA_013630	mm9_circ_013630	circBase	chr17	-	84386510	84398327	exonic	NM_183021	Thada	AAGGATGAAGTTTCCAAAACAAATAGGTGCTCTAATGTGAGTCTGCAAAAGCTGCCAGAG
ASCRP4000713	31	40	39	47	47.5	51.5	4.97699	5.35439	5.29132	5.30659	5.36901	5.6746	P	P	P	P	P	P	mmu_circRNA_28594	15_50654254_50653651_-603|18.69|2|2	25714049	chr15	-	50822104	50822708	exonic	NM_032000	Trps1	AAGGATGAATCCCAGTCGCTGTTACGGGAGAGCACACAGCTGCTATAAATGTCGTCAGTG
ASCRP4000714	103	135.5	127	179	151	145.5	7.03335	7.24628	7.1335	7.15897	6.98007	7.10759	P	P	P	P	P	P	mmu_circRNA_19703	1_16430539_16356160_-74379|19.91|6|6	25714049	chr1	-	16366078	16440458	exonic	NM_025303	Stau2	AAGGATGGAGTGGTCCAAAGCCTGGGTTTCCTGAACCAACAAATAACAGTAGTATAACTC
ASCRP4000715	52	44.5	43	65	44	39	5.95211	5.451	5.38492	5.74129	5.20595	5.20595	P	P	P	P	P	P	mmu_circRNA_41353	7_52614711_52614158_-553|15.61|2|2	25714049	chr7	-	45358787	45359341	exonic	NM_029741	Ppfia3	AAGGATGGGGATGGACAGGTCCGGGAAAGATTGCGGATGGCATTGGAGAGGGTAGCAGTG
ASCRP4000716	51	52	61	53	49	38	5.9207	5.80504	6.02776	5.5155	5.38348	5.24134	P	P	P	P	P	P	mmu_circRNA_004592	mm9_circ_004592	circBase	chrX	+	151376747	151399803	exonic	NM_198105	Fam120c	AAGGATGTCTTCAAACAATCTCAGGTCTTTCAGAGCCTTGAAGACCACCATTTGGAAGTG
ASCRP4000717	94.5	78	100	179	84	67	6.88562	6.30518	6.6963	7.14629	6.09965	5.97904	P	P	P	P	P	P	mmu_circRNA_23399	11_57056621_57031274_-25347|22.53|4|4	25714049	chr11	+	57217771	57243119	exonic	NM_008165	Gria1	AAGGATGTGACATTTCCCCCAGGGCTTCATGGACATTGACTTAAATAAGTTCAAGGAGAG
ASCRP4000718	34.5	32	34	39	32	33	5.31869	4.97699	5.055	5.055	4.94222	5.11174	P	P	P	A	P	P	mmu_circRNA_27541	14_49706034_49693224_-12810|14.62|2|2	25714049	chr14	+	49073548	49086359	sense overlapping	NM_144535	Ap5m1	AAGGATTTATATGATGACGATACCCAACTGTTGAAAAGCGAGCCAAAGCCTTCAATGGAA
ASCRP4000719	40	44	43	102	53	43	5.56966	5.51023	5.43996	6.44698	5.52597	5.37482	P	P	P	P	P	P	mmu_circRNA_34457	2_125601467_125593111_-8356|16.87|3|3	25714049	chr2	-	125767374	125775731	exonic	NM_177608	Secisbp2l	AAGGCAAACTGAACAAAGAAATAATTTACAGAATGTGAAGCTCTCCGCTGAAGTGGAGCC
ASCRP4000720	42	55	67	54	65	55	5.47553	5.89264	6.13087	5.5155	5.71636	5.73904	P	P	P	P	P	P	mmu_circRNA_40512	6_85903488_85900012_-3476|22.14|2|2	25714049	chr6	-	85950017	85953494	exonic	NM_028099	Dusp11	AAGGCAGAACTACATTGAAAACCTGCAGAAACGTCATGTCAGAAAGATTTGCCAGAAACT
ASCRP4000721	43	56	48.5	43.5	87	74	5.62186	5.88045	5.66515	5.17633	6.1864	6.13258	P	P	P	P	P	P	mmu_circRNA_45283	9_121379438_121378103_-1335|15.69|1|2	25714049	chr9	+	121468984	121470320	exonic	uc009sdd.1	Trak1	AAGGCAGGGGCGCACCACCCTGGGAAGTGCATGTCACAGACCAACTCAACTTTCACCTTT
ASCRP4000722	75	76	83	187	94	74	6.52607	6.36183	6.47157	7.21991	6.25254	6.09965	P	P	P	P	P	P	mmu_circRNA_31866	18_65842661_65816005_-26656|17.85|2|2	25714049	chr18	+	65656350	65683007	exonic	uc008fff.2	Zfp532	AAGGCATCAGGAAAGTTTACGCCTGCTCTCTATGCATGGAACATTGAAAAGTATTGAAGG
ASCRP4000723	30	38	37.5	34	35	44	5.02208	5.17965	5.17965	4.75033	5.01467	5.33962	P	P	P	A	P	P	mmu_circRNA_39016	5_98433959_98432246_-1713|19.10|7|8	25714049	chr5	-	98003226	98004940	exonic	NM_133738	Antxr2	AAGGCATCATCAACTCTGTACAAAATTGGCAAAGGACTGGAGGATTTAAAGGCCGTTAAG
ASCRP4000724	39	60	68	36	129	109	5.38636	6.00173	6.22709	4.93044	6.74587	6.67939	P	P	P	A	P	P	mmu_circRNA_40537	6_87238833_87232681_-6152|13.65|2|3	25714049	chr6	-	87282686	87288839	exonic	NM_054041	Antxr1	AAGGCATTATCCACTCAGGAACAGATCCGACAAGGCCTAGAAGAGCTCCAGAAAGTTCTG
ASCRP4000725	229	267.5	287.5	313	310.5	432	8.19493	8.36775	8.43252	7.79546	8.1015	8.82997	P	P	P	P	P	P	mmu_circRNA_32456	19_32892550_32872561_-19989|17.02|4|6	25714049	chr19	+	32798070	32818060	exonic	NM_008960	Pten	AAGGCCAACCGATACTTCTCTCCAAATTTTAAGATGTGCTGAGAGACATTATGACACCGC
ASCRP4000726	265.5	296	270	354	292	442	8.41413	8.53136	8.33722	7.9437	8.01491	8.87778	P	P	P	P	P	P	mmu_circRNA_32455	19_32892550_32867039_-25511|18.97|11|19	25714049	chr19	+	32792548	32818060	exonic	NM_008960	Pten	AAGGCCAACCGATACTTCTCTCCAAATTTTAAGGTTTTTGGATTCAAAGCATAAAAACCA
ASCRP4000727	57	62	78	71	80.5	86.5	5.95211	6.00173	6.34122	5.91573	6.07132	6.29144	P	P	P	P	P	P	mmu_circRNA_34257	2_114395286_114393656_-1630|18.91|5|5	25714049	chr2	-	114567919	114569550	exonic	NM_025675	Dph6	AAGGCCATTATCATCAAAGTAGCAGCTTTGGGAAAAAGAAGAAATCGAAGGGGTATCAGT
ASCRP4000728	22	27	30	33	30	27.5	4.24524	4.8157	4.83052	4.72328	4.90259	4.86598	A	A	P	A	P	P	mmu_circRNA_41439	7_63064083_63059951_-4132|13.95|5|7	25714049	chr7	+	55804580	55808713	exonic	NM_146190	Tubgcp5	AAGGCCATTCTTGAATATGACAATGTTGGCGAAGCCTCTGAACAAACAATGAGCCAGATA
ASCRP4000729	34	42	38	40	35.5	32	5.26967	5.451	5.30659	5.13587	4.99971	5.01838	P	P	P	A	P	P	mmu_circRNA_36268	3_145516240_145508669_-7571|18.09|6|9	25714049	chr3	+	145845704	145853276	exonic	NM_026993	Ddah1	AAGGCCCTCAAGGTTGACATGATGAAAGAGGCTTTGGAAAAACTTCAGCTCAACATAGTA
ASCRP4000730	39	48.5	44	70	40	31	5.43163	5.6316	5.4035	5.91573	5.14949	4.97699	P	P	P	P	P	P	mmu_circRNA_46010	Y_704711_686969_-17742|19.73|2|2	25714049	chrY	-	1350525	1368268	exonic	NM_148943	Usp9y	AAGGCCTGGCAGTCATTTGTCATTGACTTACTATTGTACTGTCCTAGCAAAGCATTTCGT
ASCRP4000731	464	269.5	409	1494	259.5	213.5	9.23251	8.38512	9.00607	9.61055	7.82306	7.68295	P	P	P	P	P	P	mmu_circRNA_37064	4_86248867_86240645_-8222|19.02|4|4	25714049	chr4	-	86594740	86602963	exonic	NM_173400	Haus6	AAGGCTTTCTTGGCCTGTCTCCTTTCAGACTAATTAAAGACAGACCTGCAATTCTCTACA
ASCRP4000732	31	25	33	55	34.5	34.5	5.13929	4.60553	5.10477	5.53896	4.97699	5.22214	P	A	P	P	P	P	mmu_circRNA_20224	1_60527683_60510448_-17235|22.76|2|3	25714049	chr1	+	60453603	60470839	exonic	NM_198127	Abi2	AAGGGCTTACTTGGAAAAGGGTCATCCTGTTCAGTTCTACAGCATGAACAGGCCTGCCTC
ASCRP4000733	2921.5	1712	2652	13537.5	2423	1852	11.7333	11.2732	11.7719	12.4726	11.5672	11.2995	P	P	P	P	P	P	mmu_circRNA_005985	mm9_circ_005985	circBase	chr11	+	50296198	50296265	antisense	NM_007597	Canx	AAGGGGAGGGAGAGGAAATCACAGATCAAGTACACCAGGCCCTCTCCTAGGACCACATTT
ASCRP4000734	49	75	68	50	123	146	5.70026	6.24622	6.15637	5.43441	6.67351	7.10235	P	P	P	P	P	P	mmu_circRNA_007371	mm9_circ_007371	circBase	chr9	+	100705152	100803354	exonic	NM_009282	Stag1	AAGGGTATATTTGTTCATCGATACCGGTGTGACTTTGAGGTTGAATAACCAGTTTGAATT
ASCRP4000735	64	81	81.5	71	119	143.5	6.21581	6.48371	6.40928	5.98759	6.64497	7.07318	P	P	P	P	P	P	mmu_circRNA_33233	2_29768160_29756597_-11563|13.59|2|2	25714049	chr2	+	29901076	29912640	exonic	NM_013615	Odf2	AAGGTACATTACTGAAGCGTCTGGCAGAGGCAGACTCAGAGAAAGCGAATCCACCTCATT
ASCRP4000736	27	31	33	31	32	30	4.9066	5.05138	4.9539	4.67259	4.87418	4.94222	A	P	P	A	P	P	mmu_circRNA_001327	mm9_circ_001327	circBase	chr11	+	70874745	70887171	exonic	NM_019400	Rabep1	AAGGTCAAGAGGAAGAAAATTTAGAAAATGAAATGAAAAAGTTTCTCTTCAGCAACGGGT
ASCRP4000737	120	111	133.5	167	133	100	7.27878	6.95121	7.22635	7.09357	6.80189	6.54035	P	P	P	P	P	P	mmu_circRNA_42478	7_149316003_149299709_-16294|17.93|2|4	25714049	chr7	+	142113803	142130098	intergenic			AAGGTCCTCCAGGATGAGAACCTTACTGTGTGGCTTTCTGTACACTGGAACCCCCTTTTA
ASCRP4000738	752	538	708	1729	499	358	9.90751	9.51413	9.80156	9.80506	8.88122	8.52778	P	P	P	P	P	P	mmu_circRNA_41718	7_83480210_83462966_-17244|20.51|2|2	25714049	chr7	+	76318079	76335324	exonic	NM_001199224	Agbl1	AAGGTCCTTTCTCCTTACACCCGAAAGCACACCCGGACAATCAGAACTCCTCTGATAAAG
ASCRP4000739	34	38	35.5	42	37.5	43	5.11174	5.17965	5.08719	5.2092	5.01467	5.43719	P	P	P	A	P	P	mmu_circRNA_25212	12_66171039_66166724_-4315|14.08|5|5	25714049	chr12	-	65065736	65070052	exonic	NM_013902	Fkbp3	AAGGTCGGAGTAGGCAAGGTTATCAGAGGATTTCTTGCAGAGCATAAATTACTGGGAAAC
ASCRP4000740	32	31	33	49	31	29	5.08719	4.89856	4.97699	5.37192	4.84939	4.84521	P	P	P	P	P	P	mmu_circRNA_34103	2_98791720_98786679_-5041|14.32|1|4	25714049	chr2	+	98946521	98951563	intergenic			AAGGTCTCATGTGTATTCATGCAGTAACAAGGGTGAAACCAAGGGAAGAAAGAGGAGAAA
ASCRP4000741	57	91	76	66.5	141	160.5	6.1049	6.64677	6.38934	5.79641	6.8846	7.26203	P	P	P	P	P	P	mmu_circRNA_016732	mm9_circ_016732	circBase	chr19	-	45885951	45892148	exonic	NM_198296	9130011E15Rik	AAGGTGACACACGCACTGGTGAATATCAGCCTTGATAAACTTGCTGAAGTTCCTTATGTC
ASCRP4000742	53	47	53	68	47.5	46.5	6.04425	5.47011	5.77462	5.91573	5.30659	5.451	P	P	P	P	P	P	mmu_circRNA_41335	7_48738329_48714179_-24150|14.38|1|2	25714049	chr7	-	41458808	41482959	sense overlapping	NM_001033530	AW146154	AAGGTGATTGTTCAGTGAATGGAATGACCTATGATGATGTGCATGTAAACTTCACTGGCG
ASCRP4000743	43	47	60.5	40	62.5	76	5.62186	5.61206	5.98759	5.055	5.75026	6.19134	P	P	P	A	P	P	mmu_circRNA_017722	mm9_circ_017722	circBase	chr11	+	23261834	23271205	exonic	NM_134014	Xpo1	AAGGTGGAAGATCCTTCCAAGGAACCAGTGTGAAGTAATCTATGCCAGCAATTATGACAA
ASCRP4000744	28	36	32.5	33	41.5	35	4.9066	5.22214	5.02947	4.90259	5.19614	5.20595	A	P	P	A	P	P	mmu_circRNA_29113	15_102309178_102303716_-5462|12.45|7|9	25714049	chr15	+	102473284	102478747	exonic	NM_001174073	Pcbp2	AAGGTGGTTGCAAGATCAAGGAAATAAGAGAGTGACCAAAGACTTGACCACTCAAAGTCC
ASCRP4000745	107	315.5	164	78	283	424	7.04978	8.64744	7.53846	6.07846	7.95803	8.80276	P	P	P	P	P	P	mmu_circRNA_19196		25070500	chr17	+	58593659	58594165	sense overlapping	ENSMUST00000050706	Gm5815	AAGGTGTTCATCAAAGAAAACAATGGAAAGGAAGAAGTGTCCAAGTGGACAGGCCAAAAT
ASCRP4000746	37	39	43	56	37	26.5	5.38636	5.20595	5.43996	5.61942	5.055	4.62027	P	P	P	P	P	P	mmu_circRNA_25336	12_75263863_75256164_-7699|21.20|8|17	25714049	chr12	+	74155176	74162876	intronic	ENSMUST00000110451	Syt16	AAGGTTAATGGAAGAAAGCAAGCTCTGGGTTTACAAGTATGTGTTGCTATGCATGGCAAT
ASCRP4000747	128	138	126	249	189.5	142	7.37643	7.28071	7.14714	7.54909	7.33756	7.0696	P	P	P	P	P	P	mmu_circRNA_28073	14_122067721_122050972_-16749|21.89|6|6	25714049	chr14	-	121651749	121668499	exonic	NM_134074	Dock9	AAGGTTCTGGTTCCGGTTTGGACAGCTACCTGCCTGAACTTGCCAAGACGGCCATCCTGA
ASCRP4000748	105.5	247	162	79	360	441	7.00976	8.25066	7.47939	6.05333	8.35752	8.87086	P	P	M	P	P	P	mmu_circRNA_015638	mm9_circ_015638	circBase	chr19	-	4784723	4788042	intronic	ENSMUST00000178353	Gm21992	AAGGTTTGAGGAAGAAGAGGTAGCTTTCATCTTTGGGAAAAATGAAGGCAAACGAATGCA
ASCRP4000749	151	187	215.5	218	196	192	7.61344	7.80812	7.96551	7.4058	7.39512	7.51696	P	P	P	P	P	P	mmu_circRNA_30235	17_12465086_12446948_-18138|17.23|3|3	25714049	chr17	-	12254081	12272220	exonic	NM_011948	Map3k4	AAGGTTTGCAGCAGCTCAAGAAAAAATGAACACACCGAGTCAGTCTCCACATAAAGATTT
ASCRP4000750	100	111	110	173	171	118	6.95896	6.90581	6.84227	7.10497	7.15897	6.79108	P	P	P	P	P	P	mmu_circRNA_21497	1_187096521_187090780_-5741|18.02|7|10	25714049	chr1	+	185266900	185272642	exonic	NM_001163754	Rab3gap2	AAGGTTTTCTGCTGCTACTTACCTAATGGATAAGGTGGTATTGCAGACAGTGTAGCCAAG
ASCRP4000751	245	196	229	889	231.5	194	8.30204	7.9061	8.08477	9.00209	7.66411	7.5539	P	P	P	P	P	P	mmu_circRNA_25020	12_45557689_45488887_-68802|21.72|3|6	25714049	chr12	+	44387899	44456702	exonic	NM_176930	Nrcam	AAGTAAGAAGACCTACTTCAAAGGAATTTTTGTGCTGCTCTCCAGTGAAAGCCAGTACCC
ASCRP4000752	53	51	54	69	45	41	6.01667	5.75916	5.77462	5.93256	5.33665	5.4035	P	P	P	P	P	P	mmu_circRNA_33722	2_66180814_66180409_-405|15.49|1|2	25714049	chr2	-	66342351	66342757	intronic	ENSMUST00000077489	Scn1a	AAGTACAGGTGGAGGGGTCATTAAAACTGTTGATTACCAGGGATGCTTATCGGTTTTCAA
ASCRP4000753	38.5	37	43	44.5	42	37	5.40634	5.17965	5.43996	5.2092	5.17965	5.20595	P	P	P	P	P	P	mmu_circRNA_21397	1_180406022_180367533_-38489|22.28|4|4	25714049	chr1	+	178437401	178475891	exonic	NM_026626	Efcab2	AAGTACATGACTGAGGAAGAGGCACTAATTGCAGAACTTCATAAGAAGATCAAAGACGCA
ASCRP4000754	36	44	47.5	48	48	46	5.34259	5.47011	5.59972	5.4035	5.38348	5.4674	P	P	P	P	P	P	mmu_circRNA_31367	18_21043758_21018934_-24824|19.55|5|6	25714049	chr18	-	20860432	20885257	exonic	NM_029491	Trappc8	AAGTACTCAGAGGCTGCAGCTCTTCTGATACGATTGACAAGTGAGTTCACATGAGAGATC
ASCRP4000755	55	54	63.5	85	70.5	64	5.95211	5.74129	6.01667	6.16478	5.85678	5.91672	P	P	P	P	P	P	mmu_circRNA_21107	1_160530640_160503083_-27557|16.51|2|2	25714049	chr1	+	158572951	158600509	exonic	NM_007495	Astn1	AAGTAGCCACTGGACAGGTGCTAAAAGGAACATTCAGGCCTTGGCCTTACACGATATTTC
ASCRP4000756	11359	6983	9322.5	42369.5	6761.5	5692	13.5478	13.376	13.6601	13.9727	13.3453	13.3933	P	P	P	P	P	P	mmu_circRNA_27523	14_48127121_48120469_-6652|18.30|3|5	25714049	chr14	+	47500793	47507446	exonic	uc007tih.2	Fbxo34	AAGTAGCCTCCGGATCCCATGACCCCTGCTGTCTTCCTCCATGCTCTTGACATGTCCCAT
ASCRP4000757	34	36	34.5	59	35	30	5.13929	5.01838	5.02947	5.65803	4.93044	4.89452	P	P	P	P	P	P	mmu_circRNA_24358	11_107548204_107546605_-1599|14.76|2|2	25714049	chr11	+	107685290	107686890	sense overlapping	NM_198298	Helz	AAGTATATTCCATTATTTTGCATTTTTGATTATGAGCCCAGAGGACCTGGTCGGCCCTTG
ASCRP4000758	33	32	31	41	29.5	27	5.02208	4.95002	4.9539	5.17633	4.69597	4.79419	P	P	P	P	P	P	mmu_circRNA_21474	1_183546953_183520571_-26382|19.62|3|4	25714049	chr1	+	181590439	181616822	intergenic			AAGTATGTCAGTTATCTTGAACAAAAGTTCAGTCCACAATGTGTAGGGGTTTCAAAACCA
ASCRP4000761	48	62	55	64.5	109	96	5.82002	6.08909	5.85782	5.75026	6.47225	6.49775	P	P	P	P	P	P	mmu_circRNA_39352	5_124106095_124053608_-52487|21.17|2|2	25714049	chr5	-	123603598	123656086	exonic	NM_019765	Clip1	AAGTCACCAGAAGATTTGACCGAGAGGCTGAGTTCTCTATAGGAACACCCACATTTGTAT
ASCRP4000762	103	108	117	185	125	108	7.01581	6.84122	7.01302	7.19305	6.68641	6.66761	P	P	P	P	P	P	mmu_circRNA_37547	4_122525778_122521238_-4540|21.60|4|4	25714049	chr4	+	122843994	122848535	exonic	NM_008917	Ppt1	AAGTCACTTAATGCCGGTGCTTACTCCAAACTTGTGCAAGAACGGGGACAGCTGTTGTAA
ASCRP4000763	71.5	66	71.5	113.5	62	52	6.40645	6.13258	6.23987	6.55321	5.64607	5.60714	P	P	P	P	M	P	mmu_circRNA_42041	7_109534715_109531864_-2851|21.31|2|5	25714049	chr7	+	102383349	102386201	sense overlapping	NM_009287	Stim1	AAGTCATCAGAAGGACTCCACACTGCTTGGGATGGTCTTTGTGCTACCTCATGGAAGATC
ASCRP4000764	43	50.5	44	57	61	58	5.49964	5.59724	5.42325	5.57471	5.74129	5.80504	P	P	P	P	P	P	mmu_circRNA_009381	mm9_circ_009381	circBase	chr15	+	5160602	5170016	exonic	NM_001013367	Prkaa1	AAGTCATTTCAGGAAGTGGGCAAGCACGAGTTGACCGGACATAAAGTGGCTGTGAAGATA
ASCRP4000765	38	47	51	75	60.5	46	5.29438	5.6746	5.74129	6.05333	5.69563	5.49698	P	P	P	P	P	P	mmu_circRNA_21601	10_7328437_7315902_-12535|21.47|3|4	25714049	chr10	+	7596103	7608639	exonic	NM_172784	Lrp11	AAGTCCAAGAGTGGCCAAGCAGGAGGGGAGCACCCGGCCCCGGAAGCAGATGAGGACAAG
ASCRP4000766	35.5	35	36	45	31	28	5.22214	5.13587	5.10477	5.29132	4.94222	4.84521	P	P	P	P	M	P	mmu_circRNA_33527	2_49556625_49535685_-20940|19.58|6|9	25714049	chr2	+	49680164	49701105	exonic	NM_008449	Kif5c	AAGTCCACGCTGATGTTTGGACAGAGATGTCCTTGAGGGTTATAATGGAACAATTTTTGC
ASCRP4000767	36.5	77.5	59	47	142	128	5.29438	6.38503	5.88859	5.23816	6.8795	6.9158	P	P	P	P	P	P	mmu_circRNA_21453	1_182668768_182663297_-5471|17.29|12|18	25714049	chr1	+	180733165	180738637	exonic	NM_133225	Acbd3	AAGTCCAGCTTGCACAACAACAGTAAAAGATGGCAAAGCCTTTCATCCAACTTATGAAGA
ASCRP4000768	141	135	131	316	155	145	7.44012	7.22314	7.19058	7.81214	6.99145	7.07764	P	P	P	P	P	P	mmu_circRNA_24538	12_3496936_3484445_-12491|18.20|2|3	25714049	chr12	+	3484444	3496936	exonic	NM_172421	Asxl2	AAGTCCCACCTCTCAAGGACAGATGAAAAGGACTAAATGTGCTGACATTGATGTTGAGAC
ASCRP4000769	64	76	103	153	65	58.5	6.1864	6.3173	6.76368	6.94537	5.71636	5.75916	P	P	P	P	P	P	mmu_circRNA_30384	17_27640478_27609853_-30625|25.22|6|24	25714049	chr17	-	27472907	27503533	exonic	NM_001013385	Grm4	AAGTCCCGAGAGAACGGTTGGTAGGAGTGACCGAAGCTGTTTTCTCCTTGATTCTAATAT
ASCRP4000770	289	462	376	180	857	1003.5	8.54268	9.24791	8.90762	7.16317	9.86301	10.3848	P	P	P	P	P	M	mmu_circRNA_003801	mm9_circ_003801	circBase	chr18	+	23583083	23602674	exonic	NM_010087	Dtna	AAGTCCTTTCATCACCAGGAGGGAAGGCCATGGAAAAATCTCAGTATTTGCTGTCAAAAT
ASCRP4000771	29	33	33	33	46	48	4.9066	4.95002	4.9539	4.63942	5.29438	5.57471	A	P	P	A	P	P	mmu_circRNA_40180	6_38541431_38509170_-32261|16.63|1|2	25714049	chr6	+	38559169	38591431	sense overlapping	NM_138680	Luc7l2	AAGTCGAGAAAGCACGGGCAAAGAAAAGAGAAGCAGAGAAAACACTCTATTGACCCATAT
ASCRP4000772	302.5	100.5	277.5	648	168	146.5	8.61069	6.7736	8.37682	8.62111	7.13778	7.10759	P	P	P	P	P	P	mmu_circRNA_31439	18_25249408_25186566_-62842|18.78|2|2	25714049	chr18	+	25028064	25090907	exonic	NM_175276	Fhod3	AAGTCTAAGGAGCTGTCTGTCACCAAGATACAGCAATTTCAGCAGCAACTCTTTCCAATC
ASCRP4000773	393.5	248	338	2292	244.5	180	9.02835	8.26089	8.74369	10.1214	7.74535	7.4297	P	P	P	P	P	P	mmu_circRNA_37769	4_133712286_133703925_-8361|16.87|5|14	25714049	chr4	-	134148009	134156371	exonic	NM_144527	Cep85	AAGTCTGAGACAAAGAGAAGCAGACCTCTCCTCTGCTAGACATAGATTTTTGCAGCTCAA
ASCRP4000774	71	75	87	189	100.5	98	6.46206	6.30518	6.50637	7.21991	6.35597	6.52738	P	P	P	P	P	P	mmu_circRNA_35231	3_32804386_32793686_-10700|16.08|3|3	25714049	chr3	+	32894763	32905464	exonic	NM_001013024	Usp13	AAGTCTGCAGGGGTCAACCTCAGCAGAATGGGATCTCTCCACGCATGTTCAAGGCCTTTG
ASCRP4000775	52.5	62	69	61	96.5	93	5.90272	5.94822	6.22709	5.71636	6.32031	6.43591	P	P	P	P	P	P	mmu_circRNA_19536		25070500	chr9	-	119284544	119304920	intronic	ENSMUST00000170400	Slc22a14	AAGTCTTAGAAGGACTGGAGTACCTGCATAAGAATGGGCAGATTCACAGGCAGGGAGTGG
ASCRP4000776	84.5	82.5	89.5	94	89	78	6.64015	6.44284	6.57355	6.29144	6.20118	6.13258	P	P	P	P	P	P	mmu_circRNA_25425	12_82611952_82575574_-36378|14.11|15|83	25714049	chr12	-	81474586	81510965	exonic	uc007oca.1	Synj2bp	AAGTGAATAAAATAACTTTAGAGTCAGAGTATGAGGGCTGGGCTTCAACATCGTCGGTGG
ASCRP4000777	44	39	33	48.5	40	39	5.73904	5.3921	5.10477	5.49964	5.14949	5.30659	P	P	P	M	P	P	mmu_circRNA_29200	16_9663700_9653489_-10211|15.54|5|7	25714049	chr16	-	9653395	9663607	exonic	NM_008170	Grin2a	AAGTGACTGGCCTCAGTGACAAGAAGCAATTCAACCAACGAAGGGATGAATGTGAAGAAG
ASCRP4000778	266	221.5	274	1388.5	305	255	8.41201	8.0936	8.33722	9.53429	8.07299	7.96815	P	P	P	P	P	P	mmu_circRNA_25361	12_78513936_78378348_-135588|23.06|2|2	25714049	chr12	+	77277360	77412949	exonic	NM_016893	Fut8	AAGTGAGACATGTACAGACAGATCTGGCCTCTCCACTGGACACTGGTCAGGTTGCTGTTC
ASCRP4000779	141.5	226	177	233	330.5	394	7.49847	8.11088	7.6528	7.45527	8.23718	8.67535	P	P	P	P	P	P	mmu_circRNA_014678	mm9_circ_014678	circBase	chr9	-	42437114	42443075	exonic	NM_173038	Tbcel	AAGTGCCATTCAGGTTGGAGGAGCTCTTCCTGTGCCTTAATGACTATGAAACAGTGTCTT
ASCRP4000780	31	34	31	43	42	35	5.19614	5.22214	5.10477	5.3217	5.23816	5.16967	P	P	P	P	P	P	mmu_circRNA_34967	2_166438760_166435238_-3522|19.72|8|8	25714049	chr2	-	166609737	166613260	exonic	NM_177782	Prex1	AAGTGCTTCCTTGGCAAGGTCACTGGGAGCAAGAAATCTACCAAAAGGACCAAGTCCATC
ASCRP4000781	61	68	70.5	117	123.5	111	6.07846	6.13258	6.19463	6.6244	6.68991	6.7153	P	P	P	P	P	P	mmu_circRNA_44688	9_78426514_78405264_-21250|18.30|3|4	25714049	chr9	-	78557456	78578707	exonic	NM_172773	Slc17a5	AAGTGGAACTTTTCAACTATAAGCGTTCGGAGAATTTTTAGCCTCGTAGCTCCAGTGTGC
ASCRP4000782	44	48	45	46	62	43.5	5.64607	5.6316	5.5467	5.25084	5.65803	5.38636	P	P	P	P	P	P	mmu_circRNA_42008	7_108492548_108491012_-1536|16.03|2|2	25714049	chr7	+	101342497	101344034	exonic	NM_019990	Stard10	AAGTGGACCCCAAAGTGTCGGATGGAATGCTGTGACGTGCCAGCTGAGACGCTCTACGAT
ASCRP4000783	44	38	42	60.5	47	39	5.52074	5.13587	5.29132	5.70948	5.26967	5.20595	P	P	P	P	P	P	mmu_circRNA_19199		25070500	chr17	+	73097195	73099746	intergenic			AAGTGGCTCAGGCAGGAACTGTCTCTAACCACTGGGTAGCAGAATGAACCTGTCCTAGAA
ASCRP4000784	88.5	134	118.5	107	200	175	6.78564	7.24628	7.06378	6.48371	7.41498	7.36845	P	P	P	P	P	P	mmu_circRNA_016901	mm9_circ_016901	circBase	chr17	+	83221789	83222230	exonic	NM_134117	Pkdcc	AAGTGGGCAGTACCTGCAGAACTCTACAAGCAGCAGGGCTGGTTCTTCTTCACATACCTC
ASCRP4000785	37	42	39	41	41	41	5.43163	5.35439	5.24452	5.09425	5.10127	5.30659	P	P	P	P	P	P	mmu_circRNA_45304	9_123041158_123028009_-13149|19.69|6|7	25714049	chr9	+	123118890	123132040	exonic	NM_001081188	Exosc7	AAGTGGGGAAAGGAAGCCTGGATCCTGAGAGCATCTTCGAGATGATGGAGGAAGACCTTC
ASCRP4000786	81.5	77	99	129	119	115	6.61584	6.38503	6.75703	6.74587	6.64497	6.73462	P	P	P	P	P	P	mmu_circRNA_45646	X_99695291_99693470_-1821|15.76|4|5	25714049	chrX	-	102498130	102499952	exonic	NM_027382	Hdac8	AAGTGTAAAGTAGCCATCAACTGGTCTGGAGGGTGGCATCATGCAAAGAAGATAGTGAAG
ASCRP4000787	34	32	32	45	35	28	5.19614	5.09425	5.01094	5.23816	5.055	4.86598	P	P	P	P	P	P	mmu_circRNA_42790	8_36875488_36870051_-5437|17.85|2|2	25714049	chr8	+	35806996	35812434	exonic	TCONS_00032238	XLOC_023637	AAGTGTATAGTGTCCTTAGTCAACAGGATGATGCAGCTAACACAAATCAAGAGCCCCTTT
ASCRP4000788	60.5	66.5	64	95	71	64	6.20118	6.16645	6.04243	6.3589	5.86403	5.93649	P	P	P	P	P	P	mmu_circRNA_19789	1_24568207_24566493_-1714|11.99|3|3	25714049	chr1	-	24559653	24561368	exonic	NM_007733	Col19a1	AAGTGTGCTTCTTATCAGAGACACTGTAAACAACCTGCCCTACACTGAGAACAGAGAGAT
ASCRP4000789	95	99	79	99	96	101	6.94634	6.82541	6.48371	6.4675	6.34566	6.59547	P	P	P	M	P	P	mmu_circRNA_43961	9_35017092_35012890_-4202|19.10|2|2	25714049	chr9	-	35205304	35209507	exonic	ENSMUST00000154691	Foxred1	AAGTGTGGCCTCATTTGGTCCAGAGGGTGCCATCTTTTAAGACTCTGGAGGGCCTTCTGT
ASCRP4000790	51	66.5	68	82.5	79	65	5.95211	6.14877	6.17313	6.12571	6.04607	5.97904	P	P	P	P	P	P	mmu_circRNA_31729	18_50031445_50003440_-28005|14.98|3|4	25714049	chr18	+	49843785	49871791	exonic	NM_001081371	Dmxl1	AAGTGTTAAGCCTTCAGCAGATTGCAGCATCCTATGGGAACGTTATCTCTGTTTTTGAAC
ASCRP4000791	45	50	49.5	59	77.5	63	5.71636	5.74129	5.66515	5.66988	6.02407	5.89668	P	P	P	P	P	P	mmu_circRNA_35857	3_97449843_97439434_-10409|18.14|2|2	25714049	chr3	+	97635510	97645920	exonic	NM_010232	Fmo5	AAGTGTTCAAAGGAAGCCCCTGAGGAAGGCAGGGCCAGTATTTACCAGTCCGTGGTCATC
ASCRP4000792	336	353	335.5	696	454	407.5	8.78747	8.78707	8.74369	8.70128	8.73596	8.74425	P	P	P	P	P	P	mmu_circRNA_41755	7_87513536_87513392_-144|15.56|2|2	25714049	chr7	-	80368505	80368650	exonic	NM_172903	Man2a2	AAGTGTTTGTGGTGCCTCACTCCCACAACGATCCAGATGTTAACCGTGTCTGAGGATTTG
ASCRP4000793	130	105	140.5	444.5	116	89.5	7.32262	6.82541	7.29073	8.19267	6.50901	6.37058	P	P	P	P	M	P	mmu_circRNA_40916	6_124653645_124653245_-400|22.21|1|2	25714049	chr6	+	124703226	124703627	exonic	NM_145130	Lpcat3	AAGTTAAAAAAGAGGGAATGATCTCTGTCTTTCCCTGGTCAGCAGTCTAATTCGGGACAG
ASCRP4000794	44	49	54	73.5	55	60	5.56966	5.59724	5.77462	5.99892	5.47822	5.8285	P	P	P	P	P	P	mmu_circRNA_32755	19_53703875_53695079_-8796|18.16|3|3	25714049	chr19	+	53620588	53629385	exonic	NM_007790	Smc3	AAGTTAGATGTGAGAGATACTGCCTATCCTGAAACTAACATCAACCAAATGGCAACGGCA
ASCRP4000795	244	162.5	316	288	351	397	8.29536	7.57328	8.63176	7.70904	8.32809	8.70547	P	P	P	P	P	P	mmu_circRNA_008996	mm9_circ_008996	circBase	chr11	+	23414735	23420144	exonic	NM_001190401	Usp34	AAGTTAGTGGACAACATACACATAAAGGACGCTAGTCAGGTGTTTCTTGTGCTTGTCCAA
ASCRP4000796	44	39	43.5	72	54	45	5.5467	5.22214	5.36318	5.9207	5.50627	5.43719	P	P	P	P	P	P	mmu_circRNA_39846	6_12505726_12418789_-86937|20.06|2|2	25714049	chr6	-	12468788	12555726	exonic	NM_001164805	Thsd7a	AAGTTCAAGAGGTTGTATGCATCAACAGTGATGGTCCCTGGGGACGATGCATGGGAGATG
ASCRP4000797	38	48	47	60	63	56	5.29438	5.64607	5.5155	5.61942	5.69563	5.73904	P	P	P	P	P	P	mmu_circRNA_37074	4_86467374_86420142_-47232|21.99|2|2	25714049	chr4	+	86774237	86821470	exonic	NM_184088	Dennd4c	AAGTTCCATCTGGGTTATTTGATACCAACAATAGGACAAGTACTGGAAGTAGAACAGCCA
ASCRP4000798	389	345	395	2028	711	541	8.99339	8.76761	8.95151	9.9869	9.54189	9.18238	P	P	P	P	P	P	mmu_circRNA_22818	11_3612574_3612456_-118|16.06|2|2	25714049	chr11	-	3712452	3712571	sense overlapping	NM_152818	Osbp2	AAGTTCCGAGGGAAATACATCTCTATCATGCCACTCGGTGAGCCCACCCCCCGTCTGCTG
ASCRP4000799	77	76	91	169	96	80.5	6.52607	6.34048	6.60847	7.08651	6.2729	6.21904	P	P	P	P	P	P	mmu_circRNA_004259	mm9_circ_004259	circBase	chr2	+	119946171	119961970	exonic	NM_013720	Mga	AAGTTGCAAGCAGTACTATGTCTCAGTCTGAAAATGCCCCTCAAATTCCAGTGACTACTC
ASCRP4000800	258	258.5	311	400	408	365	8.38079	8.3234	8.61622	8.08787	8.58713	8.54783	P	P	P	P	P	M	mmu_circRNA_32565	19_38985585_38982262_-3323|20.68|7|13	25714049	chr19	+	38907771	38911095	exonic	NM_145952	Tbc1d12	AAGTTGGACATATCCCGTACATTTCCATCTCTCTACATCTTTCAGAAGAACTTTATGAAA
ASCRP4000801	219	123.5	136.5	321	97	87	8.16529	7.11974	7.29073	7.83759	6.34566	6.36183	P	P	P	P	P	P	mmu_circRNA_21105	1_160510492_160450575_-59917|11.88|4|10	25714049	chr1	+	158520443	158580361	exonic	NM_007495	Astn1	AAGTTGGACTCTACTGGTTGTGTGGGGAATGCCTGTGCTATGAAGGCTACATGAAGGATC
ASCRP4000802	116.5	168	136	212	288	257	7.23356	7.62414	7.29073	7.37426	7.98153	7.98391	P	P	P	P	P	P	mmu_circRNA_001194	mm9_circ_001194	circBase	chr9	+	113944847	113951684	exonic	NM_013699	Ubp1	AAGTTGGTAAAGTGATGTGTTGGCATTGCCCATTTTCAAGCAAGAAGATTCCAGTCTTTC
ASCRP4000803	134	95	113	246	62	55	7.39548	6.70093	6.94829	7.52286	5.68164	5.73904	P	P	P	P	P	P	mmu_circRNA_19496		25070500	chr8	+	91619777	91619868	intronic	ENSMUST00000069718	Fto	AAGTTGTCTTTTTTTCCAGTTGCTTAATACCCAGCTTCCAAATTAGGCTTCGAGTGCTGT
ASCRP4000804	67	127.5	73	126.5	126	130	6.31277	7.13863	6.21581	6.71987	6.69456	6.90079	P	P	P	P	P	P	mmu_circRNA_010432	mm9_circ_010432	circBase	chr4	-	151830417	151835883	exonic	NM_001081557	Camta1	AAGTTTACCCAAAGAGAGGCACCGCTGGAACACTAATGAGAGCGTTTCCCAAAGTGTATT
ASCRP4000805	48	59	61	51	71	80	5.82002	5.96371	6.05875	5.48092	5.88859	6.2651	P	P	P	P	P	P	mmu_circRNA_34648	2_139810944_139736269_-74675|14.40|1|2	25714049	chr2	-	139910532	139985208	exonic	NM_175225	Tasp1	AAGTTTATCACTTTTTAGTTGGAGAAGGAGCCTACAGATGGGCAGTGGATCATGGGATAC
ASCRP4000806	113	113	68.5	172	119.5	99	7.1732	6.96523	6.11534	7.10933	6.65216	6.54035	P	P	P	P	P	P	mmu_circRNA_30848	17_71624627_71622714_-1913|22.20|4|6	25714049	chr17	-	71273373	71275287	exonic	NM_145158	Emilin2	AAGTTTCAGCCATCAGCAAATACAGATCCAAGCCAAGTTTCTCAGCCTAAGAAAACGTTG
ASCRP4000807	41.5	51	40	45	60	51	5.49964	5.68865	5.29132	5.38636	5.6746	5.66041	P	P	P	P	P	P	mmu_circRNA_43839	9_21816547_21816118_-429|18.93|2|2	25714049	chr9	+	22011673	22012103	exonic	NM_008925	Prkcsh	AAGTTTGAGGAAGTCGAACGGTCCTTGAAAGAGATGGAAGAGTCCATCAGGAGGCTCCGC
ASCRP4000808	118	120.5	109	178	166	173	7.22635	7.05431	6.9038	7.14629	7.09796	7.36116	P	P	P	P	P	P	mmu_circRNA_36534	4_21823854_21819956_-3898|15.33|3|5	25714049	chr4	+	21892808	21896707	exonic	NM_172687	Coq3	AAGTTTGCGCCTCTTCATTCTATGAATGACCTACGGGTGCCATTCATTAGCTTACTCAGG
ASCRP4000809	92	88	100.5	169	54	49	6.82964	6.606	6.73462	7.09533	5.50627	5.5467	P	P	P	P	P	P	mmu_circRNA_43431	8_109885445_109885326_-119|16.49|1|2	25714049	chr8	+	107361425	107361545	intronic	NR_039557	Mir5098	AAGTTTTCTGTTTTGGTAAGTGATAACTTTTTTTCTTGCTAGTGCTCTAATGTAGCTGTT
ASCRP4000810	51	70	62	43	98	97.5	5.90272	6.25727	6.05875	5.19614	6.34566	6.50769	P	P	P	P	P	P	mmu_circRNA_013932	mm9_circ_013932	circBase	chr10	+	80803582	80803888	exonic	NM_013651	Sf3a2	AAGTTTTGGACCCACTGGAACAGAGAAACCAAGCAGATTGACTACCCTGAGATCGCAGAG
ASCRP4000812	89	140	110.5	93	203	265	6.84959	7.33682	6.97673	6.3589	7.46755	8.05253	P	P	P	P	P	P	mmu_circRNA_011276	mm9_circ_011276	circBase	chr8	+	22535018	22545600	exonic	NM_011394	Slc20a2	AATAAATGTCTTTTCCATCATGTACACAGGAGCGCCAGAAAGAAAGATCACAGCTTTCCC
ASCRP4000813	40	45	49	50	55	52.5	5.47553	5.3921	5.64607	5.3217	5.57471	5.58977	P	P	P	P	P	P	mmu_circRNA_38119	5_14723324_14712417_-10907|14.17|7|14	25714049	chr5	+	14712416	14723324	exonic	NM_011995	Pclo	AATAACCAGAGACTCTAAGGATCACACAGTTTCAGGCTAAAGGTTCCCAAACAACCTCTG
ASCRP4000814	37	48.5	37	36	54	54.5	5.34259	5.59724	5.055	4.88236	5.50627	5.66041	P	P	P	A	P	P	mmu_circRNA_26807	13_98739284_98716758_-22526|15.64|3|3	25714049	chr13	-	97946802	97969329	exonic	NM_012026	Arhgef28	AATAACTGGATGAGGCGGATCCAGCAGGCAGTAGAAAGAAATTCCAAGAGAAATACAACA
ASCRP4000815	29	28	34	34	32	29	4.81142	4.84103	5.10477	4.88236	4.90259	4.84521	A	A	P	A	P	P	mmu_circRNA_43224	8_88264277_88246530_-17747|14.79|2|2	25714049	chr8	-	85722630	85740378	exonic	NM_028007	Itfg1	AATAATCGCCATTTTACATTGGCAGGAAAAGCAATCAGCAAGCCTTTTTACTGGAGAACG
ASCRP4000816	143.5	216	175	124	335.5	333	7.5433	8.06381	7.66766	6.68991	8.25539	8.41923	P	P	P	P	P	P	mmu_circRNA_19431		25070500	chr6	-	116042870	116043808	sense overlapping	NM_177412	Tmcc1	AATAATGCAGACCTTACAGGAAGAGCGGTATAGTAGATCGAGCGTTTGGAAGTAAGCAGC
ASCRP4000817	102	115	114.5	312.5	144.5	117	6.98766	6.9753	6.98482	7.79546	6.91082	6.75703	P	P	P	P	P	P	mmu_circRNA_31967	18_74467028_74458766_-8262|14.59|2|2	25714049	chr18	+	74299111	74307374	exonic	NM_028948	Cfap53	AATACAAGAAAACTCCAAGTTCAAGAAAGATAGAGCCAAGCCTCCCAAAGCTCAGAGAGC
ASCRP4000818	57	60	67.5	90	98	90.5	6.07846	5.9207	6.04243	6.2791	6.36183	6.40077	P	P	P	P	P	P	mmu_circRNA_34295	2_119272795_119258927_-13868|14.98|2|4	25714049	chr2	-	119433190	119447059	exonic	NM_026574	Ino80	AATACATGGTACTGGATGAAGCTCAGGCACTGAAGAGCAGTTCCAGCTTGCCCATCAATG
ASCRP4000819	60	52	73	106	61	60	6.15974	5.70948	6.31125	6.52215	5.74129	5.8285	P	P	P	P	P	P	mmu_circRNA_42639	8_24036942_24022132_-14810|15.67|1|2	25714049	chr8	+	22911659	22926470	exonic	NM_001081149	Kat6a	AATACCAACGTAAGGGCTACGGCAGGTTTCTCATCGATTTCAATCAAAAGGTCCCTTTAG
ASCRP4000820	30	32	28	30	43	41	4.84521	4.95002	4.7658	4.63942	5.16632	5.30659	P	P	A	A	P	P	mmu_circRNA_011148	mm9_circ_011148	circBase	chr1	-	121221873	121312325	sense overlapping	NM_133748	Insig2	AATACCCAGAACTTAAGTAAAACTCCAACAGCACTTAGCTGTGATTGGGCTGTTGTACCC
ASCRP4000821	60	67.5	69	82.5	86	80	6.24622	6.16645	6.21581	6.12571	6.13771	6.2791	P	P	P	P	P	P	mmu_circRNA_35082	2_181357022_181342825_-14197|16.76|2|2	25714049	chr2	+	181608119	181622317	exonic	NM_133701	Prpf6	AATACCCTGATGGACATGAGGCTTAGCCAGTGCCACTGGCTTCACCACCCGATCAGACAT
ASCRP4000822	63	60	56	102	81	53	6.1864	5.90674	5.88859	6.44145	6.03695	5.66041	P	P	P	P	P	P	mmu_circRNA_28624	15_58628800_58503513_-125287|20.21|2|2	25714049	chr15	-	58671957	58797245	sense overlapping	NM_175212	Tmem65	AATACCGGATCTTAAGAGAAGTGACCTGGCTATGGTGAGAAAAATTGGAAGCTCTACCAC
ASCRP4000823	45	54	44	53	61	55	5.60714	5.74129	5.47822	5.5155	5.69563	5.75916	P	P	P	P	P	P	mmu_circRNA_24572	12_4217322_4216519_-803|16.90|2|2	25714049	chr12	-	4216518	4217322	exonic	NM_134046	Cenpo	AATACCTAAATGCCTACGCGGGGAGGAAGTACCAGGCAGACCAACTTGAGGTTAAAGAAC
ASCRP4000824	29	36	33	39	35	32	4.63002	4.95002	5.02947	4.97699	4.97699	5.01838	A	P	P	A	P	P	mmu_circRNA_42158	7_122945123_122845210_-99913|19.40|2|2	25714049	chr7	-	115701695	115801609	exonic	NM_011445	Sox6	AATACGAGTGAACTTCTTGGAGAAATCAAAGAAGAATGTCTTCCAAGCAAGCCACCTCTC
ASCRP4000825	765	527	881	2052.5	697.5	506.5	9.9343	9.4785	10.1546	10.0063	9.50745	9.09142	P	P	P	P	P	P	mmu_circRNA_33598	2_58487312_58479492_-7820|16.49|10|35	25714049	chr2	+	58627080	58634901	intronic	ENSMUST00000071543	Upp2	AATACTAAAGCCACCTTCCATCCCACCACTTTCTCATGGGAAGAAGAAAGAAACACGCAG
ASCRP4000826	37	50	48	51	82	92	5.34259	5.66278	5.64607	5.42605	6.09965	6.42196	P	P	P	P	P	P	mmu_circRNA_29773	16_45781570_45777826_-3744|21.01|2|2	25714049	chr16	-	45777712	45781457	exonic	NM_153412	Phldb2	AATACTCTGAAAGAGGATGCCGACCTGTTGGATGTTGAGAGCAAACACTTTGAAGACTTG
ASCRP4000827	42.5	62	49	43	80.5	97.5	5.5467	5.96371	5.61206	5.2092	6.05875	6.50769	P	P	P	P	P	P	mmu_circRNA_30037	16_91671710_91664443_-7267|14.60|2|2	25714049	chr16	+	91664197	91671465	exonic	NM_178880	Son	AATACTGGGGCCCAAGCCTGGATTAAAAAGAAATGCAAACAGATTGCACAGAGTAAAGAA
ASCRP4000828	155.5	145.5	159.5	228	166	144	7.64501	7.38077	7.5051	7.44841	7.11974	7.08828	P	P	P	P	P	P	mmu_circRNA_21813	10_30491646_30409510_-82136|18.39|1|2	25714049	chr10	-	30689703	30771840	exonic	NM_172495	Ncoa7	AATACTGGTTTGCTGTTCCCCGGGAGAGGAATATGACTCACTGATTAAAGAGGACGTTTC
ASCRP4000829	41.5	38	44	51.5	48	48	5.5467	5.24768	5.43996	5.55439	5.35145	5.49698	P	P	P	P	P	P	mmu_circRNA_26105	13_17764436_17393752_-370684|17.50|1|2	25714049	chr13	-	17301917	17672602	exonic	NM_138654	Sugct	AATAGAAAAGAGCTTGTGAAAATCCTTTCAGCACGATTGTGACAGTATGAAGCCCCTGGA
ASCRP4000831	375.5	212	312	1219	284	250	8.96625	8.03132	8.63176	9.38675	7.97294	7.92922	P	P	P	P	P	P	mmu_circRNA_37589	4_125337046_125309512_-27534|17.98|2|3	25714049	chr4	+	125632267	125659802	exonic	NM_001081097	Grik3	AATAGGTCACTCATCGTCACCACTGTGCTGCCTGTGACCAGTTGGCACTGGGTGTTGTAG
ASCRP4000832	128	137	125.5	327	212.5	163	7.31093	7.27296	7.10846	7.85431	7.5084	7.2679	P	P	P	P	P	P	mmu_circRNA_43618	8_127997501_127992075_-5426|16.38|4|4	25714049	chr8	-	125468174	125473601	exonic	NM_001081337	Sipa1l2	AATAGTGCAACGACTGCTACGGATTCCACAGGGACTCACTCCCTCTATACCACATATAAA
ASCRP4000833	33	34	37	67	36	29	5.02208	5.01838	5.15624	5.86609	4.97699	4.89452	P	P	P	P	P	P	mmu_circRNA_32722	19_47840520_47819934_-20586|13.93|1|2	25714049	chr19	-	47745443	47766030	exonic	NM_027559	Cfap43	AATATAATTGAAGACTTGAATTCTGTGATTCGGCTCCGGAAAGAGATTGTGGAGGTCCAG
ASCRP4000834	168	121	158.5	348	109.5	92.5	7.74983	7.05431	7.51368	7.92626	6.50372	6.45796	P	P	P	P	P	P	mmu_circRNA_19541		25070500	chrX	+	77614184	77614292	intronic	ENSMUST00000088217	Tbl1x	AATATACTCTTGATATCCTCACCTTTGTCTTTTTGCTGTGTTCTGGGGGTATGCTGGAGG
ASCRP4000835	39	35	42	51	43	43	5.43163	5.05138	5.33069	5.48092	5.23816	5.37482	P	P	P	P	P	P	mmu_circRNA_015287	mm9_circ_015287	circBase	chr9	-	7023310	7050483	exonic	NM_029851	Dync2h1	AATATATATGCAGGTGCCTGTTTAAGGTTGCCGAGATAGCTGAAGAATTAGCTACCCTCC
ASCRP4000836	42	44	38	52	62	47	5.60714	5.51023	5.29132	5.48092	5.69563	5.52074	P	P	P	P	P	P	mmu_circRNA_44042	9_43602324_43599120_-3204|17.88|1|2	25714049	chr9	+	43791036	43794241	exonic	NM_021424	Pvrl1	AATATCACAGGCACTCACACGCAGGTGGTGCAGGTGAACGACTCCATGTATGGCTTCATC
ASCRP4000837	40.5	43	42	59	54.5	47.5	5.49964	5.35439	5.36318	5.66988	5.5155	5.51023	P	P	P	P	P	P	mmu_circRNA_36451	4_11129494_11121073_-8421|10.67|5|7	25714049	chr4	+	11193925	11202347	exonic	NM_009830	Ccne2	AATATCCAGACACACACAAATTATTTGGCTTTGCTGAATTGTTGGCCACCTGTACTGTCT
ASCRP4000838	29	33	31	34	37	40.5	5.08719	5.17965	5.055	5.01467	5.09425	5.38636	A	P	P	A	P	P	mmu_circRNA_36884	4_59907549_59899279_-8270|14.40|5|9	25714049	chr4	+	59886406	59894677	exonic	NM_172468	Snx30	AATATCCAGTATTATGAGAAGAGTACCTGGTAGAGCTGAGGGAGTACGGGCCTGTGTATT
ASCRP4000839	69.5	86	88	109	139	148	6.36767	6.5596	6.54035	6.51428	6.85271	7.1335	P	P	P	P	P	P	mmu_circRNA_35046	2_179661035_179658684_-2351|18.32|5|5	25714049	chr2	-	179923978	179926330	exonic	NM_001081092	Taf4a	AATATCTGAAACGGCTCAGCAGAAAAACTTCTCTTATAAGTCCCTGTGGTGAAACCCACC
ASCRP4000840	70	107	69	66.5	174	182	6.34566	6.85375	6.13087	5.85782	7.18316	7.44012	P	P	P	P	P	P	mmu_circRNA_19548		25070500	chrX	+	142752037	142834393	sense overlapping	NM_177592	Tmem164	AATATCTGCTGGATTTGCTCCGGCTTCCAGCCAAGAAAATAGACTAAAGAGATCTTCCTC
ASCRP4000841	35	30	34	40	34.5	31	5.38636	5.05138	5.24452	5.2092	4.99971	5.055	P	A	P	A	P	P	mmu_circRNA_25309	12_73324526_73317758_-6768|20.79|6|11	25714049	chr12	-	72216770	72223539	exonic	NM_153457	Rtn1	AATATCTGGGACTTGTGAGGACTCACATAAACACCGTCGTGGCAAACTATTGACCTTCTG
ASCRP4000842	97	99	114	147.5	123	125	6.9277	6.80727	7.01302	6.92375	6.68641	6.89474	P	P	P	P	P	P	mmu_circRNA_19122		25070500	chr14	-	79355718	79370098	sense overlapping	NM_025832	Naa16	AATATGATAAAAGAAGCAGAGGAAATGTGCTCCAGGTTCACAAGGGTGGTTCTCTAGACG
ASCRP4000843	135.5	102.5	103	281	112	96	7.40863	6.82541	6.8201	7.68295	6.54615	6.48371	P	P	P	P	P	P	mmu_circRNA_37267	4_102769380_102720815_-48565|18.40|2|2	25714049	chr4	-	103048209	103096775	exonic	NM_146254	Wdr78	AATATGCCTACTGCTTCTGACACTAGCCGGGTGCTTGATTCAAAAGGAGTTGATGTCACA
ASCRP4000844	27	28.5	27.5	39	29	30.5	5.02208	4.97699	4.9265	5.2092	4.83685	5.04047	A	P	A	A	P	P	mmu_circRNA_35960	3_106752440_106737680_-14760|13.21|2|2	25714049	chr3	-	106934761	106949522	sense overlapping	uc008qwo.1	AK038087	AATATGCTGGACAAAACACTTAAGCAAATATGAACATCCTGCCAGGCAAGTAACGACTGG
ASCRP4000845	45	46.5	47	62	55.5	39.5	5.64607	5.54412	5.57723	5.74129	5.54412	5.18462	P	P	P	P	P	P	mmu_circRNA_33836	2_70926559_70922482_-4077|14.83|2|2	25714049	chr2	+	71084424	71088502	exonic	NM_001165980	Dcaf17	AATATGGAACCTTACTCAAAAGCATCCCACTAGTGGAGTCATGGGATGTGGCAAAAAATG
ASCRP4000846	60	54	59	81.5	65	51.5	6.1049	5.74129	5.85782	6.14112	5.7636	5.6746	P	P	P	P	P	P	mmu_circRNA_45476	X_54313130_54308675_-4455|19.53|4|4	25714049	chrX	+	57055497	57059953	exonic	NM_028242	Htatsf1	AATATGTTTCACCCCATGGACTTTGAGATCACCGAAGATTTCATTGCTACGTATCAGGCT
ASCRP4000847	55	52	60	69	74	50.5	6.01667	5.77462	6.05875	5.91573	5.95211	5.58977	P	P	P	P	P	P	mmu_circRNA_22182	10_69443142_69395157_-47985|13.56|4|5	25714049	chr10	+	69932408	69980394	exonic	ENSMUST00000182269	Ank3	AATATTACTCTGCCGGCACATAAAAAGTTCGGATAGGTCCTACACCTTGAACAGAAGCTC
ASCRP4000848	172	201	169.5	213	442	426	7.78922	7.89174	7.56664	7.34572	8.69767	8.80868	P	P	P	P	P	P	mmu_circRNA_004102	mm9_circ_004102	circBase	chr8	-	24978427	24982122	exonic	NM_007404	Adam9	AATATTATGACGCGCAGTGTCAGGTCATCTTTGGTTCAACGGGTCCAGAAACTTTAGCAG
ASCRP4000849	196	151	208	500	152	116	7.97533	7.38653	7.90284	8.33871	6.97625	6.77799	P	P	P	P	P	P	mmu_circRNA_33111	2_21570652_21474926_-95726|21.03|3|3	25714049	chr2	+	21553298	21649025	exonic	NM_001004761	Gpr158	AATATTGTTTGGTTCTCTGCTCCTATACTTTCCGTGTATGCCAATCAAAGGCCTGGGATT
ASCRP4000850	52	73	80	54	75	74	5.9207	6.29144	6.40928	5.53896	5.97904	6.16142	P	P	P	P	P	P	mmu_circRNA_40375	6_67227932_67221192_-6740|13.98|3|3	25714049	chr6	+	67271197	67277938	exonic	NM_025814	Serbp1	AATCAAAAAGTGAAGAGGAATAAGGCGAGTTGGAAGAAGACCCGATCAACAACTACAGGG
ASCRP4000851	109.5	108	109	228	112	89	7.04978	6.85375	6.85271	7.43666	6.52411	6.38071	P	P	P	P	P	P	mmu_circRNA_40573	6_93723683_93644002_-79681|12.25|2|2	25714049	chr6	-	93694007	93773689	exonic	NR_104594	Magi1	AATCAAAGAAGCGGGCAACACAGTGACTCTCCGCATCATCCCCGGGGATGCCACAACACG
ASCRP4000852	31	31	38	42	40	30	4.9066	4.89856	5.29132	5.13587	5.09425	4.9106	P	P	P	P	P	P	mmu_circRNA_31425	18_24162971_24161151_-1820|16.68|1|2	25714049	chr18	+	24002649	24004470	sense overlapping	NM_011755	Zfp35	AATCAAAGCAGATGGTGAGACTAAGATCAAGATTGGAGAGCCAGCTACAGAGGAGGAAAT
ASCRP4000853	45.5	42.5	50	76	81.5	56	5.66515	5.40917	5.64607	6.02407	6.08909	5.75916	P	P	P	P	P	P	mmu_circRNA_42644	8_24340175_24337312_-2863|18.32|4|4	25714049	chr8	-	23226839	23229703	sense overlapping	NM_024240	Gins4	AATCAACCGTCAGATAGAGAAGTTTTTCCCTCACATCCTAGAAAAGGAGAAAGTGCGCAG
ASCRP4000854	29	28	30	42	29	25	4.84521	4.54588	4.78985	5.11867	4.73687	4.70507	A	A	P	P	P	A	mmu_circRNA_32431	19_31318842_31318164_-678|20.72|2|2	25714049	chr19	-	31243673	31244352	intronic	ENSMUST00000065067	Prkg1	AATCAACTAATCTCTGATTGGCTCAAACCCTCAGTTGAATCGTGAATGTTGGGCCAATTC
ASCRP4000855	34	34	26	37.5	30	33	5.08719	4.95002	4.61538	4.99595	4.69597	5.09425	P	P	A	A	P	P	mmu_circRNA_36020	3_116397552_116380781_-16771|20.86|1|2	25714049	chr3	-	116677862	116694634	exonic	NM_144902	Slc35a3	AATCAACTGACGTGGATAGTTGTTGCTCTGCAGACAAATGAAGAGAAAACAATGTCTGCC
ASCRP4000856	44.5	54.5	47	41.5	71	82	5.64607	5.85159	5.5467	5.09425	5.88859	6.2651	P	P	P	A	P	P	mmu_circRNA_25880	12_112561384_112561014_-370|19.48|5|5	25714049	chr12	-	111322802	111323173	exonic	NM_183016	Cdc42bpb	AATCAAGAGGCTGAATGAAGAGCTTGAACGCATGAAGAGTAAAATGGCAGCTGCTTTTCT
ASCRP4000857	127.5	131	134	246	184	154	7.36408	7.20898	7.24549	7.52286	7.2589	7.20614	P	P	P	P	P	P	mmu_circRNA_32701	19_46529336_46524319_-5017|23.39|11|20	25714049	chr19	+	46449828	46454846	exonic	NM_015752	Sufu	AATCAATTCTCAGCGACAGAACGGCCTCACCCACGACAGGGCTCCAGAACACCTTCTGTA
ASCRP4000858	100	88.5	98.5	128	159.5	120	6.98766	6.63169	6.70842	6.73462	7.04523	6.80028	P	P	P	P	P	P	mmu_circRNA_20287	1_66764585_66753020_-11565|16.17|2|3	25714049	chr1	+	66706445	66718011	sense overlapping	NM_025683	Rpe	AATCAATTGTGCAGGATGTTCAAGAGGCATTTTGTTCCCAATATCACTTTTGGTCACCCT
ASCRP4000860	85	96	113	118	184.5	183.5	6.67939	6.69456	6.95509	6.6329	7.27374	7.44531	P	P	P	P	P	P	mmu_circRNA_41629	7_74461868_74461678_-190|19.48|2|2	25714049	chr7	-	67316791	67316982	exonic	NM_001033713	Mef2a	AATCACACGCATAATGGATGAGAGGAACCGACAGATTTTTAAGACAATTTCAACGGCAGC
ASCRP4000861	57	75	58	119	84	77	6.04425	6.3173	5.88859	6.59236	6.08024	6.15469	P	P	P	P	P	P	mmu_circRNA_31815	18_62680479_62670364_-10115|17.20|2|2	25714049	chr18	-	62510709	62520825	exonic	NM_134136	Fbxo38	AATCACAGATCTAGTACTGAAAGACTGCCCCAAGATGATGTTCATCCATGACCACTCGAG
ASCRP4000862	48	82	58	45	97	112	5.78338	6.46206	5.85782	5.29132	6.31277	6.72329	P	P	P	P	P	P	mmu_circRNA_34079	2_92070881_92061629_-9252|17.72|14|21	25714049	chr2	+	92221471	92230724	exonic	NM_138755	Phf21a	AATCACAGCTTTGAGTGAGAAACAGCTGCAGCAACAAGAGGAGCTTGTAATTTTAAACGG
ASCRP4000863	31	45	37	41	54	44	5.08719	5.51023	5.24452	5.055	5.52597	5.42605	P	P	P	A	P	P	mmu_circRNA_33387	2_37711676_37700297_-11379|21.29|7|11	25714049	chr2	-	37844776	37856156	exonic	NM_146122	Dennd1a	AATCACAGTCCACTTTGGGCAGGCAGTGATAAACTGTACCATCAGTGGCTGTCCACAGTC
ASCRP4000864	276	263	282	669.5	293.5	191	8.4553	8.34464	8.40174	8.64983	8.01096	7.50774	P	P	P	M	P	P	mmu_circRNA_33863	2_73258618_73250053_-8565|16.28|1|2	25714049	chr2	+	73411995	73420561	intronic	AK008450		AATCACGAAGCTGCCAGTCCCTGCTCAGCCTAAAGTCTGTTCTGATTACGGCTGAATATG
ASCRP4000865	32	32	32.5	43	42	34	5.11174	5.00347	5.01094	5.25084	5.20595	5.07832	P	P	P	P	P	P	mmu_circRNA_008718	mm9_circ_008718	circBase	chr2	-	32310450	32328047	exonic	NM_001301737	Dnm1	AATCACTATCAGTGACCCCTGAGGAGTGTCAGCTACGCTGCAGCAATACCCGCGTCTGCG
ASCRP4000866	37	39	42	75	36	39	5.38636	5.35439	5.5467	6.08909	4.94222	5.26967	P	P	P	P	P	P	mmu_circRNA_015140	mm9_circ_015140	circBase	chr7	+	19286534	19287510	exonic	NM_013648	Rtn2	AATCAGAATTCATGTTGGAGCCGCTCCTTCTAGAAGAAGCTCCATCTACAGCCTCTTCTA
ASCRP4000867	43	44	43	81	56	49.5	5.60714	5.47011	5.4035	6.09965	5.55183	5.58977	P	P	P	P	P	P	mmu_circRNA_37876	4_141967531_141966372_-1159|13.64|7|9	25714049	chr4	-	142410456	142411616	intronic	AK135872		AATCAGATAGATGGCCGCCTCGACCAAGAGATGAAAACAGAAACCAACATGAAAGAAAAC
ASCRP4000868	600	798.5	1023	508	235	428	9.60099	10.1124	10.3784	8.35917	7.67267	8.8151	P	P	P	P	P	P	mmu_circRNA_34154	2_104570731_104570341_-390|19.98|4|5	25714049	chr2	-	104730183	104730574	exonic	NM_144804	Depdc7	AATCAGGATAATCAGTTAGGCCATGAGAACAAAGTGCATTCGCCTTCCAGGTTTCAGTGT
ASCRP4000869	137	144	150	249	228	192	7.45562	7.34941	7.4171	7.53523	7.62992	7.51696	P	P	P	P	P	P	mmu_circRNA_28368	15_33179888_33163419_-16469|18.16|2|2	25714049	chr15	+	33233663	33250133	sense overlapping	NM_018755	Cpq	AATCAGTAGCTTCCTTTTCCATCTACAGGACCTTGAGATCACCTCTGGATCACAGATGAG
ASCRP4000870	62	96	67	65	108	115	6.21581	6.7153	6.17313	5.79641	6.48371	6.74699	P	P	P	P	P	P	mmu_circRNA_19338		25070500	chr4	+	130668922	130701112	sense overlapping	NM_030722	Pum1	AATCATGATTTTCAAGCACTTGCTCTGGAAGGGAGAGCTATGGGCGAGGTAGGTGTTGGT
ASCRP4000871	33	40	39	48.5	39.5	38	5.055	5.22214	5.15624	5.37192	5.03681	5.16967	P	P	P	P	P	P	mmu_circRNA_012427	mm9_circ_012427	circBase	chrX	-	86762029	86787848	exonic	NM_001160403	Il1rapl1	AATCATGCTCTTCTACAGGAATCATTTTGGAGCTGAGGAACTGGATGGAGGTGGCTCAGC
ASCRP4000872	81	78	95	70	114.5	102	6.68991	6.44284	6.68641	5.93256	6.57355	6.5811	P	P	P	P	P	P	mmu_circRNA_33126	2_23043362_23028476_-14886|18.73|2|2	25714049	chr2	+	23172955	23187842	exonic	NM_013771	Yme1l1	AATCATTATAGGTGCCACAAATTTCCCAGAGGCATTAGATAAGGGTTTCTTTTGCGGGAC
ASCRP4000873	189	191.5	180	333.5	239.5	149.5	7.9437	7.85197	7.68704	7.86853	7.70559	7.13863	P	P	P	P	P	P	mmu_circRNA_42854	8_47190645_47165576_-25069|20.11|2|4	25714049	chr8	-	46080221	46105291	exonic	NM_207213	Snx25	AATCCAAGCAACTACAATCAGCAGCTTTCCCCAGCTGAAGAGACACAAGGACATGAAGAA
ASCRP4000874	41	44	51	56	57	54	5.43163	5.47011	5.61206	5.61942	5.57471	5.66041	P	P	P	P	P	P	mmu_circRNA_27506	14_45963402_45954328_-9074|12.04|16|29	25714049	chr14	+	45334652	45343727	exonic	NM_025959	Psmc6	AATCCACGCAGGACCTATTACAAAGCATGGTGAAATAGCTTGACAAAAGTAAGCTGAAGC
ASCRP4000875	165	115	157	449.5	129	97	7.69576	6.99145	7.48376	8.21267	6.72783	6.49775	P	P	P	P	P	P	mmu_circRNA_27705	14_65073730_64903901_-169829|17.70|2|2	25714049	chr14	-	64285063	64454893	exonic	NM_026322	Msra	AATCCCACCTACAAAGAGGTCTGCTCAGGCTGTGGAAGTCTATCTGCTGTTCTGAAATGG
ASCRP4000876	34	32	32	42.5	38	25	5.26967	4.95002	5.055	5.08365	5.09425	4.63942	P	P	P	P	P	P	mmu_circRNA_20918	1_139897555_139896769_-786|13.95|1|2	25714049	chr1	+	138000191	138000978	sense overlapping	ENSMUST00000182127	Gm4258	AATCCCTTGAGATTCTCAGAATGAACACAGACTTCCTTAAAGCAACATGTCCAGGCTGAC
ASCRP4000877	46	83	65	72	110.5	130.5	5.68164	6.48371	6.07846	5.86609	6.50372	6.94097	P	P	P	P	P	P	mmu_circRNA_006940	mm9_circ_006940	circBase	chr19	-	45974966	45975275	exonic	NM_198296	9130011E15Rik	AATCCGAGTTGTCAACGCCTTGCAGACGGAGGACCCCAGTAAGTGTAGTCCACGGTTTTG
ASCRP4000878	61	60.5	73.5	98	74	77.5	6.17313	6.01852	6.32031	6.42895	5.99986	6.16142	P	P	P	P	P	P	mmu_circRNA_22388	10_89265957_89238684_-27273|13.26|5|6	25714049	chr10	+	89775938	89803212	exonic	NM_029166	Uhrf1bp1l	AATCCGATGAGCATGTTGACATCCGAGTTGACGGCTTAATGCTAAAGTCTCTAGATAAGG
ASCRP4000879	200	131	187	268	203	222	8.02372	7.17278	7.75038	7.6287	7.43666	7.75512	P	P	P	P	P	P	mmu_circRNA_21613	10_7534609_7524754_-9855|17.47|3|4	25714049	chr10	+	7804955	7814811	exonic	NM_026141	Ppil4	AATCCTAATCAGTTGTGAAGTTATCCGGGATTGGAAAACAGGAGAGTCCCTCTGTTATGC
ASCRP4000880	50	42	44	63	38	33	5.82002	5.451	5.47822	5.8285	5.055	5.09425	P	P	P	P	P	P	mmu_circRNA_33770	2_69719468_69718824_-644|17.71|2|2	25714049	chr2	-	69880766	69881411	exonic	NM_029280	Mettl5	AATCCTCCCTTTGGGACCAAAAATAATAAAGCATGCATGCTTTATACAATCCATAACACA
ASCRP4000881	4305.5	2027	2393.5	27989	2190.5	1306	12.4259	11.5731	11.6214	13.4321	11.4216	10.7854	P	P	P	P	P	P	mmu_circRNA_016773	mm9_circ_016773	circBase	chr17	+	35834970	35835050	antisense	NM_011655	Tubb5	AATCCTCTTCCTCTTCCGCGGTGGCATCCTGGTACTGCTGGGCTCTCTGCCTTAGGCCTC
ASCRP4000882	94	95	95.5	181.5	123	83	6.84959	6.68758	6.67822	7.17652	6.67351	6.2791	P	P	P	P	P	P	mmu_circRNA_36121	3_125618379_125617556_-823|16.38|9|11	25714049	chr3	-	125914637	125915461	exonic	NM_011674	Ugt8a	AATCCTGACAAAGCCGGCCAGCCCACTGCCAGAACTATGAAGTCTTACACTCCATATTTC
ASCRP4000883	33	33	36	64	45	45	5.19614	4.89856	5.15624	5.8285	5.25084	5.451	P	P	P	P	P	P	mmu_circRNA_22355	10_87863482_87855937_-7545|15.71|2|3	25714049	chr10	+	88393191	88400737	intronic	ENSMUST00000151273	Gnptab	AATCCTTTCAGAATCGGTTCTTCACCAAAACTTCAGAAGTTGTCCCCATGACAGATTTGC
ASCRP4000884	42	54	52	43	80.5	106	5.36026	5.70948	5.64607	5.13587	6.05875	6.58862	P	P	P	P	P	P	mmu_circRNA_44082	9_45704308_45698887_-5421|19.18|3|5	25714049	chr9	-	45890803	45896225	exonic	NM_178709	Rnf214	AATCGAGAAGCTCTGTGAGAAGGGCAGAAGGACAAAATGATGACAGAGAGAACTCTGTTG
ASCRP4000885	44	65	53	103	68	67.5	5.56966	6.08909	5.77462	6.44145	5.80504	6.02961	P	P	P	P	P	P	mmu_circRNA_40236	6_47506149_47504123_-2026|22.02|8|12	25714049	chr6	-	47554123	47556150	exonic	NM_007971	Ezh2	AATCGAGATGGTGGAAGACGAAACTGTTTTACATAACATTCCTTATATGGGGGATGAAGT
ASCRP4000886	98	110	105	140	134	119.5	6.86823	6.9346	6.7703	6.82541	6.78455	6.78455	P	P	P	P	P	P	mmu_circRNA_23792	11_78150332_78148929_-1403|21.92|4|6	25714049	chr11	+	78335426	78336830	exonic	NM_201406	Pigs	AATCGCCTCAGTGTTGCGGGCAATTTCTCTGTGGACTCTCAGGACATGATGAGCTACATT
ASCRP4000887	41.5	40.5	44	53	41.5	38	5.49964	5.33367	5.47822	5.58226	5.16632	5.26967	P	P	P	P	P	P	mmu_circRNA_28619	15_57900984_57883779_-17205|15.00|19|75	25714049	chr15	-	58052223	58069429	exonic	NM_009572	Zhx1	AATCGGATGACTGAAATAAGACTGCTAGCTACTTTGGGACAATTTGTGATGATGGCCTGA
ASCRP4000888	40	36	42.5	66	47	38	5.38636	5.09425	5.38492	5.8285	5.35145	5.24134	P	P	P	P	P	P	mmu_circRNA_28617	15_57886637_57883779_-2858|16.47|13|34	25714049	chr15	-	58052223	58055082	exonic	NM_009572	Zhx1	AATCGGATGACTGAAATGTGATTGGAGTTGTGCTTCATACATTTCAGCAGTTCAGCAGTG
ASCRP4000889	50	60	65	93	74.5	63	5.80504	5.88045	6.07846	6.2791	5.95211	5.89668	P	P	P	P	P	P	mmu_circRNA_36880	4_59605190_59599192_-5998|22.57|2|2	25714049	chr4	+	59586319	59592318	exonic	NM_001301367	Hsdl2	AATCTACACGGCTGCTGAAGAAAGTGGAGTCTCCAACCCAGCCTGGAACTTACTGTATAT
ASCRP4000890	47	40.5	38.5	78	61	43	5.82002	5.37482	5.38492	6.06056	5.69563	5.4674	P	P	P	P	P	P	mmu_circRNA_23055	11_23791904_23766411_-25493|17.59|1|2	25714049	chr11	-	23866410	23891904	exonic	NM_172555	Papolg	AATCTATGCCTATTCCAACTATTGATACGGCACGCAAAAAGAAACACTATGCTGGACAGC
ASCRP4000891	145	133	150	246	111	97	7.49847	7.19633	7.4058	7.53003	6.50901	6.49775	P	P	P	P	P	P	mmu_circRNA_31634	18_38620304_38611209_-9095|17.32|4|4	25714049	chr18	+	38451554	38460650	exonic	NM_022996	Ndfip1	AATCTCCCCAGGACCAGAGTTCTCTTTATTTATTAAAGGATGAAGATTTTGTGGGCCGGG
ASCRP4000892	50	72	49	50.5	101	66	5.75026	6.21095	5.71407	5.49964	6.36183	5.95792	P	P	P	P	P	P	mmu_circRNA_007560	mm9_circ_007560	circBase	chr5	-	110673108	110676938	exonic	NM_029337	Ep400	AATCTCCTGCACAGATCAAAGCTGTGAGCAAGCTAGGACCGTGGAATCAACTATGACAAG
ASCRP4000893	49	49.5	52	79	47	36	5.87021	5.55695	5.75916	6.09965	5.3217	5.13245	P	P	P	P	P	P	mmu_circRNA_42734	8_30001982_29869430_-132552|16.00|3|3	25714049	chr8	-	28758957	28891510	exonic	NM_153135	Unc5d	AATCTGAAAACTGCACAGATGGTCTCTGCATTCTAGGAGCCGATGGCAGTGAAATTCTTC
ASCRP4000894	33	32	31	40	29.5	29.5	5.00159	4.72328	4.78985	4.97699	4.73687	4.97699	P	P	P	A	P	P	mmu_circRNA_29740	16_43871933_43867523_-4410|17.56|2|2	25714049	chr16	-	43867409	43871820	exonic	NM_029128	Qtrtd1	AATCTGAAGGAGAAAAAGTCCTCCAGAAAAGTGTGATCATTGGAGTGATTGAGGGTGGAG
ASCRP4000895	52	53	50	57	73.5	49	5.85575	5.6746	5.68164	5.63402	5.93452	5.5467	P	P	P	P	P	P	mmu_circRNA_43573	8_124531691_124498327_-33364|20.92|2|2	25714049	chr8	+	121974426	122007791	exonic	NM_016812	Banp	AATCTGCAGATCCATCATGTGGGTCAGGATGGCCAGGTGACAGAAACCGCATACCCTGTG
ASCRP4000896	548	474	533	1790.5	765	612	9.45737	9.28943	9.39837	9.86172	9.66732	9.4334	P	P	P	P	P	P	mmu_circRNA_29033	15_95780387_95778703_-1684|13.19|2|2	25714049	chr15	+	95948271	95949956	exonic	NM_175344	Ano6	AATCTGGAACAACATACAAGAAGTCTTGCTCCCATCCTGCTCATCATCGCCTCTGTGATC
ASCRP4000897	30	34	33	36	43	36	4.97699	5.00347	4.84939	4.88236	5.22214	5.13245	P	P	P	A	P	P	mmu_circRNA_42777	8_34886531_34846206_-40325|15.18|2|5	25714049	chr8	+	33735733	33776059	exonic	NM_026584	Gtf2e2	AATCTGGACCAAAGAAAGTGCATTATGGATCCAAGCCTATTGAGAGATCGAGAGCTGTTC
ASCRP4000898	650	304	501	1089	473.5	356.5	9.71409	8.58322	9.30776	9.24742	8.80572	8.53395	P	P	P	P	P	P	mmu_circRNA_20855	1_132604778_132603003_-1775|20.99|4|7	25714049	chr1	-	130706425	130708201	exonic	NM_008825	Pfkfb2	AATCTGTCTGTGATGATCCTGATGTCATTGCTGCCAATATTCTGCATGGGCTTCCTATAT
ASCRP4000899	36.5	40	39	48	43.5	35	5.29438	5.17965	5.13587	5.35439	5.28516	5.09425	P	P	P	P	P	P	mmu_circRNA_35924	3_103625715_103616008_-9707|14.70|1|2	25714049	chr3	+	103812084	103821792	intronic	uc033hyv.1	Mir3473f	AATCTTAACAGAGTTCCTTCATTGTCTTAAAAAGCTGCTTGCACATGACTCAGGGCTTGG
ASCRP4000900	33	34.5	31	42	43.5	37	5.08719	5.06581	4.78985	5.17633	5.16632	5.13245	P	P	P	P	P	P	mmu_circRNA_26511	13_67057442_67054456_-2986|19.18|2|2	25714049	chr13	+	66953519	66956506	exonic	NM_008959	Ptdss1	AATCTTCGATATGCTACACGAGAAGCGGACATCATGGTCCATTTACTCGACCTCATCCAG
ASCRP4000901	89	84	95.5	208	126	140	6.82222	6.55065	6.7153	7.32862	6.73462	7.04887	P	P	P	P	P	P	mmu_circRNA_19518		25070500	chr9	-	56145487	56147581	sense overlapping	NM_019793	Tspan3	AATCTTGATGCATGTTATCTGGGCAGCGTTGGCCTTTGCAGCTATTCAGGCAGGGGGCAG
ASCRP4000902	64	64	70.5	96.5	77.5	47.5	6.27134	6.09965	6.21581	6.38071	5.98854	5.4674	P	P	P	P	P	P	mmu_circRNA_23420	11_59323252_59319277_-3975|21.88|4|5	25714049	chr11	+	59505774	59509750	sense overlapping	NR_015585	4933439C10Rik	AATCTTTAGGACTTGCTGGAGCTCATTGCTGATCTATTTTGGCAGATTTGCTGGCTCTTT
ASCRP4000903	36	45	38	41	51.5	48	5.02208	5.47011	5.055	5.09425	5.43163	5.5467	P	P	P	A	P	P	mmu_circRNA_21747	10_21074549_21064883_-9666|16.98|12|29	25714049	chr10	+	21345076	21354743	exonic	NM_019702	Hbs1l	AATGAAACCTGTACTGCTAAAGGGGAGTAACAATGGACGTCGGAATGACGAAGTTTGAAA
ASCRP4000904	75	82	66	140	104	69	6.48371	6.45248	6.10228	6.8672	6.4029	6.03969	P	P	P	P	P	P	mmu_circRNA_38583	5_48900999_48873176_-27823|11.29|4|4	25714049	chr5	-	48481936	48509760	sense overlapping	NM_030265	Kcnip4	AATGAAAGAGTAACTGCAGGACCAGTATGAACTTGGGGAAATAAGTGTTTCCTCTACGCG
ASCRP4000905	55	73.5	55	36	56.5	57.5	6.07846	6.2303	5.9207	4.72328	5.56966	5.81575	P	P	P	A	P	P	mmu_circRNA_32914	2_5955297_5904038_-51259|13.46|3|3	25714049	chr2	+	5982991	6034251	exonic	NM_001081132	Upf2	AATGAAAGTGAAGTGAACGAGCCAGAAGAAGAAAACAAGAAGATGAAGAAGCCAGCACTG
ASCRP4000906	45	51	45	60.5	58	50	5.58477	5.64607	5.4035	5.69331	5.56966	5.57471	P	P	P	P	P	P	mmu_circRNA_22801	10_128251741_128251094_-647|17.30|8|9	25714049	chr10	+	128814037	128814685	exonic	NM_028873	Dnajc14	AATGAACACGATGATGTGCAGCAGATGCCAAGGAAAGCATAGGTCCATCCTGATAAAAAT
ASCRP4000907	101	101	115	170	135	95	6.98766	6.7965	7.00087	7.09357	6.83386	6.49775	P	P	P	P	P	P	mmu_circRNA_38324	5_28334454_28333451_-1003|17.46|2|2	25714049	chr5	-	28006910	28007914	intergenic			AATGAACAGTATCCTCAAACTGGTCTTGTCTAGTAGCCCAGGATGGTCCTAGGAGAAGAT
ASCRP4000908	36	45	39	58	49	37	5.34259	5.51023	5.3485	5.69331	5.43163	5.26967	P	P	P	P	P	P	mmu_circRNA_38649	5_64185572_64182683_-2889|14.87|6|14	25714049	chr5	+	63791443	63794333	exonic	NM_177006	Nwd2	AATGAAGCAAAGTCAGGCTAAGAGGTACCTGTTCTCAGGGCCTCTTAGGTGAAAAATATG
ASCRP4000909	27	30	31	34	37	32	4.7855	4.8157	4.84939	4.83685	4.97699	4.94222	A	P	P	A	P	P	mmu_circRNA_42806	8_40250217_40159979_-90238|15.96|2|2	25714049	chr8	+	39096924	39164863	sense overlapping	NM_030254	Tusc3	AATGAAGCCAAATGGGATTTGCGTAAATGTATAGTCTTTGCTATGACGTCTGGCCAGATG
ASCRP4000910	50.5	48	57	59	92	86	5.93452	5.66278	5.9207	5.69331	6.22388	6.34566	P	P	P	P	P	P	mmu_circRNA_33007	2_16487032_16433649_-53383|20.32|4|5	25714049	chr2	+	16512021	16565405	exonic	NM_026162	Plxdc2	AATGAAGTCACTGTGGCAACTGGGGATTGGATTTATGAAGTTACAAACGCTTTTCCTTGG
ASCRP4000911	83	91	98	160.5	152	106	6.70842	6.65454	6.70842	7.03793	6.98482	6.65335	P	P	P	P	P	P	mmu_circRNA_41193	7_17007866_17005507_-2359|15.45|4|4	25714049	chr7	+	16420157	16422517	exonic	NM_198631	Zc3h4	AATGAATGATGACGAGGACTTCTACGATGATGACATGGGTTCCCACCAGCAGTACTCCTC
ASCRP4000912	161	312	223	80	637	749	7.70875	8.63343	8.04185	6.14112	9.34447	9.78748	P	P	P	P	P	P	mmu_circRNA_002658	mm9_circ_002658	circBase	chr7	-	81893798	81905636	exonic	NM_013886	Hdgfrp3	AATGACACGAGAAACACGACTGCAGACTTGCAGAAAGCCGGTGAAGGGATTGATGAACTC
ASCRP4000914	46	48	43	66	37	38	5.64607	5.55695	5.4035	5.81895	5.01467	5.26967	P	P	P	P	P	P	mmu_circRNA_45751	X_136241896_136239141_-2755|10.88|2|2	25714049	chrX	+	139704601	139707357	exonic	NM_001081499	Tbc1d8b	AATGACCCAGTCCTTGATGATCCTCTACAGATTACCAAAAGGAGCCAACAGAGAAGAAAT
ASCRP4000915	61	66.5	66	79	89	69	6.13258	6.12399	6.10228	6.09965	6.18144	6.02961	P	P	P	P	P	P	mmu_circRNA_26067	13_14404057_14329158_-74899|16.72|3|4	25714049	chr13	-	14236890	14311790	exonic	NM_001081348	Hecw1	AATGACTGGAGGAATAACACAGAGTACCGGGGAGGTGAATGTCCTATACTCCATAATTCC
ASCRP4000916	87	80	81.5	181	127	121	6.75591	6.48908	6.46206	7.15264	6.71759	6.82329	P	P	P	P	P	P	mmu_circRNA_002696	mm9_circ_002696	circBase	chr2	+	31604613	31605343	exonic	NM_001033389	Fubp3	AATGAGCTCATTCTCACGGCACAGGTGTCTGTGCCTAGGTTTGTTGTTGGGATTGTCATA
ASCRP4000917	646.5	563	592	1754	708	571.5	9.70605	9.57694	9.52812	9.8313	9.53769	9.27009	P	P	P	P	P	P	mmu_circRNA_31954	18_73818552_73816849_-1703|23.29|2|4	25714049	chr18	-	73657194	73658898	exonic	NM_008540	Smad4	AATGAGCTTGCATTCCAGCCTCCCATTTCCAATCATCCTGGTCAGCCGGCCAGTATTCTG
ASCRP4000919	83	71	80.5	168	77	84	6.64015	6.17812	6.44145	7.07764	5.99986	6.29756	P	P	P	P	P	P	mmu_circRNA_42981	8_69411774_69401566_-10208|19.20|3|4	25714049	chr8	+	66877666	66887875	exonic	NM_001163564	Naf1	AATGAGTCAGGAACTACCTTCTGTTGAAGAACTCACTGTAATTCTGCCTGAAGACATTGC
ASCRP4000920	37.5	46	41	38	80	110	5.40634	5.3921	5.33069	5.03864	6.06236	6.66998	P	P	P	A	P	P	mmu_circRNA_40378	6_71349287_71343097_-6190|17.23|3|3	25714049	chr6	-	71393102	71399293	exonic	uc009cgt.2	Rmnd5a	AATGAGTTTGTTTGCAATTTGTGGGCAGTATCAAACCGAGAAATGCTCATAGCCCAAAAC
ASCRP4000921	60	68	68	65	110.5	114.5	6.17313	6.17812	6.19463	5.75916	6.50372	6.75369	P	P	P	P	P	P	mmu_circRNA_25122	12_56778252_56730791_-47461|15.60|2|2	25714049	chr12	-	55629803	55677265	intronic	AK158858		AATGATACATTGAAAACTCAGATGCAACAAGGATTAATCTCTATAGCAGCCCGTACTGTT
ASCRP4000922	51	50	42.5	62.5	51.5	38	5.9207	5.7232	5.46195	5.75026	5.47011	5.18462	P	P	P	P	P	P	mmu_circRNA_24419	11_112553028_112552606_-422|19.43|2|2	25714049	chr11	-	112691291	112691714	exonic	uc007mea.1	BC006965	AATGATGACATCTAACGTACATGGAGCAGCTCTATCTGCCAGACACTAAGGTAAGTGTGG
ASCRP4000923	144	284.5	221	203	633.5	774	7.53523	8.48798	8.01956	7.32562	9.33491	9.86172	P	P	P	P	P	P	mmu_circRNA_011137	mm9_circ_011137	circBase	chr19	+	42562551	42564341	exonic	NM_177464	R3hcc1l	AATGATGATGGTGATTGTGTAGATCCACGTCTTCTACTAGAGATTGAAGTGGTGCCATGC
ASCRP4000924	40	39	36	46	58	47	5.43163	5.09425	5.13587	5.26967	5.59972	5.52074	P	P	P	P	P	P	mmu_circRNA_30008	16_90252695_90252120_-575|12.87|2|2	25714049	chr16	-	90251874	90252450	exonic	NM_178923	Scaf4	AATGATGCCAATACAGCAGGATACGATGCACCATCAGAAGCTGCTTGATAGATTCGATTA
ASCRP4000925	44.5	52	45	78	64	49.5	5.75026	5.83694	5.57723	6.13258	5.79641	5.61942	P	P	P	P	P	P	mmu_circRNA_32206	19_6473756_6472258_-1498|12.92|10|15	25714049	chr19	+	6472257	6473756	exonic	NM_020253	Nrxn2	AATGATGGTGAATGGTGCCACGTGGACTTCCAGAGGGACGGGCGCAAAGGTGACCATCTC
ASCRP4000926	48.5	87	60	45	135.5	158	5.66515	6.55065	5.8285	5.25084	6.82858	7.23276	P	P	P	P	P	P	mmu_circRNA_35189	3_27948214_27930159_-18055|10.69|3|3	25714049	chr3	+	28031236	28049292	exonic	NM_008875	Pld1	AATGCAATGGAAGAGGCATCGGAAGAGATTTTTATCACAGATTGGTGAAGCAACTGGAAG
ASCRP4000927	36	53	42	39	62	52	5.34259	5.77462	5.4035	5.01467	5.64607	5.66041	P	P	P	A	P	P	mmu_circRNA_018162	mm9_circ_018162	circBase	chr17	-	80653861	80655921	exonic	NM_001290345	Map4k3	AATGCACCGAGATATAAAGGCGAGATAAACTTTGGATTTGCATGGAATTCTGTGGAGGTG
ASCRP4000928	218	305.5	280	307	583	598	8.15289	8.607	8.3964	7.7742	9.19433	9.38333	P	P	P	P	P	P	mmu_circRNA_35768	3_88847565_88826953_-20612|13.15|5|6	25714049	chr3	+	89023030	89043643	exonic	NM_138679	Ash1l	AATGCAGAAATGCTTTATAGAAACACCAGTTGAAATTCCCAGTCCTCTTGAAACGCCTGC
ASCRP4000929	98.5	120.5	106	220	157	128	6.91879	7.04068	6.83386	7.39512	7.04068	6.90782	P	P	P	P	P	P	mmu_circRNA_26672	13_91810069_91803723_-6346|17.77|2|3	25714049	chr13	+	91664117	91670464	exonic	NM_024186	Ssbp2	AATGCAGAGAATGACTCCCCCAAGAGGAATGGTGCCCTTAGGACCACAGCCTTTTATGTC
ASCRP4000930	41	38	48	42	51.5	36	5.56966	5.33367	5.61206	5.13587	5.43996	5.09425	P	P	P	P	P	P	mmu_circRNA_29731	16_43257263_43193578_-63685|20.60|2|2	25714049	chr16	+	43193464	43257150	intronic	ENSMUST00000132881	Zbtb20	AATGCAGAGCCAGGATGGAAACCTAAGACTGCCTGAAGTTACATTTTGAGACTGAAATCA
ASCRP4000931	348	329.5	382	403.5	427.5	406	8.84181	8.70935	8.91996	8.08964	8.65282	8.73948	P	P	P	P	P	P	mmu_circRNA_004998	mm9_circ_004998	circBase	chr9	-	86422840	86440754	exonic	NM_027394	Ube2cbp	AATGCCATCAAAGTCCTCTACCAGCCCTGTATCAAAAGCAGGAATAAAGAGAAACTCCTC
ASCRP4000932	350	346.5	378	714	417	771	8.83945	8.77133	8.88872	8.72534	8.60992	9.8507	P	P	P	P	P	P	mmu_circRNA_41181	7_15194688_15164085_-30603|23.33|26|372	25714049	chr7	-	14578735	14609339	exonic	NR_045119	Nlrp5-ps	AATGCCCTGTCTCTAACCTGGGGATAATTGGAAAGAAAAATGACTCCTGCAGAAAACAAC
ASCRP4000933	29	28	28	31	34	28	4.84521	4.67259	4.67259	4.54588	4.87418	4.79419	A	A	P	A	P	P	mmu_circRNA_41491	7_66597858_66585930_-11928|20.19|3|4	25714049	chr7	-	59330559	59342488	sense overlapping	ENSMUST00000104427	Gm25499	AATGCTCCTAGGAAAATAGCAAGATATAAAGTCAACACAAAAAGGAAAGATATTCTTCAA
ASCRP4000934	116	112	108	146	175.5	198	7.23356	6.94439	6.89474	6.91082	7.20614	7.56028	P	P	P	P	P	P	mmu_circRNA_40886	6_119942578_119940110_-2468|19.27|8|12	25714049	chr6	-	119990091	119992560	exonic	NM_198703	Wnk1	AATGCTGCGCAGATCTACCGTCGAGTGACCAGTGTACTTAAAAAGGTTTAAAGTGATGAA
ASCRP4000935	65	65	70.5	104	72.5	68	6.29756	6.03328	6.21581	6.46206	5.91672	5.9714	P	P	P	P	P	P	mmu_circRNA_32469	19_36661920_36658426_-3494|11.74|3|3	25714049	chr19	+	36583935	36587430	exonic	NM_172637	Hectd2	AATGGAAAGGTGAGAGACCTACCACCAATTTGTCTTGATGTTAGACAAAAACAGCGCATG
ASCRP4000936	124	116	134.5	237.5	125	94	7.306	6.9753	7.22072	7.49714	6.68641	6.44284	P	P	P	P	P	P	mmu_circRNA_21520	1_190688630_190665376_-23254|17.67|1|2	25714049	chr1	+	188841496	188864751	exonic	NM_021408	Ush2a	AATGGAATCATCACTAGCTATGTCGTTCACAGGTCTCCAGCCATACACAAACTACAGCTT
ASCRP4000937	29	28	33	36.5	34	28.5	4.9066	4.78985	5.01094	4.9539	5.01467	4.82417	A	A	P	A	P	P	mmu_circRNA_33784	2_69797720_69772446_-25274|14.94|2|2	25714049	chr2	+	69934388	69959663	exonic	NM_177783	Ubr3	AATGGACAGATACACAGCATTGAGGACCAGGATGGGAGTCAAGGCTTGGGCAAGAGAAAG
ASCRP4000939	74	96	112	60	127	163.5	6.47157	6.68758	6.92375	5.64607	6.72329	7.29073	P	P	P	P	P	P	mmu_circRNA_23050	11_23551055_23549270_-1785|12.39|8|10	25714049	chr11	-	23649269	23651055	sense overlapping	NM_023651	Pex13	AATGGAGACAAACAAGATCTTTGATGTGTTTCATGTTTGTGGGCAGACAACACCAACTGG
ASCRP4000940	50	45	43	80	45	36	5.78338	5.47011	5.43996	6.13258	5.29438	5.13245	P	P	P	P	P	P	mmu_circRNA_45331	X_9790780_9771944_-18836|17.35|1|2	25714049	chrX	-	10194817	10213654	exonic	NM_011285	Rpgr	AATGGAGCCACTGGACTCAGATACAGGTGCTGTGTTTACGTTTGGAAAAACTAAATTTGC
ASCRP4000941	39.5	35.5	34	41	40	37	5.49964	5.05138	5.10477	5.08365	5.09425	5.20595	P	P	P	A	P	P	mmu_circRNA_43540	8_119148266_119147684_-582|10.72|5|9	25714049	chr8	-	116623783	116624366	exonic	NM_029441	Cdyl2	AATGGAGTTGGTTGAAAGGATTGTGGACAAGAGGAAGAACAAGAAGGGGAAATGGGAATA
ASCRP4000942	440	256	442.5	750	614.5	600	9.17449	8.3155	9.11394	8.79629	9.28249	9.39713	P	P	P	P	P	P	mmu_circRNA_31698	18_43493691_43492526_-1165|17.25|2|3	25714049	chr18	-	43332871	43334037	exonic	NM_009468	Dpysl3	AATGGCGTGGAGGAGCGTATGTCTGTCATCTGGGACAAGGCTGTGGAAATGTGGTCTTTG
ASCRP4000943	339	294	334	2858	403	414	8.7786	8.53136	8.72917	10.3733	8.53946	8.7786	M	P	P	P	P	P	mmu_circRNA_36156	3_132415633_132357347_-58286|19.35|2|3	25714049	chr3	+	132694382	132752669	exonic	NM_001163455	Tbck	AATGGCTTCAATGAATGCATCCTTCTCTTCTCTGACTTACCAGAAAGACTGGTGGTGGTG
ASCRP4000944	119	129	119	171	256	144	7.22635	7.14459	7.03335	7.10759	7.80301	7.0696	P	P	P	P	P	P	mmu_circRNA_26208	13_37991656_37933622_-58034|14.51|1|2	25714049	chr13	+	37841752	37899787	sense overlapping	NM_026830	Rreb1	AATGGGAACATGCACAGGAGAAACTACCACATGGTTCTTCTTACCATAAACGAGTCTGTC
ASCRP4000945	138	191	117.5	154	238	122	7.44565	7.84597	7.07229	6.9753	7.68821	6.8672	P	P	P	P	P	P	mmu_circRNA_35784	3_89694395_89689824_-4571|15.74|1|2	25714049	chr3	-	89885901	89890473	exonic	NM_010559	Il6ra	AATGGTCCCCAGAGGTCACGGGCACTCCTTGGATAGAGGTGGCAAATGGCACAGTGACAA
ASCRP4000947	84	99	98.5	192	118	84	6.68991	6.78018	6.74811	7.25024	6.61829	6.34566	P	P	P	P	P	P	mmu_circRNA_33751	2_68888929_68885202_-3727|20.41|6|10	25714049	chr2	+	69047144	69050872	exonic	NM_172856	Cers6	AATGGTTTCCCAGTTCACAGATATCAAAAGGAAGACCCCTTGGTTGTGGAATACAAGACA
ASCRP4000948	33	36	39.5	46	52	40	5.02208	5.00347	5.17965	5.19614	5.50627	5.24134	P	P	P	P	P	P	mmu_circRNA_34936	2_163890780_163880437_-10343|16.93|1|2	25714049	chr2	-	164054700	164065044	exonic	NM_025996	Tomm34	AATGTAAAGGCGTTTTACAGACGGGCTCAAGCCTACAAGGCACTCAAGCGCGCTGGCCTT
ASCRP4000949	75.5	79	87	94	143	103.5	6.59982	6.46206	6.59111	6.37203	6.92474	6.606	P	P	P	P	P	P	mmu_circRNA_45298	9_122766756_122765817_-939|18.40|9|14	25714049	chr9	-	122856698	122857638	exonic	NM_173364	Zfp445	AATGTAGTTTCTGTGGGATCCATGTCTTACTCAGAATCCAGATGTGCATTGGATAGGCAC
ASCRP4000950	101.5	99	111	215.5	151.5	125	6.99617	6.76479	6.96571	7.38653	6.99711	6.89474	P	P	P	P	P	M	mmu_circRNA_010464	mm9_circ_010464	circBase	chr6	-	47540676	47577667	exonic	NM_007971	Ezh2	AATGTATCCTGTAAGAACTGTAGCATTCAGCGGGGCTCTAAAAAGAATAATCATGGGCCA
ASCRP4000951	168	269.5	204	117.5	580	822	7.74983	8.39354	7.88362	6.61829	9.1862	10.0012	P	P	P	P	P	P	mmu_circRNA_000270	mm9_circ_000270	circBase	chr2	-	12396178	12410080	exonic	NM_024185	Fam188a	AATGTATGGGATGGTGATAGAGAGTGCTCAGGAATGCGGTTTGTGTTTAGTGAATCAGAG
ASCRP4000952	169	144	152	572.5	169	128	7.74983	7.34941	7.4171	8.49032	7.13778	6.88256	P	P	P	P	P	P	mmu_circRNA_23252	11_44356222_44338430_-17792|20.96|4|4	25714049	chr11	+	44524927	44542720	exonic	NM_028862	Rnf145	AATGTATTTAGAACCTCTCTCCATGAACCGCTTTACCACAGCCTTAATAGGTCTGCTCCG
ASCRP4000953	67.5	72	65	79	57.5	48	6.33229	6.24622	6.05875	6.04425	5.58477	5.57471	P	P	P	P	P	P	mmu_circRNA_44678	9_78254239_78246848_-7391|15.63|2|2	25714049	chr9	+	78399040	78406432	exonic	NM_001191044	Ddx43	AATGTCACAAGTGCAAATAGACAACTGGAGGTCGTGGTGGGTCAAAAATTAGAGAAATCC
ASCRP4000954	117	158	154	70	252	336	7.21709	7.51499	7.48376	5.85782	7.78077	8.43495	P	P	P	P	P	P	mmu_circRNA_005856	mm9_circ_005856	circBase	chr1	-	181923559	181961919	exonic	NM_008680	Enah	AATGTCCAATGCTGTGAACAGAGTATCTGTCAGGCAAGAGCTGCTGTGATGGTCTATGAT
ASCRP4000955	41	43	38	59.5	52	41	5.47553	5.35439	5.20595	5.68164	5.47822	5.30659	P	P	P	P	P	P	mmu_circRNA_23262	11_46075105_46053506_-21599|17.39|5|7	25714049	chr11	-	46240003	46261603	exonic	NM_133769	Cyfip2	AATGTCCAGCCTTATTACCTCTATGGATCCAAGGTGATTGCCATGATCAAGGGTTTGCAG
ASCRP4000956	534	513	571	2871	563.5	636.5	9.41061	9.43131	9.49667	10.3784	9.13334	9.51125	P	P	P	P	P	P	mmu_circRNA_38753	5_72240637_72151623_-89014|18.21|2|2	25714049	chr5	+	71760383	71849398	intronic	ENSMUST00000031122	Gabrb1	AATGTCCCATGGATTTATCCTCTTCTACACTTTCAAGACCTTTGTGACTCTCCCTTCAGG
ASCRP4000957	212	167	205	609	163	142	8.10194	7.58554	7.892	8.55392	7.07764	7.0696	P	P	P	P	P	P	mmu_circRNA_41259	7_29964234_29962085_-2149|15.80|3|4	25714049	chr7	-	29177065	29179215	exonic	NM_026545	Psmd8	AATGTCTACATCAAACACCCTGTTTCCCTCGAGCAATTGGTTCTGCTTGAGCTCAATTTC
ASCRP4000958	43.5	56.5	55	58	76	66	5.62186	5.88045	5.80504	5.65803	5.97904	5.93649	P	P	P	P	P	P	mmu_circRNA_009375	mm9_circ_009375	circBase	chr6	+	31277847	31285120	exonic	NR_040257	2210408F21Rik	AATGTGGACGCTTTCAACCAGAGGATTCTGTACGACGGTGTCGGCACACAGGTTTCCTCA
ASCRP4000959	36	47	48	39	81	96	5.29438	5.64607	5.64607	5.01467	6.08909	6.49775	P	P	P	A	P	P	mmu_circRNA_25044	12_52730494_52728097_-2397|19.02|4|4	25714049	chr12	-	51627109	51629507	exonic	NM_052973	Strn3	AATGTGGATCCCTATGATACATATGCTGAACCAATAACGTTTCCATCTGGAGGAGGCAAG
ASCRP4000960	140	117	139	262	134	88.5	7.44565	7.01859	7.30752	7.60296	6.7965	6.37058	P	P	P	P	P	P	mmu_circRNA_31809	18_62242477_62240092_-2385|14.64|2|4	25714049	chr18	-	62080437	62082823	intergenic			AATGTGTTTCAATCATTTCCCTCCACAGCAGAGCCATTCCTGAGGTACCGAGGAGGAGTG
ASCRP4000961	91	82	102	203	107.5	78	6.8407	6.44284	6.8201	7.306	6.47968	6.22709	P	P	P	P	P	P	mmu_circRNA_21717	10_18538652_18522956_-15696|18.56|2|5	25714049	chr10	-	18803149	18818846	exonic	NR_038035	4930444F02Rik	AATGTTAAAGCTGTGATTTCACTGTGAAAGGCTTCCTCCACAGACTGAGCATCATCAATG
ASCRP4000962	55.5	45	65	118	49	50	6.14453	5.57471	6.13087	6.64497	5.43163	5.63402	P	P	P	P	P	P	mmu_circRNA_44904	9_99164228_99154674_-9554|18.42|2|2	25714049	chr9	+	99254254	99263809	exonic	NM_023873	Cep70	AATGTTACAGGGAAGTCAAATATTTTTATTGCCGATCTCTACTTCAGATTCTACAAAAGA
ASCRP4000963	276	182	234.5	406	118	107	8.47436	7.77529	8.12107	8.09382	6.59609	6.61584	P	P	P	P	P	P	mmu_circRNA_015487	mm9_circ_015487	circBase	chr7	+	45219143	45220701	exonic	NM_011565	Tead2	AATGTTCCAGAGTCTCCAGCCATATTCAGGTTTTGGCTCGAAGGAAATCGAGAGAAATTC
ASCRP4000964	33.5	34.5	27	89	46.5	44.5	5.11174	5.24768	4.73235	6.02407	5.33665	5.47822	P	P	A	M	P	P	mmu_circRNA_30515	17_45140178_45128683_-11495|16.80|6|12	25714049	chr17	+	44991733	45003229	exonic	NM_178652	Supt3	AATGTTTGAAGACAACGAGCTTGATGATGTCAAACAGGAGAGAATGGAGTTACAGCAAGC
ASCRP4000965	28.5	36	36	38	46	49	4.9066	5.31567	5.10477	5.09425	5.3217	5.57471	A	P	P	A	P	P	mmu_circRNA_26542	13_74337123_74317883_-19240|19.62|4|5	25714049	chr13	-	74180434	74199675	exonic	NM_177333	Exoc3	AATTAAAAAGCCATATAAAAAGGCTGCAATCCAGTCTCAACTAGATGGGGTACGCACAGG
ASCRP4000966	249	473	367	165.5	942.5	1072	8.34316	9.27747	8.87086	7.03335	10.0185	10.4953	P	P	P	M	P	P	mmu_circRNA_011852	mm9_circ_011852	circBase	chr9	+	32151921	32208265	exonic	NM_001195632	Arhgap32	AATTAACCAGAAAGTTCCTCAGTCAGTAACCAACTCAGTGCCAAAACCAGGCAAGAGGAG
ASCRP4000967	36	34	43	43	38	30	5.29438	4.89856	5.42325	5.15624	5.12558	4.89452	P	P	P	P	P	P	mmu_circRNA_29766	16_45175411_45167093_-8318|12.80|6|9	25714049	chr16	+	45166979	45175298	exonic	NM_026402	Atg3	AATTACTGAAGCAGTTAAGGAGATTACACTGGAAAGCAAGTTTGTGGCAGCTGGAGATCA
ASCRP4000968	37	48	42	36	39	39	5.34259	5.59724	5.4035	4.88236	5.13587	5.26967	P	P	P	A	P	P	mmu_circRNA_37505	4_119029452_119003728_-25724|13.44|1|2	25714049	chr4	-	119331122	119356847	exonic	NM_028506	Ccdc30	AATTATAAGGAGCATCCAGATTCGCAGAGAAGAGATCAAAATTGAACTCAAGCAGGCCCA
ASCRP4000969	281.5	684.5	373	186	1169	1265	8.52158	9.87363	8.89707	7.23276	10.4579	10.7458	A	P	P	P	P	P	mmu_circRNA_000040	mm9_circ_000040	circBase	chr1	-	16440322	16463194	exonic	NM_025303	Stau2	AATTATAGAGCTAACTACAACTTCCGGGGCATGTACAATCAGAGATGTTTTCGGTGCAGC
ASCRP4000970	30	31	28	41	39	41	5.08719	4.89856	4.78985	5.055	5.14949	5.30659	P	P	P	A	P	P	mmu_circRNA_34254	2_113977319_113968724_-8595|18.68|5|6	25714049	chr2	-	114142987	114151583	exonic	NM_009702	Aqr	AATTATATGGGATGAGAACATCGTCCCTACTGAGTACTATTCTGGGGAAGAGCCTGTCAC
ASCRP4000972	296	342.5	416	411	395	292.5	8.59834	8.76457	9.02973	8.12107	8.52973	8.21165	P	P	P	P	P	P	mmu_circRNA_28236	15_10539848_10521827_-18021|17.56|3|3	25714049	chr15	-	10592071	10610093	exonic	NM_030690	Rai14	AATTCAAAACCTTCTATTATCAAAAATCTCTCAGGATGCTGTTTCCACCTTGCCGCTGCG
ASCRP4000973	97	81.5	77.5	259	83.5	80	6.93999	6.48371	6.32031	7.58554	6.09965	6.22709	P	P	P	P	P	P	mmu_circRNA_34711	2_144351432_144348149_-3283|13.26|3|4	25714049	chr2	-	144522412	144525696	exonic	NM_172859	Dzank1	AATTCAAGTTAAAGCTGTTGCTGTCTCTAAGAGAAAACATGACTGCTGGCTCAGTGTGTG
ASCRP4000974	116.5	166.5	123	142	119	105	7.18481	7.58554	7.10278	6.88256	6.6244	6.6244	P	P	P	P	P	P	mmu_circRNA_45674	X_103051957_103013371_-38586|19.67|4|5	25714049	chrX	-	105818031	105856618	exonic	NM_009530	Atrx	AATTCAGAAAAGAAGAAGAAAAGGGATACCCCCATGCTGCCAAAGAATTGCCAAGAAGAT
ASCRP4000975	56	61	54	99.5	62	41	6.05875	6.06236	5.8285	6.42055	5.69563	5.30659	P	P	P	P	P	P	mmu_circRNA_014628	mm9_circ_014628	circBase	chr8	-	57485587	57487293	sense overlapping	NM_021788	Sap30	AATTCAGAGCAGCATCTCTCAGAAGAAGGTGAAGATCGAGCTGGATAAGAGTGTAAGTGG
ASCRP4000977	2867.5	1640	2265	11706	1519	1469	11.6913	11.22	11.5165	12.2566	10.8113	10.9334	P	P	P	M	P	P	mmu_circRNA_004900	mm9_circ_004900	circBase	chr2	-	139996072	140057499	exonic	NM_175225	Tasp1	AATTCCTCCCTGGTTGACTCCCTTTGCACAGTTGGATGGAAGGATGCTCTTTTCCTGATA
ASCRP4000978	111.5	98	108.5	258	117	93	7.1732	6.81156	6.95509	7.60296	6.6244	6.48371	P	P	P	P	P	P	mmu_circRNA_21878	10_41243951_41241724_-2227|16.28|10|13	25714049	chr10	+	41521917	41524145	exonic	NM_016898	Cd164	AATTCTACAGAAACCTGTGCGAGCTTCAACAGCTGTGTTTCCTGTGTTAATGCCACCTTT
ASCRP4000979	30	28.5	32	42	28	27	5.055	4.8157	5.01094	5.13587	4.69597	4.79419	P	P	P	P	P	P	mmu_circRNA_24411	11_110167669_110157782_-9887|12.17|4|6	25714049	chr11	-	110296467	110306355	exonic	NM_147219	Abca5	AATTCTACTGATTTGTCATTTGACATATATGAAGGTCAGATTACTGCACTGCTGGGCCAC
ASCRP4000980	134	112	124	218	97	93	7.41146	6.94439	7.11931	7.38293	6.35597	6.44835	P	P	P	P	P	P	mmu_circRNA_45847	X_149108206_149091967_-16239|22.71|2|2	25714049	chrX	-	152657423	152673663	exonic	NM_172441	Shroom2	AATTCTCTGTACACTACAAGCTGAGGAGGGATGCTCTGCTCCAAGGAAAAGTGATCCAAG
ASCRP4000981	71.5	76	82.5	144	80	86	6.33229	6.34048	6.44145	6.87029	6.04607	6.37058	P	P	P	P	P	P	mmu_circRNA_30975	17_80071913_80020646_-51267|21.27|3|4	25714049	chr17	+	79621305	79672573	exonic	NM_201361	Rmdn2	AATTCTGTAACTTGGCATTGCTACTGCCTGTTGTCACCAAAGAGAAATAAAAGCCCAGAA
ASCRP4000982	34	42	41	45	48	49	5.16967	5.3921	5.4035	5.30659	5.40634	5.5467	P	P	P	P	P	P	mmu_circRNA_007168	mm9_circ_007168	circBase	chr4	-	130327192	130329674	exonic	NM_153160	Zcchc17	AATTCTTCCAGGAAGAGAAAGAAGGCAAGAAGAGAGGCGCAGACGGTCCTTCCAGGATTA
ASCRP4000983	40.5	39	39	46	53	37	5.38636	5.17965	5.24452	5.3217	5.47822	5.20595	P	P	P	P	P	P	mmu_circRNA_37469	4_116108196_116064208_-43988|15.87|3|3	25714049	chr4	-	116391602	116435591	exonic	NM_008641	Mast2	AATTGAGCCTTCCAAGGAGAGGCAGCTTGATATGGTTACTGGACTTAGTCCTCTGCTCTT
ASCRP4000984	58	100	70	49.5	174	152	6.01667	6.73123	6.18309	5.43441	7.18811	7.16652	P	P	P	P	P	P	mmu_circRNA_24796	12_21338071_21334915_-3156|17.25|3|3	25714049	chr12	-	21329053	21332210	exonic	NM_009615	Adam17	AATTGAGCGATTTTGGGATTTCATTGACCAGCTGAGCATCAACACTTTTGGGAATAGCAG
ASCRP4000985	79	75.5	99.5	154.5	131	112.5	6.61584	6.34048	6.76368	6.96859	6.75369	6.7301	P	P	P	P	P	P	mmu_circRNA_29048	15_98390756_98382345_-8411|16.79|9|10	25714049	chr15	-	98551913	98560325	exonic	NM_009833	Ccnt1	AATTGATCACCCACATACACATGTGGTAAAGTGCACCCAGCTTGTTCGAGTCCATGGCTC
ASCRP4000986	49	46	53.5	61	51	48	5.75026	5.6316	5.75916	5.74129	5.47822	5.52074	P	P	P	P	P	P	mmu_circRNA_32276	19_16800183_16754500_-45683|17.63|1|2	25714049	chr19	-	16680009	16725693	exonic	NM_173028	Vps13a	AATTGATCAGACTGATGATTTTAGACCCTGGAATCTGGGCATCAAGGTTTGCTGTATGTT
ASCRP4000987	64	67.5	65.5	104	90	78.5	6.29756	6.12399	6.09086	6.46206	6.19299	6.21904	P	P	P	P	P	P	mmu_circRNA_20231	1_62285526_62056881_-228645|16.62|2|2	25714049	chr1	+	62010306	62238952	exonic	NM_001081050	Pard3b	AATTGATTAACCTTAAAGCCTCCAAGAGCATGGACCTTGCTGATTGCTGTGTTTGACGAA
ASCRP4000988	41	37	50	48	54.5	52	5.5467	5.26967	5.71407	5.37192	5.56966	5.68164	P	P	P	P	P	P	mmu_circRNA_32414	19_29860939_29797880_-63059|14.14|3|3	25714049	chr19	-	29723389	29786449	exonic	NM_172836	9930021J03Rik	AATTGCTACCATGGGAACCAAAGTTAATGAAGGCTTTTCAGAGAAACAGGCACTTGAGAG
ASCRP4000989	45.5	47.5	65	50	102	126	5.66515	5.52336	6.10228	5.35439	6.36183	6.89474	P	P	P	P	P	P	mmu_circRNA_20024	1_44845387_44822859_-22528|16.26|3|4	25714049	chr1	+	44766013	44788542	exonic	NM_028450	Gulp1	AATTGGATGAGATGCAGGAGGTTCAACACAACTGCCAGCTTCATAGAATATCATTTTGCG
ASCRP4000990	210.5	144	188	430.5	202	157.5	8.08964	7.33682	7.75038	8.15879	7.446	7.22072	P	P	P	P	P	P	mmu_circRNA_41710	7_82576269_82510219_-66050|16.99|2|3	25714049	chr7	-	75365332	75431383	antisense	uc029wly.1	AB349811	AATTGTGTCCTATTACCTGTTTCTCAAGCCAGAACGGTCTTCAAAGCTTTCAACCTGGAT
ASCRP4000992	35	62.5	53	53	79	80	5.24452	6.07846	5.74129	5.5155	6.04607	6.24622	P	P	P	P	P	P	mmu_circRNA_39865	6_17856510_17802258_-54252|12.77|5|6	25714049	chr6	+	17852257	17906510	exonic	NM_022332	St7	AATTTAATCCACACGTGCCAAAAGTGTGCAACTGCGTACATTCTCTTGGCGGAAGAAGAA
ASCRP4000993	39	43	43.5	64	75	51.5	5.40634	5.51023	5.42325	5.78338	6.06236	5.64607	P	P	P	P	M	P	mmu_circRNA_28833	15_80948082_80947821_-261|21.45|3|3	25714049	chr15	-	81117390	81117652	exonic	NM_001082536	Mkl1	AATTTACCTCCACTTAGTGAGCGGAAGAATGGTTACCATCACGAAAGCCAAGGTGGATTT
ASCRP4000994	38	45	46	50.5	63	67	5.34259	5.47011	5.4035	5.43441	5.71636	6.00173	P	P	P	P	P	P	mmu_circRNA_34372	2_120648344_120609431_-38913|20.62|1|2	25714049	chr2	-	120783694	120822608	exonic	NM_080788	Ttbk2	AATTTACTAATTCCTGTGGTGACGTCAGACCAGTTAAATGGAATCCACCCTTGGGAGCTA
ASCRP4000995	64	73	66	73	97	78	6.29756	6.29144	6.20933	5.93256	6.32931	6.19134	P	P	P	P	P	P	mmu_circRNA_007041	mm9_circ_007041	circBase	chr14	+	48480303	48485053	exonic	NM_172600	Tmem260	AATTTAGATATTTCAAAACCACTTTTCATGGGTGTGGCCAAGTCTGAAGTGGGATCGAGC
ASCRP4000996	252	277	242	494	279	215	8.33611	8.41818	8.15816	8.31191	7.94882	7.6975	P	P	P	P	P	P	mmu_circRNA_35541	3_67278898_67271729_-7169|14.56|2|2	25714049	chr3	+	67467806	67474976	sense overlapping	NM_138591	Gfm1	AATTTAGGAGCCCCTGCTGGCCCACGTTCAGGAGCTTCTGTTTGATTTTACACATAAAAA
ASCRP4000997	36	34.5	35	52	40	31	5.24452	4.97699	5.055	5.48092	5.14949	5.01838	P	P	P	P	P	P	mmu_circRNA_29768	16_45599996_45589615_-10381|15.05|2|2	25714049	chr16	+	45589501	45599883	exonic	NM_198106	Slc9c1	AATTTATAAGGCGCCTTTCCTAATTCCTGTGACGTGCCATCAGTTAATCATGGCCAAAAA
ASCRP4000999	51	54	57	142	67.5	68	5.75026	5.80504	5.85782	6.8749	5.85678	5.97904	P	P	P	P	P	P	mmu_circRNA_41205	7_17680718_17675724_-4994|19.07|3|3	25714049	chr7	+	17090374	17095369	exonic	NM_007676	Psg16	AATTTCAAAATTGAAAAAGCACACGTGCAAATCCAAGTGAACACCTCCCTTTTAGCCTGC
ASCRP4001000	40	47	43.5	47	45.5	43.5	5.43163	5.51023	5.46195	5.29132	5.33665	5.38636	P	P	P	P	P	P	mmu_circRNA_45125	9_110070234_110056277_-13957|16.87|1|2	25714049	chr9	+	110153772	110167730	exonic	NM_009211	Smarcc1	AATTTCAACAAAGAATGAAGAGGGGACATTTACTGATGAGAAGTCAAAAGCTTCCCACCA
ASCRP4001001	131	136	140.5	202	139.5	131	7.3575	7.24628	7.3275	7.29915	6.8795	6.96138	P	P	P	P	P	P	mmu_circRNA_009295	mm9_circ_009295	circBase	chr1	+	165478220	165479578	exonic	NM_027430	Mpc2	AATTTCTTTGTGGGGTCAGCAGGAGCCTCTCAGCTGTTTCGGATTTGGAGGGATTGGTGT
ASCRP4001002	125	105.5	109	417	110	116.5	7.25379	6.8201	6.84227	8.13268	6.47225	6.75369	P	P	P	P	P	P	mmu_circRNA_44547	9_68524937_68524456_-481|19.60|7|7	25714049	chr9	+	68676648	68677130	intronic	ENSMUST00000034766	Rora	AATTTGAAATGACCCCCCTCTTGAGAGTGAAGTCATGTTTTGGGTCAGGCAGGAGACTTC
ASCRP4001003	49.5	50	51	127	60	68	5.83694	5.64607	5.64607	6.71987	5.57471	6.02037	P	P	P	P	P	P	mmu_circRNA_005129	mm9_circ_005129	circBase	chr12	+	69302323	69303962	exonic	NM_027117	Klhdc2	AATTTGATGAAACATCTTTTTGGGAAGAAAATCAACACTGAAGGTGACGTTCCCCCGTCT
ASCRP4001004	33	32	37	38.5	40	37	5.11174	5.00347	5.055	4.90259	5.12558	5.11174	P	P	P	A	P	P	mmu_circRNA_42759	8_34405563_34391244_-14319|15.83|1|2	25714049	chr8	-	33280771	33295091	exonic	NM_011721	Wrn	AATTTGGAATTGGGATTCCGATCTTATTTCTCCGAGGATCTGTTCCAGTCATTGCACTCT
ASCRP4001006	149	145	164	445	209	121	7.58115	7.40509	7.55454	8.20963	7.50311	6.80028	P	P	P	P	P	P	mmu_circRNA_23323	11_51840843_51836240_-4603|17.56|3|3	25714049	chr11	+	52022737	52027341	exonic	NM_153785	Cdkl3	AATTTGTTGGCCGCAAATCTCAGTTCAAACCTTTCCCACCCCAATTCACGGCAACCTGAC
ASCRP4001007	1752	1184.5	1680	9352	1641	1218.5	11.0189	10.7585	11.1125	12.0039	10.9602	10.706	P	P	P	P	P	P	mmu_circRNA_41362	7_53683649_53682716_-933|18.66|7|11	25714049	chr7	+	46427345	46428279	exonic	NM_001112739	Kcnc1	AATTTTAGAAATTAACAGAGCAGTATGTGGCCTTTGCCTCCCTCTTCTTCATCCTGGTCT
ASCRP4001008	236	194	240	993	168.5	153	8.26265	7.87443	8.1512	9.13184	7.14629	7.19305	P	P	P	P	P	P	mmu_circRNA_35440	3_57583430_57568179_-15251|19.79|5|8	25714049	chr3	+	57764256	57779508	exonic	NM_011883	Rnf13	AATTTTGATATAAAGGTGATTCACAAGATGCTGCTCTCCATTGGGATGCTCATGCTGTCC
ASCRP4001009	47	42	44	59	55	65	5.64607	5.31567	5.47822	5.68164	5.55183	5.95792	P	P	P	P	P	P	mmu_circRNA_27622	14_58477446_58475447_-1999|23.09|5|6	25714049	chr14	-	57856609	57858609	exonic	NM_029492	Zdhhc20	AATTTTGGACGCTATCCGATATTGTGAAAAATGTCAGTTGATTAAACCTGACCGAGCCCA
ASCRP4001010	52	62	50	50	77	58	5.82002	6.03328	5.64607	5.5155	5.97904	5.78338	P	P	P	P	P	P	mmu_circRNA_36420	4_8738642_8728471_-10171|12.66|8|10	25714049	chr4	+	8801323	8811495	exonic	NM_001277149	Chd7	ACAAAAACTTTAATAAGAAACCGGATTCAGAAGCAAGTGCTTTGAAGAAGAAGGTCAACA
ASCRP4001011	40	49.5	53	48	65	67	5.43163	5.66278	5.74129	5.38636	5.71636	5.97904	P	P	P	P	P	P	mmu_circRNA_31348	18_15002979_14957588_-45391|18.92|2|2	25714049	chr18	+	14799078	14844470	exonic	NM_001100449	Taf4b	ACAAAAAGCCAAAGAGAATTCTAGCTCACAATTAATGAAGAAAGTAACAGTGGCGCCTGT
ASCRP4001012	47	49.5	50.5	48.5	61.5	64	5.75026	5.68865	5.72548	5.43441	5.68164	5.91672	P	P	P	P	P	P	mmu_circRNA_30625	17_51948612_51907217_-41395|19.74|13|55	25714049	chr17	-	51767891	51809287	exonic	NM_009122	Satb1	ACAAAAAGCCAGTTCTGGCAGGTGATCTGTAAGACAGTGACTGAGTATGGATCATTTGAA
ASCRP4001013	28	38	32	32	45.5	60.5	4.84521	5.22214	4.90259	4.69597	5.28516	5.84009	A	P	P	A	P	P	mmu_circRNA_29400	16_20120371_20102065_-18306|21.75|3|4	25714049	chr16	+	20101991	20120298	exonic	NM_029436	Klhl24	ACAAAACACATTCAGCCGGCAGGTGTGAAAATTTAAATAACACAAGTATTTTGCCTGGGG
ASCRP4001015	32	37	34	53	47	44	5.16967	5.26967	5.08719	5.57471	5.40634	5.49698	P	P	P	P	P	P	mmu_circRNA_23137	11_29782143_29748815_-33328|15.41|4|4	25714049	chr11	-	29848814	29882143	exonic	NM_146016	Eml6	ACAAAATGCCATTTTTGGACACTATGTGGAAATGCCCTGACTGCAAAAAGAGGCATATTT
ASCRP4001016	81	87	96.5	128	129	140	6.59982	6.53258	6.72329	6.71187	6.74026	7.03289	P	P	P	P	P	P	mmu_circRNA_27205	14_24205575_24128262_-77313|13.42|4|4	25714049	chr14	-	23309039	23386353	exonic	NM_010610	Kcnma1	ACAAACAGAATTGAAGATGAGCAGCCGCCAACCCTGTCACCAAAAAAAAAACAACGTAAT
ASCRP4001017	42	58	50	71	54	43	5.68164	6.06236	5.80504	6.00361	5.57471	5.4674	P	P	P	P	P	P	mmu_circRNA_24045	11_87330276_87324927_-5349|18.82|2|2	25714049	chr11	+	87511424	87516774	exonic	NM_031386	Tex14	ACAAACCAAAATAGTAGGAGACAGTATACCCTGGAATGGCTTGGATGGCTCACTTGTTAA
ASCRP4001018	29	33	28	49	44.5	33	4.9066	5.05138	4.84939	5.42605	5.3217	5.13245	P	P	P	P	P	P	mmu_circRNA_19939	1_37552858_37521266_-31592|20.56|2|2	25714049	chr1	-	37464420	37496013	exonic	NM_173870	Mgat4a	ACAAACCTGAAGGAGACGTTCGGAGACTCCAAGGAAAGAGTGAGATAATACCATAAAGCT
ASCRP4001019	285	239	327	804	281	217.5	8.51896	8.20495	8.69346	8.88186	7.94541	7.73467	P	P	P	P	P	P	mmu_circRNA_36636	4_34668823_34665529_-3294|13.54|1|2	25714049	chr4	-	34718279	34721574	sense overlapping	NM_027041	1700003M02Rik	ACAAACTAGGCCAATGCTCTACTGCCGCGCAAACTCCCTGGCACATGCCGCTCTGCAGAG
ASCRP4001020	32	30	31	37	31.5	32	4.7855	4.78985	4.9539	4.88236	4.83685	4.97699	P	P	P	A	P	P	mmu_circRNA_27077	14_14787170_14785925_-1245|15.24|2|2	25714049	chr14	-	13953410	13954656	exonic	NM_025435	Thoc7	ACAAAGAAATAGACGAAGTTATACGGAAACGTCTTCTGATTGATGGAGATGGTGCTGGGG
ASCRP4001022	45	50	56	51	76	69	5.64607	5.66278	5.88859	5.48092	5.99986	6.03969	P	P	P	P	P	P	mmu_circRNA_001877	mm9_circ_001877	circBase	chr10	+	75246305	75246377	sense overlapping	NM_153406	Specc1l	ACAAAGAAGCTCAAGAAATGATAGGTGTGCAGCAGCATTTAAGCAACACTTTGAAGATGG
ASCRP4001023	318	800.5	515	80	317	531	8.71508	10.1236	9.35515	6.07846	8.1531	9.1588	P	P	P	P	P	P	mmu_circRNA_22673	10_116298627_116232496_-66131|20.09|1|2	25714049	chr10	-	116795439	116861571	exonic	NM_001033333	Myrfl	ACAAAGACAACTGGAAGCAGAGAGAGAGATCCATCAGAGACAATGGGCAGCACAGGGAGC
ASCRP4001025	28	33.5	29	30	46	32	4.84521	5.06581	4.73235	4.67259	5.29438	4.94222	P	P	P	A	P	P	mmu_circRNA_42320	7_134619807_134619421_-386|18.50|3|3	25714049	chr7	+	127475906	127476293	exonic	NM_145589	Prr14	ACAAATAAGAACTACCAATCACCCACAACCAGAAGACCATGGGGAAGGTTTCTAGATTCA
ASCRP4001026	27	29	28	36.5	31	26	4.67259	4.72328	4.51527	4.93044	4.79419	4.70507	A	P	A	A	P	P	mmu_circRNA_22343	10_86166346_86159464_-6882|14.86|3|3	25714049	chr10	-	86696718	86703601	exonic	NM_011631	Hsp90b1	ACAAATCATTTTCAAAGAGAGGAAGAAGCTATTCAGTTGGATGGGTTAAACGCATCACAG
ASCRP4001027	32	38	35	52	45	34	4.88236	5.31567	5.055	5.43441	5.29438	4.97699	P	P	P	P	P	P	mmu_circRNA_23357	11_53469120_53465736_-3384|16.95|2|3	25714049	chr11	-	53652233	53655618	exonic	NM_009012	Rad50	ACAAATCTCGACCGAGAAAACATTGAGTCTCTTGCACATGCTTTGGTTGAAGCAATTATG
ASCRP4001028	80.5	88.5	94.5	118.5	120.5	103.5	6.5156	6.59858	6.66287	6.65216	6.6329	6.606	P	P	P	P	P	P	mmu_circRNA_22757	10_122618856_122590097_-28759|19.21|5|8	25714049	chr10	-	123153040	123181800	exonic	NM_027604	Usp15	ACAACAGAAAGTATCTAGTAGATAGTCGGTGGTTCAAACAGTGGAAAAAATATGTTGGCT
ASCRP4001029	43.5	46	52	55.5	47	56	5.62186	5.54412	5.74129	5.58226	5.3217	5.75916	P	P	P	P	P	P	mmu_circRNA_34185	2_108284889_108219251_-65638|15.79|1|2	25714049	chr2	-	108379093	108444732	sense overlapping	TCONS_00017828	XLOC_014457	ACAACAGACTTTGTGGTGCAGAGAGTCAGGTTAACACAGTTGCTGAAGATATGATTCACA
ASCRP4001030	49	63	61	52	88.5	104	5.78338	5.98854	5.94822	5.48092	6.1864	6.61093	P	P	P	P	P	P	mmu_circRNA_000380	mm9_circ_000380	circBase	chr3	+	152738185	152747773	exonic	NM_025662	Pigk	ACAACAGAGAAGATCAGTTTGCAGTGGGATTCACAAGTCGTGGACAGCAGTCACATTGTC
ASCRP4001032	61	50	88	171	49	46	6.1864	5.70948	6.59111	7.1335	5.40634	5.52074	P	P	P	P	P	P	mmu_circRNA_26536	13_70740114_70731451_-8663|19.03|8|12	25714049	chr13	-	70592572	70601236	exonic	NM_144837	Ice1	ACAACATGCTCAGGATGAAGCATTTAGGAGAATACTTACTTCGCTCTATTCTCTCAGAGC
ASCRP4001033	31	36	39	36	43	34	4.84521	5.06581	5.20595	4.83685	5.17965	4.97699	P	P	P	A	P	P	mmu_circRNA_20984	1_145613940_145612563_-1377|15.26|4|4	25714049	chr1	-	143765432	143766810	exonic	NM_013835	Trove2	ACAACATTTAAGGACTTGCTATTGTGACCAAGTATATCACAAAGGGCTGGAAAGAAGTCC
ASCRP4001034	42	33	34.5	45	37	33	5.52074	5.00347	5.13587	5.35439	4.97699	5.01838	P	P	P	P	P	P	mmu_circRNA_32271	19_16752893_16734938_-17955|19.78|6|9	25714049	chr19	-	16660447	16678403	exonic	NM_173028	Vps13a	ACAACCAAAGATGAAAAAGAAAGCAAAAGAGGCCATTGTTGAGTCTGACAGTGAAGCAGA
ASCRP4001035	36	37	40.5	41	43	37	5.22214	5.13587	5.46195	5.055	5.22214	5.14949	P	P	P	A	P	P	mmu_circRNA_35925	3_103732947_103732274_-673|14.72|7|15	25714049	chr3	+	103928350	103929024	exonic	NM_172684	Rsbn1	ACAACCACCATTTCAAATTTTCATACTCAGAAACAGCAGATGAAAATGGTAAAACCCAGA
ASCRP4001036	51	49	73	54	62	50	5.82002	5.64607	6.25884	5.53896	5.65803	5.57471	P	P	P	P	P	P	mmu_circRNA_20037	1_51189962_51128312_-61650|18.80|4|6	25714049	chr1	+	51071467	51133118	exonic	NM_019790	Tmeff2	ACAACCACTAAATCTGAAGATGGGCATTATGCAAGAACAGATTATGCAGTCCATGAAGGC
ASCRP4001038	73	76	77	151.5	83.5	57	6.36767	6.34048	6.31125	6.92375	6.10665	5.73904	P	P	P	P	P	P	mmu_circRNA_35337	3_50242837_50221910_-20927|15.86|17|109	25714049	chr3	-	50417987	50438915	exonic	NM_011990	Slc7a11	ACAACCCTGAAAAGAGCCCTGTCCTATGCAGAATTAGGTACAAGCATAAAGAAATCTGGT
ASCRP4001039	39	37	40	55.5	40	32	5.34259	5.17965	5.30659	5.63402	5.12558	4.99971	P	P	P	P	P	P	mmu_circRNA_31695	18_42900847_42891441_-9406|21.82|10|12	25714049	chr18	-	42731786	42741193	exonic	NM_028392	Ppp2r2b	ACAACCCTGCGGCTGACATTATCTCTACGGTAGAATTCAACCACACGGGAGAGTTACTAG
ASCRP4001040	53	38	48	116	32	28	5.95211	5.26967	5.64607	6.65216	4.94222	4.94222	P	P	P	P	P	P	mmu_circRNA_19504		25070500	chr9	+	13779200	13779317	intronic	ENSMUST00000034396	Mtmr2	ACAACGGATAGTTTCTGTTTCGTGTCAACTTCATTATTGTTTTGTGGTAATCAATTTCAT
ASCRP4001041	29	29	35	35	32	29.5	4.84521	4.78985	5.055	4.97699	4.83685	4.86598	A	A	P	A	P	P	mmu_circRNA_32097	18_86669478_86643007_-26471|21.21|2|2	25714049	chr18	+	86473614	86500086	exonic	NM_144946	Neto1	ACAACTAGGGTCTAAACGAAAATTCAAGATTTACTTACGTTTCTTGGACTATGAGATGCA
ASCRP4001042	35	39.5	32	38	43	39	5.24452	5.29438	5.01094	4.88236	5.20595	5.22214	P	P	P	A	P	P	mmu_circRNA_20045	1_51920278_51876985_-43293|20.81|2|2	25714049	chr1	-	51820140	51863434	exonic	NM_010863	Myo1b	ACAACTCATCTAGATTCACATACATTGGGAGCGTGGTTATATCTGTTAACCCCTACCGGT
ASCRP4001043	183	144.5	165	384	193	145.5	7.87699	7.35896	7.55454	8.04481	7.35896	7.08474	P	P	P	P	P	P	mmu_circRNA_36658	4_36356816_36355185_-1631|14.41|2|2	25714049	chr4	-	36408151	36409783	intronic	ENSMUST00000108122	Lingo2	ACAACTCTGCCTGGCTCAGGACTCATAATACTCTACAGATGAATTTGCAAATTGCCCTAA
ASCRP4001044	250	239.5	260	270	610	573	8.35459	8.22055	8.25971	7.63416	9.28114	9.27504	P	P	P	P	P	P	mmu_circRNA_24927	12_35797176_35767541_-29635|20.56|2|2	25714049	chr12	+	35082868	35112504	exonic	NM_001014973	Snx13	ACAACTTCATGCCTACATTTCAGACACTGGGGTTTAGTGGTTACTCTTCTGTATGGGAAA
ASCRP4001045	63	46	51	72	45	38	6.17313	5.48361	5.71407	5.98759	5.26967	5.20595	P	P	P	P	P	P	mmu_circRNA_003849	mm9_circ_003849	circBase	chr7	+	97218429	97218529	intronic	ENSMUST00000004622	Gab2	ACAAGAAAGGGGAATGTGAGTGTTGATGGGGGGAAGTGAGTACAAATAGTCAACAGAAAT
ASCRP4001046	53	69.5	61	87	79	62	5.85575	6.1864	5.88859	6.19955	6.03144	5.85575	P	P	P	P	P	P	mmu_circRNA_009970	mm9_circ_009970	circBase	chr13	-	48590286	48606360	exonic	NM_207232	Ptpdc1	ACAAGAAAGTGGTTTCACCTACCTTCCTGAGGCATTCATGGAGGCTGGCAACGAGGATGG
ASCRP4001047	206	129	193	351	88.5	91.5	8.06336	7.17278	7.79437	7.94003	6.21581	6.45796	P	P	P	P	P	P	mmu_circRNA_24571	12_4217322_4209289_-8033|18.87|2|2	25714049	chr12	-	4209288	4217322	sense overlapping	NM_134046	Cenpo	ACAAGAACAGTGTTCGGGCCAGTTTTTCCACCTACAACATAGGTCAGGTTAAAGAACCTC
ASCRP4001048	35	37	38	54	48	30.5	5.08719	5.09425	5.055	5.59972	5.3217	4.94222	P	P	P	P	P	P	mmu_circRNA_19340		25070500	chr4	+	132838410	132838546	antisense	NM_146154	Ppp1r8	ACAAGACGAGGATACAGATAGCTCGGTTAGTATCAAGTGCTTGTGTCTTTACACACTGGG
ASCRP4001049	67	88	72	66	54	65	6.27134	6.59111	6.22709	5.8285	5.47822	5.97904	P	P	P	P	P	P	mmu_circRNA_44541	9_67764261_67749252_-15009|14.59|2|2	25714049	chr9	+	67901444	67916454	exonic	NM_177184	Vps13c	ACAAGAGAGAGATTTAAAGTGTCAGGAGGACTGCCTTTGATGCATGTGAGGATTTCTGAC
ASCRP4001050	103	94	119	124	160	116.5	6.96667	6.66998	7.04978	6.71187	7.05521	6.76368	P	P	P	P	P	P	mmu_circRNA_41529	7_68959076_68859532_-99544|14.80|2|2	25714049	chr7	-	61714645	61814190	intronic	TCONS_00029425	XLOC_022800	ACAAGATCAATCTTCAGCTTTTGACAGAGACTAGAGTAACATTAATCCCGCAACATGGCT
ASCRP4001051	100	144	131	232	231	259	6.9753	7.38653	7.21101	7.46789	7.65876	8.00956	P	P	P	P	P	P	mmu_circRNA_38800	5_74942850_74941437_-1413|15.73|2|3	25714049	chr5	+	74545411	74546825	exonic	NM_024183	Fip1l1	ACAAGATTACGGAGTTATGGAACAGCACCAGTAAATCTTAATATCAAGGCAGGGGGAAGA
ASCRP4001052	52	46	48	104	51	39	5.82002	5.3921	5.57723	6.46206	5.38348	5.24134	P	P	P	P	P	P	mmu_circRNA_36354	3_157638258_157635196_-3062|17.58|10|24	25714049	chr3	+	157972231	157975294	exonic	NM_001013806	Ankrd13c	ACAAGCAAGGTATCAACATCAGTCACAGCTCTTCTAAGGAAACTCAAGCAGCAATCTAGG
ASCRP4001053	46.5	54	47	62	65.5	50	5.73904	5.64607	5.56205	5.70948	5.79641	5.5467	P	P	P	P	P	P	mmu_circRNA_23349	11_53216068_53211334_-4734|16.42|3|3	25714049	chr11	+	53397831	53402566	exonic	NM_033565	Aff4	ACAAGCCATCCAGCAGCAGAGAGATTGTGATAAGACAATGCCAAGGAGTACACCAGGAAG
ASCRP4001054	113.5	105.5	102.5	202.5	101	86	7.1335	6.83386	6.77909	7.30296	6.36183	6.31277	P	P	P	P	P	P	mmu_circRNA_45530	X_72352589_72350993_-1596|17.91|4|4	25714049	chrX	+	75105653	75107250	exonic	NM_001030307	Dkc1	ACAAGCCCCTCAGTTAGCTGCTGAAGCAGTAAATGTCATAAAACAATTGCATTGATGACT
ASCRP4001055	35	32.5	28	36.5	28.5	26	5.13929	4.97699	4.54588	4.9539	4.73687	4.63942	P	P	A	A	P	P	mmu_circRNA_31784	18_58086167_58072491_-13676|21.40|2|2	25714049	chr18	+	57912836	57926513	exonic	NM_009194	Slc12a2	ACAAGCCGATATGAGGGATGTGGATATGTATATAAACTTATTTCACTGAATTGAACGTTA
ASCRP4001057	39	43.5	44	54	41	31.5	5.52074	5.55695	5.5467	5.61942	5.23816	5.07832	P	P	P	P	P	P	mmu_circRNA_43663	8_131459670_131435522_-24148|16.39|1|6	25714049	chr8	-	128911621	128935770	intronic	AK157361		ACAAGGAACTCACAAAAGAGGAAGAGACAGTGGTCCTTTGGAGATACCAAGTGAAAGTTC
ASCRP4001058	40	42	43	51	48	41	5.43163	5.3921	5.4035	5.42605	5.38348	5.37482	P	P	P	P	P	P	mmu_circRNA_35838	3_95591307_95584338_-6969|20.99|2|3	25714049	chr3	-	95780414	95787384	exonic	NM_001081293	Rprd2	ACAAGGAAGTGAAAGTGGTCGCTAACGGATCCATCCGTCTCTAAGTCTATAGAACGAATC
ASCRP4001059	93.5	85	154	117	210	162.5	6.90079	6.53258	7.48376	6.60724	7.49547	7.26203	P	P	P	P	P	P	mmu_circRNA_20755	1_125341898_125295098_-46800|16.85|2|2	25714049	chr1	-	123398520	123445321	exonic	NM_199021	Dpp10	ACAAGGTGGAAGAGGAGAATTCCACCACATAGCTATGTTCCTGGTCCAGATTTATATTTT
ASCRP4001060	94	95	87	541	120	126.5	6.91082	6.70093	6.55832	8.42414	6.59609	6.90782	P	P	P	P	P	P	mmu_circRNA_44455	9_64757992_64742205_-15787|17.19|2|2	25714049	chr9	+	64894397	64910185	exonic	NM_001162917	Dennd4a	ACAAGTATTCAAAGTGTCAGAAAATGAGAGTACAAAAGGAAGTGCGGAGTGCCTCCCTAC
ASCRP4001061	26	28	29.5	28	28	31	4.71426	4.67259	4.7658	4.61046	4.59599	4.86598	A	A	P	A	P	P	mmu_circRNA_34699	2_142691149_142659813_-31336|15.40|4|7	25714049	chr2	-	142834076	142865413	exonic	NM_001081133	Kif16b	ACAAGTGGAATGAAACCCAGAATATTTTGAAAGGAAAAGGACCTGGAGGCCAAGTTCATC
ASCRP4001062	68.5	61	59	80	86	75	6.34566	5.9207	5.9207	6.11361	6.16478	6.11534	P	P	P	P	P	P	mmu_circRNA_22812	11_3136356_3133991_-2365|18.86|3|4	25714049	chr11	+	3233987	3236353	exonic	NM_023743	Eif4enif1	ACAAGTGGACAGAACCAGAGATGGGCTCAGAAACAGCGAAACGTTGAAAGTCACTTATTG
ASCRP4001063	36	41	41	51	41	38	5.16967	5.47011	5.24452	5.42605	5.12558	5.20595	P	P	P	P	P	P	mmu_circRNA_29641	16_36867776_36858541_-9235|20.49|1|2	25714049	chr16	+	36858454	36867690	exonic	NM_177128	Iqcb1	ACAAGTGGACGATTATGTCAAAAGACACCCGGTCAAGTGGAGAAGTACAATAGGGAAATG
ASCRP4001064	44	47	45	59.5	55.5	46	5.64607	5.66278	5.59972	5.70948	5.58477	5.52074	P	P	P	P	P	P	mmu_circRNA_28311	15_26719357_26717046_-2311|18.80|1|2	25714049	chr15	-	26787290	26789602	sense overlapping	NM_176959	Fbxl7	ACAAGTGGATTTACCTGGTGGCAAAGGCAGCTCAAGCGTCTCATCCGACGTGAGTTCAAG
ASCRP4001065	42	51	50	64.5	67	57	5.43163	5.7232	5.57723	5.81895	5.82639	5.75916	P	P	P	P	P	P	mmu_circRNA_34552	2_130345244_130329210_-16034|19.86|7|9	25714049	chr2	+	130503473	130519508	exonic	NM_008980	Ptpra	ACAATAAGCTCTTCAGAGAAGAATTCAACGTCAGCATGGATTCCTGGTTCATTCTTGTCC
ASCRP4001066	32	33	34	41.5	33.5	30	4.94222	4.78985	4.84939	5.17633	4.96549	4.89452	P	P	P	P	P	P	mmu_circRNA_44811	9_95677027_95673937_-3090|17.16|1|2	25714049	chr9	-	95773517	95776608	exonic	NM_001033210	Pls1	ACAATAATGACATTGATCTCAACTTACTGGAAGCCTTGATCGCGTTGCTAAAAGATGGCG
ASCRP4001067	57	57	61	89	59	48	6.1049	5.86403	6.02776	6.19134	5.63402	5.51023	P	P	P	M	P	P	mmu_circRNA_29734	16_43292002_43291127_-875|10.69|4|5	25714049	chr16	+	43291013	43291889	intronic	ENSMUST00000079441	Zbtb20	ACAATAATGTAGTAGGTAGGCTCCATGCTACAGTATTGTTCCCAGGCACATCTGAAGTCT
ASCRP4001068	73	117	107	63	218.5	318	6.48371	7.01859	6.83386	5.74129	7.56569	8.34427	P	P	P	P	P	P	mmu_circRNA_015535	mm9_circ_015535	circBase	chr6	-	134506195	134513419	exonic	NM_008514	Lrp6	ACAATATACTGGGGAGATGCCAAAACAGACAAAATTGAGGCAGGCAGTGGTTAAAGGTTC
ASCRP4001069	31	32	33	38.5	37	43	4.97699	4.89856	4.90259	5.08365	5.055	5.37482	P	P	P	A	P	P	mmu_circRNA_24087	11_93787640_93785105_-2535|17.82|4|7	25714049	chr11	+	93923790	93926326	exonic	NM_134012	Mbtd1	ACAATATGTGTTGCCACCATTAGAAAGCTGTTCAACATAAATATACAAACTGGAAAGCTT
ASCRP4001070	2444	4264	3533.5	1657	9768.5	9276.5	11.4998	12.6142	12.2852	9.7578	13.869	14.0458	P	P	P	P	P	P	mmu_circRNA_19492		25070500	chr8	-	84771782	84772316	sense overlapping	NM_010906	Nfix	ACAATCAAAGAACTGGACCTTTATCTGGCTTACTTTGTCCACACTCCGGGGGATGAGTTC
ASCRP4001071	35	58	46	37.5	88	73	5.08719	5.96371	5.56205	4.83685	6.20933	6.07846	P	P	P	A	P	P	mmu_circRNA_41977	7_106165184_106128146_-37038|16.43|4|5	25714049	chr7	-	98979635	99016674	exonic	NM_178635	Uvrag	ACAATCAAAGATAACATCAACGACAAGCTGACAGAAAAGGAGCGAGAGCTTCATAGAGCC
ASCRP4001072	36	33	32	43	41	47	5.43163	5.17965	5.15624	5.35439	5.20595	5.57471	P	P	M	M	P	P	mmu_circRNA_25157	12_58465221_58404332_-60889|16.58|6|12	25714049	chr12	+	57303344	57364234	exonic	NM_001164370	Mipol1	ACAATCAGGAACGTGCTCTGAAGATATAGCCATATTTGTCTTGCACAAGAGAGCTCAGTG
ASCRP4001073	32	33.5	32.5	36	38	33	5.02208	4.92254	4.90259	4.93044	5.09425	5.07832	P	P	P	A	P	P	mmu_circRNA_36116	3_125314551_125264341_-50210|14.27|2|2	25714049	chr3	+	125561422	125611633	exonic	NM_022565	Ndst4	ACAATCCTTCTAAATCCAGCATTACTAGAGACTCAAAATTTACTGCGCACTCAGGTTGCA
ASCRP4001074	42	41	41	53	47.5	39.5	5.43163	5.33367	5.29132	5.451	5.35145	5.3217	P	P	P	P	P	P	mmu_circRNA_44096	9_46477410_46435424_-41986|14.57|2|2	25714049	chr9	+	46627340	46669327	antisense	ENSMUST00000082739	Gm22805	ACAATGCAGGGGAGATGAACTTGAGTCACCGTGACAACTGTCCCTGAGGATATTGAACAG
ASCRP4001075	165.5	148	157	159	215.5	182.5	7.69576	7.39798	7.47332	7.01581	7.53523	7.45253	P	P	P	P	P	P	mmu_circRNA_26862	13_104562988_104542474_-20514|11.79|2|2	25714049	chr13	-	103752393	103772908	sense overlapping	NM_172592	Srek1	ACAATGCATCACGACGATCTCGTAGTACCAGCAGGTTAGAAGAATGACAGATAGTCTGAG
ASCRP4001076	32	40	35.5	37	43	39	4.9066	5.31567	5.17965	4.88236	5.23816	5.22214	P	P	P	A	P	P	mmu_circRNA_27796	14_73968831_73968441_-390|17.99|4|6	25714049	chr14	+	73568633	73569024	exonic	NM_011506	Sucla2	ACAATGGAGAGGTCATTTCAAGATCAAAGGATGTTGTGATAAAGGCACAGGTTTTGGCTG
ASCRP4001077	50	51.5	53.5	45	82	55	5.75026	5.68865	5.69795	5.3217	6.04607	5.69795	P	P	P	P	P	P	mmu_circRNA_43899	9_25109122_25101270_-7852|14.08|3|3	25714049	chr9	+	25293684	25301537	exonic	NM_009859	Sept7	ACAATGGAGTGGATAACAACAAGAACAAAGGGCAGCTTACCAAACTTAAACCATTGGACA
ASCRP4001078	196	213	288	298.5	433	532	7.97533	8.01026	8.45735	7.73805	8.66309	9.15522	P	P	P	P	P	P	mmu_circRNA_19495		25070500	chr8	+	85875631	85922243	sense overlapping	NM_199446	Phkb	ACAATGGTAGTACCGAACTGCACTCAAGGAGGCTCAGTTTATGAACCTCTTAAAAGCATT
ASCRP4001079	31	29	31	40	32	27	5.02208	4.84103	4.90259	4.9539	4.71872	4.70507	P	P	P	A	P	P	mmu_circRNA_017518	mm9_circ_017518	circBase	chr4	-	129715575	129715677	intronic	ENSMUST00000129342	Khdrbs1	ACAATGTTAACAACGGCAGTAGTGCCACCATGTAAAATCATAGTTGCAGAATCCCAAACT
ASCRP4001080	25.5	32	29.5	29	37	36	4.60059	4.89856	4.78985	4.33657	4.97699	5.14949	A	P	A	A	P	P	mmu_circRNA_27498	14_41634124_41629033_-5091|13.93|7|22	25714049	chr14	-	40815743	40820835	sense overlapping	NM_177816	Sh2d4b	ACAATTATATTAGAATTATTAGCCGAGAGAGTGCAGAAGACCTTCTGGAGAATATGACCG
ASCRP4001081	55	78	72	98	148.5	128	6.01667	6.39364	6.26823	6.38791	6.96186	6.92671	P	P	P	P	P	P	mmu_circRNA_41732	7_85519248_85500913_-18335|18.31|1|2	25714049	chr7	-	78356026	78374362	intronic	uc029wmd.1	Ntrk3	ACAATTGCCACAAGCCAGACACATGACAAGGAATCTGTTTCTGCAGTATCCCCAGCTCTC
ASCRP4001082	329	649	305.5	141	888	983	8.76042	9.78435	8.58916	6.89777	9.92999	10.3582	P	P	P	P	P	P	mmu_circRNA_009629	mm9_circ_009629	circBase	chr9	+	83988775	84012619	exonic	NM_199195	Bckdhb	ACAATTGTGCCTTGGGATGTGGATACAGTTTGCAAGGAAAAGATAGAGTGTTTAACACCC
ASCRP4001084	54	46	54	119	50	52	5.95211	5.3921	5.74129	6.6329	5.451	5.66041	P	P	P	P	P	P	mmu_circRNA_30497	17_39257208_39232179_-25029|18.89|3|5	25714049	chr17	-	39095233	39120263	intergenic			ACACAAAGAGTAACCAAAATACTATTTGAACTTATGCCCTCCAACACAAGCAAAGGCTGT
ASCRP4001085	54	58	81	62	94	74	5.85575	5.89264	6.42055	5.75916	6.28374	6.15469	P	P	P	P	P	P	mmu_circRNA_42072	7_117190661_117184120_-6541|15.33|1|2	25714049	chr7	+	110040605	110047147	exonic	NM_181517	Ipo7	ACACAACATCTGGAAACACTTCAAGTTGAAGAAGATGATAGACCTGAGTTACCCTGGTGG
ASCRP4001086	48	52	55	72	63	47.5	5.64607	5.77462	5.80504	5.96756	5.74129	5.4674	P	P	P	P	P	P	mmu_circRNA_44624	9_72816992_72808389_-8603|22.19|2|3	25714049	chr9	+	72960581	72969185	exonic	NM_026314	Dyx1c1	ACACAAGGCCATCGAGGACTCTTCTAAGGTTAACTTTCCTCCATTTTTATTTGAGCTGTT
ASCRP4001088	90	73	84	206	72	68.5	6.81049	6.34048	6.50637	7.33533	5.90473	6.01108	P	P	P	P	P	P	mmu_circRNA_32258	19_16294262_16251248_-43014|20.57|2|2	25714049	chr19	+	16176757	16219772	sense overlapping	NM_008139	Gnaq	ACACAATAAGAATAGAATCCACACTTTACCTTTCTTTTCTCCATGGGACAAATGGCAGGG
ASCRP4001089	107	94	102	129.5	140	110	7.07764	6.70842	6.85271	6.78455	6.87029	6.66998	P	P	P	P	P	P	mmu_circRNA_21896	10_42536275_42503248_-33027|20.54|2|2	25714049	chr10	+	42783441	42816469	exonic	NM_153055	Sec63	ACACACCCTGTCTATAGTCTCTACTTTCCTGAGAGCAAATTCGATTAAAGAATATCAGAA
ASCRP4001090	111	109	107	285.5	128	98	7.09004	6.87644	6.85271	7.69286	6.74026	6.52738	P	P	P	P	P	P	mmu_circRNA_22477	10_93459858_93443059_-16799|18.45|2|2	25714049	chr10	-	93980313	93997113	exonic	NM_172538	Vezt	ACACAGATAAAAAAGGGATGTCTCGCTGCTGTTTGCCTTCATTAGTTTGCTCATCATGTT
ASCRP4001091	355	230	282.5	1723	198	154	8.85095	8.12839	8.39301	9.79873	7.40863	7.1732	P	P	P	P	P	P	mmu_circRNA_33802	2_70168997_70127427_-41570|18.10|1|2	25714049	chr2	+	70289369	70330940	exonic	NM_177376	Myo3b	ACACAGATGGTATTCTCTGATGGACCTGCTCTCCAAAATGGTGGTCGGACAGCCTCACTT
ASCRP4001092	64	64	61	84	59	59	6.24622	6.13258	6.00173	6.16478	5.59972	5.8784	P	P	P	P	P	P	mmu_circRNA_25241	12_70370865_70351740_-19125|20.77|10|12	25714049	chr12	+	69250752	69269878	exonic	NM_178253	Klhdc1	ACACAGCCCTATTCACTGCTCAGTCTATTGAAGACAATGAGGTATATTTGCCAAATGATG
ASCRP4001093	49	48	56	70	67	54	5.78338	5.54412	5.8285	5.91573	5.81575	5.68164	P	P	P	P	P	P	mmu_circRNA_28663	15_66093468_66091814_-1654|17.25|2|6	25714049	chr15	-	66260251	66261906	intronic	ENSMUST00000070256	Kcnq3	ACACAGTCAGAGGGTCCAACTCTGGCAGTATGGGGTGAAGCATAGAAGCCAACAGAGATC
ASCRP4001095	27.5	30	31	30	37.5	26	4.81142	4.86598	4.9539	4.61046	4.99971	4.63942	A	P	P	A	P	P	mmu_circRNA_36645	4_36384619_35837059_-547560|17.78|2|2	25714049	chr4	-	35890025	36437586	exonic	NM_001165999	Lingo2	ACACAGTTCTTTTAAGAGACAAGCAAAACACAGGGATTGGAGAGTGACACAGGAAGACAG
ASCRP4001096	61	88	74	91	85	68	6.1864	6.56976	6.31125	6.26354	6.14962	6.00173	P	P	P	P	P	P	mmu_circRNA_41026	6_142333096_142326673_-6423|14.15|5|5	25714049	chr6	-	142378152	142384576	exonic	NM_023042	Recql	ACACATCACCAGCTGCTTGGAATAAAGAAGAAGGACATTTGGATCTCCGGTTCAGTTTTA
ASCRP4001097	99	101	102.5	346	97.5	93.5	6.94634	6.76479	6.76368	7.92131	6.36912	6.45796	P	P	P	P	P	P	mmu_circRNA_43830	9_21460192_21451795_-8397|10.15|2|2	25714049	chr9	+	21647350	21655748	exonic	NM_011417	Smarca4	ACACATTATTGACCTCTGGATGAGACCAGCCAGATGAGTGACCTCCCTGTGAAGGTGATC
ASCRP4001098	119	222.5	236.5	274	657.5	755	7.27878	8.0936	8.13867	7.6525	9.40938	9.80506	P	P	P	P	P	P	mmu_circRNA_002457	mm9_circ_002457	circBase	chr5	+	65565988	65594548	exonic	NM_016786	Ube2k	ACACCAAAAAAATAGAAAACCTCTGTGCTATGGGTTTTGATAGGACGAGCAAAAATCAAA
ASCRP4001099	114	203	190.5	198	524	600	7.13991	7.92922	7.75568	7.28071	8.98796	9.40229	P	P	P	P	P	P	mmu_circRNA_38686	5_65985787_65962771_-23016|21.96|6|7	25714049	chr5	+	65571531	65594548	exonic	NM_016786	Ube2k	ACACCAAAAAAATAGAAAACCTCTGTGCTATGGGTTTTGATAGGGTGGAAGATATCAACT
ASCRP4001100	43	49	43	58	42	43	5.60714	5.70948	5.43996	5.69331	5.17965	5.37482	P	P	P	P	P	P	mmu_circRNA_43694	9_4537819_4472012_-65807|19.61|3|3	25714049	chr9	-	4472011	4537819	exonic	NM_019691	Gria4	ACACCAAAATTTGGAATGGGATGGTAGGAGAGCTTGTGTATGGGGGTATTCAATACTTCA
ASCRP4001101	28	36	39	36	42	38	4.7855	5.22214	5.24452	4.83685	5.20595	5.24134	A	P	P	A	P	P	mmu_circRNA_33504	2_48795920_48782616_-13304|23.61|16|37	25714049	chr2	-	48927095	48940400	exonic	NM_011958	Orc4	ACACCAGTAGCAGTTATTGGACTTACATGTAGATTGGATTTGAATTAATCGAGATGAGCA
ASCRP4001102	30	31	38	39	34	25	4.9066	4.84103	5.20595	5.055	4.94222	4.60059	P	P	P	A	P	P	mmu_circRNA_35591	3_73143066_73127067_-15999|18.45|1|3	25714049	chr3	+	73323144	73339144	intronic	AK044425		ACACCATCAGGTCAAGCCACTACATTTTATACACAGCTAAGAAATAAAGGTTCTGCAGGA
ASCRP4001103	33	34	41	37	36.5	38	5.19614	5.09425	5.43996	4.97699	5.03681	5.26967	P	P	P	A	P	P	mmu_circRNA_23164	11_30929066_30898313_-30753|13.54|3|3	25714049	chr11	+	30998312	31029066	exonic	NM_023906	Asb3	ACACCATTGTTTTTAGACTGATCAAAAGGATGGATTTTACAGAGGCTTACTCAGACACGT
ASCRP4001104	44	91	72.5	76.5	121.5	152	5.70026	6.66998	6.2791	6.06954	6.66998	7.1732	P	P	P	P	P	P	mmu_circRNA_016411	mm9_circ_016411	circBase	chr2	+	158035995	158058827	exonic	NM_027434	Rprd1b	ACACCCAGAACCAGAAAGAGGTTTTGTCAGAAAAAGAGAAAAAACTAGAACCAAATCAAA
ASCRP4001105	48	47.5	41	49	48	43	5.78338	5.48361	5.33069	5.4035	5.36901	5.35439	P	P	P	P	P	P	mmu_circRNA_39341	5_123890937_123890045_-892|18.82|2|3	25714049	chr5	+	123440035	123440928	sense overlapping	NM_133917	Mlxip	ACACCGTCGGCCAGAGGTATTTAACCAGCAAGTAATTGAATAGATGTGGGAAATTAGTGT
ASCRP4001106	31	34	36	36	41	42	5.055	4.95002	5.13587	4.88236	5.17965	5.42605	P	P	P	A	P	P	mmu_circRNA_39147	5_110671070_110665292_-5778|12.13|5|5	25714049	chr5	+	110236272	110242051	exonic	NM_027922	Ankle2	ACACCTGAAGAAAGAGGATCCATGTTTACGAAGATAAAAAGGAAGCTTTACAAGCTGCCA
ASCRP4001107	28.5	41	36	35	40	35	4.7855	5.31567	5.01094	4.78113	5.14949	5.13245	P	P	P	A	P	P	mmu_circRNA_26258	13_45089107_45065415_-23692|21.00|5|10	25714049	chr13	-	44970045	44993738	exonic	NM_025772	Dtnbp1	ACACCTGGAGAGCTACAAGAAAAGTAAGAGGCTGAAGACTTTAAGTGATAAGTCAAGAGA
ASCRP4001108	458.5	403	475.5	742.5	575	498	9.23021	9.03684	9.24791	8.78079	9.17501	9.05278	P	P	P	P	P	P	mmu_circRNA_31833	18_63955935_63937182_-18753|15.53|7|10	25714049	chr18	+	63777527	63796281	exonic	NM_001014981	Wdr7	ACACCTGGGCTCCTTACTTACCTCAGTATATGGACCATGTCATATCACGGTAATTTACCT
ASCRP4001109	292	216.5	292	657	187	146	8.56285	8.06111	8.51452	8.63871	7.31811	7.1335	P	P	P	P	P	P	mmu_circRNA_31491	18_31766918_31756693_-10225|19.03|10|14	25714049	chr18	-	31597038	31607264	exonic	NM_026165	Slc25a46	ACACCTTCTCCTGAAATGAACAGTTGAATAGATTTGCTGGATTTGGTATTGGACTTGCAA
ASCRP4001110	42	31	37	47.5	37	31	5.43163	4.84103	5.10477	5.33665	5.01467	4.94222	P	P	P	P	P	P	mmu_circRNA_22415	10_90143664_89625906_-517758|13.18|2|2	25714049	chr10	+	90163160	90680919	exonic	NM_001128086	Anks1b	ACACGTCCATGGACCTGTTGAAAAAGATCTGGGAGCTTGAGCTTATTAATAGAACTTCAT
ASCRP4001111	50.5	57	62	74	89	86	5.80504	5.83694	6.01667	6.04425	6.20118	6.34566	P	P	P	P	P	P	mmu_circRNA_27652	14_60866303_60857289_-9014|12.14|2|2	25714049	chr14	-	60238451	60247466	exonic	NM_170591	Nupl1	ACACTCAATATTGACAAACTGAAGTTAGAAACTGCTCAGCACACCTTCTGTGGGACTCAA
ASCRP4001112	39	57	50	36	79	75	5.38636	5.88045	5.68164	5.01467	6.01667	6.13258	P	P	P	A	P	P	mmu_circRNA_39721	5_151181555_151148128_-33427|12.69|6|6	25714049	chr5	+	150345552	150378980	exonic	NM_172887	Fry	ACACTCACTGAGGAGGAAGCCAAAATGATAGTGATGAACAGCAGCGAGACTATTTAATGG
ASCRP4001113	202	293	240	178.5	512	608.5	8.00956	8.5114	8.14675	7.16317	8.93343	9.41061	P	P	P	P	P	P	mmu_circRNA_34645	2_139874045_139709508_-164537|22.34|2|2	25714049	chr2	-	139883771	140048309	exonic	NM_175225	Tasp1	ACACTGCTTGGTGCAGGCTATCATTCTGAATCCAAAGCCAAGGAATATAAACATGTATGC
ASCRP4001114	31	31	32	27	41	40	4.7855	4.78985	4.84939	4.13461	5.09425	5.24134	P	P	P	A	P	P	mmu_circRNA_36762	4_48482944_48465765_-17179|14.65|5|5	25714049	chr4	-	48452892	48470072	exonic	NM_172304	Tex10	ACACTTACAGCATTAAAGAATGACCAAAAAAAGGAAACGCCAAGATGATTTTCAGAAAGT
ASCRP4001115	39	36	45	58	55	46	5.34259	5.09425	5.5155	5.66988	5.55183	5.43719	P	P	P	P	P	P	mmu_circRNA_43890	9_24485254_24421885_-63369|17.42|2|2	25714049	chr9	-	24617440	24680810	exonic	NM_001166207	Dpy19l2	ACACTTATGTAAGGGACTTTATTATTCCTACTTCAAGACCATTATCGAAGCACCTTCGTT
ASCRP4001116	47.5	39.5	43	69.5	45	43.5	5.70026	5.33367	5.4035	5.88859	5.25084	5.42605	P	P	P	P	P	P	mmu_circRNA_36505	4_15898061_15896488_-1573|16.08|2|3	25714049	chr4	+	15969340	15970914	exonic	NM_013752	Nbn	ACACTTCAAAGTTTTTACCCACCCATTGATGAACCAGCTATTGGAAGTAAAAGTGTTGAT
ASCRP4001117	31	31	34	39.5	35.5	31	4.84521	4.84103	5.01094	4.99595	4.93044	4.9539	P	P	P	A	P	P	mmu_circRNA_34195	2_109884667_109872489_-12178|15.95|3|7	25714049	chr2	+	110032331	110044510	intronic	AK014021		ACACTTCCTAATCAGTAAATCAACATTTGATGTGGTAATTAACAGGAATTAAATCAGCAA
ASCRP4001119	55	58	61	60	94	85	5.96948	5.94822	5.88859	5.65803	6.28374	6.3308	P	P	P	P	P	P	mmu_circRNA_29532	16_32052469_32039885_-12584|13.10|2|2	25714049	chr16	-	32039798	32052383	exonic	NM_177326	Pak2	ACAGAAAAAGAAAGCCAAGATGACCGATGAAGAGATTATGGAGAAATTAAGCTGTTTCAT
ASCRP4001120	46	58	63	58	90	75	5.75026	5.97904	6.05875	5.61942	6.20933	6.11534	P	P	P	P	P	P	mmu_circRNA_001332	mm9_circ_001332	circBase	chr11	+	21813359	21857609	exonic	NM_145425	Wdpcp	ACAGAAAATACCAAATGGCCCTTCAAGCAGGACATTCATTACCTTGCTCTAGATATGGGT
ASCRP4001121	54	50	60	47	46.5	47	5.90272	5.6746	6.05875	5.35439	5.33665	5.4674	P	P	P	P	P	P	mmu_circRNA_20590	1_100396473_100319666_-76807|20.31|2|4	25714049	chr1	+	98423088	98499896	exonic	NM_027584	Slco6d1	ACAGAAAATTTGGTCTACACATTTAAGACAGTATGTATGATATTTGCTCTTGTTGATCAG
ASCRP4001123	249	178	202	927	184.5	140	8.32715	7.70645	7.86337	9.05028	7.27374	7.04887	P	P	P	P	P	P	mmu_circRNA_32093	18_85049077_85047219_-1858|15.65|4|6	25714049	chr18	+	84877826	84879685	sense overlapping	NM_025797	Cyb5a	ACAGAAACCTCCCCCTGAGAACGATACTCTTATCACTACTGTGGAGTCTAATTCCAGGTA
ASCRP4001124	75	95	85	68	81	74	6.44284	6.63895	6.48371	5.84742	6.06236	6.09965	P	P	P	P	P	P	mmu_circRNA_20485	1_89261854_89230845_-31009|14.24|4|6	25714049	chr1	+	87334269	87365279	exonic	NM_146112	Gigyf2	ACAGAAGAAGAGCAGTGTTAAAAAGACCTGAACACATTTGCTGAAACCTCTTGCTGTGAG
ASCRP4001125	369.5	804	602.5	105	584	684	8.92294	10.1214	9.56842	6.49708	9.19433	9.6461	P	P	P	P	P	P	mmu_circRNA_22102	10_62213764_62209649_-4115|18.28|2|4	25714049	chr10	-	62746900	62751016	exonic	NM_026201	Ccar1	ACAGAAGCTCCAGTTACTAGAGGAGAAAACAGATAGGGAGGAGGAGGAAGTAAAACGAGA
ASCRP4001126	54	57	58	83	82	92	5.85575	5.85159	5.75916	6.14112	6.08909	6.43591	P	P	M	P	P	P	mmu_circRNA_30637	17_53805232_53792347_-12885|12.23|7|11	25714049	chr17	+	53653021	53665907	exonic	NM_020005	Kat2b	ACAGAAGCTCCGGGATATTATGAAGTTATAAGGTTCCCCATGGACCAATTTTCTGTCAGC
ASCRP4001127	43	76	71.5	46.5	124.5	113	5.66515	6.38503	6.29756	5.4035	6.71187	6.75703	P	P	P	P	P	P	mmu_circRNA_21208	1_167359446_167287560_-71886|20.27|2|2	25714049	chr1	-	165357428	165429315	exonic	NM_028759	Dcaf6	ACAGAAGGAACAACTACAAGCACAATAAAACTGAACTTTACAGATGAATGGAAGAAGAGA
ASCRP4001128	34	34	31	36	45	43	5.29438	5.13587	4.9539	4.88236	5.26967	5.4035	P	P	P	A	P	P	mmu_circRNA_013661	mm9_circ_013661	circBase	chr4	-	87782286	87794011	exonic	NM_027326	Mllt3	ACAGAAGGTTAATGACACTGAGGGAACGACACATTCTGCAGCAGTCAGAGCAACCCAGTC
ASCRP4001129	58.5	123	79	62	169	201	6.11534	7.08607	6.37058	5.69331	7.14289	7.58804	P	P	P	P	P	P	mmu_circRNA_29586	16_33468269_33456962_-11307|20.32|20|84	25714049	chr16	+	33456875	33468183	exonic	NM_011749	Zfp148	ACAGAAGTACCTGCTTCAGAGACACGAGAAGATCCATACCGATAAGTGTAAAGCAGGAAA
ASCRP4001130	39	51	50	49	91	74	5.49964	5.78556	5.74129	5.451	6.25254	6.15469	P	P	P	P	P	P	mmu_circRNA_015862	mm9_circ_015862	circBase	chr9	-	63293523	63322267	exonic	NM_011840	Map2k5	ACAGAATTCATGGATGATGAATGAACAAGACATACGGTATCGAGACACCCTTGGTCATGG
ASCRP4001131	60	66	68	101	97	86	6.21581	6.13258	6.13942	6.45248	6.34566	6.38071	P	P	P	P	P	P	mmu_circRNA_38449	5_34783239_34753230_-30009|15.94|3|4	25714049	chr5	+	34410580	34440590	exonic	NM_001243123	Fam193a	ACAGACAATGGCTCTGCACCAACTTTACTCCTTTTAGTTTTGGCATGAATCATAGGACAC
ASCRP4001132	29.5	47	36	31	30	29	4.67259	5.61206	5.17965	4.61046	4.79419	4.79419	P	P	P	A	P	P	mmu_circRNA_31591	18_35846507_35842872_-3635|15.22|2|2	25714049	chr18	-	35683217	35686853	exonic	NM_029669	Dnajc18	ACAGACACATAAGAGAGAGGAAGACAAATCTCAGCAATAGGAAATGCCTTTGCAGTCCTG
ASCRP4001133	71	73	98	75	68.5	80.5	6.40645	6.30518	6.7703	6.02407	5.83694	6.25491	P	P	P	P	P	P	mmu_circRNA_20282	1_66577427_66568029_-9398|17.29|13|30	25714049	chr1	+	66521454	66530853	exonic	NM_175510	Unc80	ACAGACCCCAGAACAGATGACAACATCCCTGTAAGCAACCATAGGCTTGCTCTTACTATG
ASCRP4001134	60	86	60	234	83.5	65	6.07846	6.48371	5.90071	7.47568	6.06236	5.8285	P	M	P	P	P	M	mmu_circRNA_28767	15_73367841_73352660_-15181|19.51|2|2	25714049	chr15	+	73522229	73537411	exonic	NM_001081066	Dennd3	ACAGACCTTCATTCAGAGATTGCCCAGAAACGAGGAGTGAAGAGCGCCTCTTCCCTTGTC
ASCRP4001135	38	45	47	44	63	75	5.47553	5.61206	5.56205	5.29132	5.7636	6.19134	P	P	P	P	P	P	mmu_circRNA_41457	7_63441349_63436439_-4910|18.82|2|4	25714049	chr7	+	56181068	56185979	exonic	NM_010418	Herc2	ACAGACTCAGGGCAGTCTTATTAGAAAGAAGACTCCAGGGTTGGAATCAACAGCTACAAT
ASCRP4001136	71	127	91	56	189	219	6.39221	7.10715	6.60847	5.58226	7.32412	7.73861	P	P	P	P	P	P	mmu_circRNA_017370	mm9_circ_017370	circBase	chr16	+	93849129	93853898	exonic	NM_001045529	Morc3	ACAGACTCATCAAGGCTTATGAAAAAGTAGGATGTCAGTTAAAGTTACAAAAATGCAACA
ASCRP4001137	39	38	51	64	37	39	5.40634	5.15624	5.71407	5.80504	5.01467	5.24134	P	P	P	P	P	P	mmu_circRNA_20080	1_53833523_53817826_-15697|16.61|1|4	25714049	chr1	-	53760981	53776679	exonic	NM_133810	Stk17b	ACAGACTTCATCCAGAGCCTTCTAGTAAAGAACCCAGAGTAAAAGTCTGCCTAGAGAAGC
ASCRP4001138	34	42	43.5	43	53.5	55	5.19614	5.3921	5.46195	5.2092	5.5155	5.75916	P	P	P	A	P	P	mmu_circRNA_32800	19_58010194_57703575_-306619|21.01|1|2	25714049	chr19	+	57629084	57935704	exonic	NM_181415	Atrnl1	ACAGACTTTCTGCGAGGGCCATTAGAGGTTAACAGAACCTTCTGGATATTTAACAGATGG
ASCRP4001140	41	39	40	75	37.5	36	5.64607	5.31567	5.33069	6.02407	4.96549	5.16967	P	P	P	P	P	P	mmu_circRNA_43815	9_20395328_20392279_-3049|23.36|2|2	25714049	chr9	+	20587834	20590884	exonic	NM_172919	Zfp846	ACAGAGAAGATCTCCAAGGAACTCTGTGTAGGGACTCAGACCCCATTCTTGAAAAAAAGA
ASCRP4001141	459	1288	697	58	796	957.5	9.2274	10.8935	9.77354	5.57471	9.73491	10.32	P	P	P	P	P	P	mmu_circRNA_33133	2_23670714_23662818_-7896|15.85|2|7	25714049	chr2	+	23807297	23815194	intergenic			ACAGAGATTCTTCCAGAACATTCAGATAGTCTGAATAAAGAAGAAGAAGACAGTTGGACA
ASCRP4001142	28	31	28	37	29	32	4.81142	4.97699	4.78985	5.01467	4.83685	5.055	A	P	A	A	P	P	mmu_circRNA_42554	8_11805323_11781155_-24168|17.51|3|4	25714049	chr8	+	11781154	11805323	exonic	NM_017402	Arhgef7	ACAGAGCACAGACTTTTGATGCAAATGATTTGTATCAGGGGCAGAACTTTAACAAGGTCC
ASCRP4001143	73.5	82.5	79.5	126	132	106	6.49775	6.48908	6.44145	6.74922	6.82222	6.63714	P	P	P	P	M	P	mmu_circRNA_44900	9_98483316_98482691_-625|20.76|3|3	25714049	chr9	+	98582271	98582897	exonic	NM_015827	Copb2	ACAGAGGACCAGAGTTGCACACTTTTTGGAAAAACAGGTTCTTGGTGAAATTCAGGAAAT
ASCRP4001144	433	264	412.5	1046	271.5	221	9.15206	8.33722	9.02558	9.20088	7.91235	7.75512	P	P	P	P	P	P	mmu_circRNA_19327		25070500	chr4	+	74348398	74359530	sense overlapping	NM_144787	Kdm4c	ACAGAGGTTAAAATTGGTGGTTGTTATGGTGTCCCTTCTCATGAAGTCTGTGATGGATGG
ASCRP4001145	60.5	56	53.5	61	84	71	6.21581	5.86403	5.80504	5.78338	6.12571	6.08909	P	P	P	P	P	P	mmu_circRNA_31566	18_34959013_34952658_-6355|13.89|7|11	25714049	chr18	+	34793003	34799359	exonic	NM_001081256	Kdm3b	ACAGAGTGAGATCTTTGTGGAGTTTGACGGCTGTAACTGGAAGCAGCACTCCTGGGTTAA
ASCRP4001146	47.5	90	48	58	61.5	53	5.70026	6.63895	5.64607	5.59972	5.70948	5.70948	P	P	P	P	P	P	mmu_circRNA_23791	11_78135268_78133488_-1780|15.21|8|17	25714049	chr11	+	78319985	78321766	exonic	NM_017407	Spag5	ACAGAGTTAAAGAAACTCGATGACACAATTCAGCATGTCTATGAGTGCCAGAACCAGCTC
ASCRP4001147	52	48	59	104	44.5	35.5	5.95211	5.64607	5.94822	6.44145	5.28516	5.18462	P	P	P	P	P	P	mmu_circRNA_34411	2_121074026_121061309_-12717|15.44|1|2	25714049	chr2	-	121235572	121248290	exonic	NM_013735	Trp53bp1	ACAGAGTTTCTGTGAAAGTTCTAGTGCTTCTGATGGTTGTTCTACTCCTTCAAGGGAGGA
ASCRP4001148	42	51	48	51	75	71	5.38636	5.6746	5.5467	5.53896	5.91672	6.07846	P	P	P	P	P	P	mmu_circRNA_36081	3_121499403_121482473_-16930|19.78|4|6	25714049	chr3	-	121779554	121796485	exonic	NM_008991	Abcd3	ACAGATACGTGAATTCACGGCTTATCACTAATAGTAAGAAAAGTGGAAAACCGCCATTAC
ASCRP4001149	76	55	64	146	64	70	6.59111	5.86403	6.07846	6.9346	5.69563	6.03969	P	P	P	P	P	P	mmu_circRNA_25091	12_54455421_54441675_-13746|11.04|1|2	25714049	chr12	+	53340687	53354434	intronic	uc007nnp.1	Npas3	ACAGATATGACGGAATCTACTGTGAATCTACCTACCAGAAGTTGGTGTCAACTCAGTTCC
ASCRP4001150	54	71.5	70	73	100	111	5.95211	6.2303	6.20933	5.95792	6.37493	6.67939	P	P	P	P	P	P	mmu_circRNA_21611	10_7521767_7515442_-6325|15.86|8|10	25714049	chr10	+	7795643	7801969	exonic	NM_026141	Ppil4	ACAGATGAGGACTTGGAGATAATATTCTCAAGATTTGGGCCAATAAGAAGCTTGCTTGAA
ASCRP4001151	30.5	35	32	33	43	36.5	4.74586	5.00347	4.9539	4.83685	5.19614	5.09425	P	P	P	A	P	P	mmu_circRNA_45163	9_111509425_111491309_-18116|17.06|5|5	25714049	chr9	-	111588804	111606921	exonic	NM_016853	Stac	ACAGATTTATACCACAGGAGAATGAAGACTTGGAAATGAGGAACACATGCTAAGCACGGA
ASCRP4001152	29	23	31	47	29	28	4.97699	4.40902	5.01094	5.38636	4.76359	4.94222	P	A	P	P	P	P	mmu_circRNA_45714	X_109211846_109206052_-5794|15.88|2|2	25714049	chrX	+	112092442	112098237	sense overlapping	NM_031382	Tex16	ACAGCAAAAGGATAACAGAGCCAATGACTACATCTGCTTTATCATATGGACCTCCTGTAC
ASCRP4001153	33.5	28.5	32	33	36	32.5	5.22214	4.70045	5.055	4.72328	5.03681	4.99971	P	A	P	A	P	P	mmu_circRNA_22947	11_21192134_21191036_-1098|15.97|2|2	25714049	chr11	+	21291032	21292131	exonic	NM_139061	Vps54	ACAGCAAAGAACATCATTAAAGAGGCATTTGGGATCACAGCTTTGTGAATTAGAAAAGCT
ASCRP4001154	35	49	35	44	53	32	5.08719	5.54412	5.055	5.2092	5.451	4.94222	P	P	P	P	P	P	mmu_circRNA_26556	13_76145734_76140241_-5493|16.15|4|4	25714049	chr13	-	76002792	76008286	sense overlapping	NM_178916	Rfesd	ACAGCAACAAAAATAAAATAAACATGGACCCTGAAATCTCTGAACAAGATGAGGAAAAGA
ASCRP4001155	100	102.5	130.5	261	82	100.5	6.95896	6.82541	7.18481	7.60296	6.09965	6.54808	P	P	P	P	P	P	mmu_circRNA_013499	mm9_circ_013499	circBase	chr2	-	74568940	74573626	exonic	NM_027133	Lnp	ACAGCAAGACTTGTCATGACACTCCCATTTTTTGCTTTTCCTTTGATCTGTGACTTCTTT
ASCRP4001157	73	152.5	109	107	211	212	6.54808	7.50145	6.97338	6.55832	7.52808	7.6975	P	P	P	M	P	P	mmu_circRNA_26806	13_98706816_98699366_-7450|18.06|14|48	25714049	chr13	-	97929410	97936861	exonic	NM_012026	Arhgef28	ACAGCAAGGAGTCTTATAAAAATGGTGGAATATAGAAGTTTCTCCGGTTCTTCACAGTCA
ASCRP4001158	35	40.5	44	48	50.5	52	5.24452	5.29438	5.43996	5.35439	5.451	5.6746	P	P	P	P	P	P	mmu_circRNA_24221	11_103744255_103720209_-24046|21.56|6|14	25714049	chr11	-	103858894	103882941	exonic	NM_008740	Nsf	ACAGCCAAGTGTCAGGCCATGAAGAAGGTTGCAAACATGTTAAAGGCATCCTGTTATACG
ASCRP4001159	30	30	32	38	32	27	5.02208	4.78985	4.90259	5.01467	4.83685	4.82417	A	P	P	A	P	P	mmu_circRNA_41759	7_87611799_87608659_-3140|16.80|2|2	25714049	chr7	-	80463772	80466913	exonic	NM_007550	Blm	ACAGCCACACTCAAAAAGCTTGCAGGATTATAAAACAAAAGATGTGACTGATGACGTGAA
ASCRP4001160	105	105	104.5	76	91	69	7.04978	6.89726	6.84227	6.07846	6.23987	6.03969	P	P	P	P	P	P	mmu_circRNA_23092	11_29145150_29125857_-19293|13.96|2|2	25714049	chr11	-	29225856	29245150	exonic	NM_025740	Cfap36	ACAGCCACCCTCAGTTTTTGATGATGAAGAAGAAAGCAAATTAACCTACACAGAAATCCA
ASCRP4001162	205	195	195	332	196	156.5	8.07366	7.88617	7.82359	7.87801	7.39905	7.22072	P	P	P	P	P	P	mmu_circRNA_27263	14_27614761_27609357_-5404|14.56|2|6	25714049	chr14	+	26796170	26801575	exonic	ENSMUST00000022433	Dnah12	ACAGCCCCCTATTGAGTTATTACGACAGTTTTTTGACTGTGGACATTGGCCTCCTTTATA
ASCRP4001163	38	35	42	48	41	36	5.43163	5.00347	5.24452	5.35439	5.22214	5.24134	P	P	P	P	P	P	mmu_circRNA_25242	12_70370865_70364136_-6729|18.06|2|3	25714049	chr12	+	69263148	69269878	exonic	NM_178253	Klhdc1	ACAGCCCTATTCACTGCTCAGGTGATGGCTGGATTCATAATATAACAACAAACTGTTGGA
ASCRP4001164	35	35	28.5	46	36	30	5.11174	5.01838	4.7658	5.29132	4.94222	4.89452	P	P	A	P	P	P	mmu_circRNA_28983	15_92588185_92574002_-14183|15.85|5|6	25714049	chr15	+	92743570	92757754	exonic	NM_001164593	Pdzrn4	ACAGCCTCTGAGCTGCAGCAGGAGGTCGAGCTGTGTCGTGTTAGCAGTCAAGAGAAGCTG
ASCRP4001165	94	135	91	142	256	313	6.89474	7.28071	6.59734	6.89777	7.78241	8.31248	P	P	P	P	M	P	mmu_circRNA_37492	4_117322011_117237226_-84785|11.66|7|9	25714049	chr4	+	117564620	117649406	exonic	NM_080469	Eri3	ACAGCGGCATTGTTTTAGATGCCTCTGGATGTTCAATGCTAGCGCCGTTACAGACGGGAG
ASCRP4001166	40	54.5	45.5	44.5	80	76	5.52074	5.90674	5.56205	5.30659	6.11534	6.19134	P	P	P	P	P	P	mmu_circRNA_34554	2_130363385_130343467_-19918|20.68|7|12	25714049	chr2	+	130517730	130537649	exonic	NM_008980	Ptpra	ACAGCTACTATTGTCATGGTGACCAACCTGAAGGAGAGAAAGGAGATGAGACACCAATTA
ASCRP4001167	38	49	40.5	51	49	43.5	5.24452	5.64607	5.22214	5.451	5.38348	5.38636	P	P	P	P	P	P	mmu_circRNA_39263	5_121742861_121739576_-3285|16.62|2|3	25714049	chr5	+	121289566	121292852	exonic	NM_181421	Gm15800	ACAGCTCCTTGCAGGGAGAGACATTGAAGCTCTGGTTTAAATATTTTATATCCCGGTGAA
ASCRP4001168	37	34	38	40	43	36	5.34259	5.05138	5.36318	5.01467	5.20595	5.11174	P	P	P	A	P	P	mmu_circRNA_36523	4_21686772_21659365_-27407|16.26|4|4	25714049	chr4	+	21732217	21759625	sense overlapping	NM_016746	Ccnc	ACAGCTGAATCCTTTTAAAAACACATATCACTTACATGTTATCCAAGCATTAGGTGAACA
ASCRP4001169	80	61	79	89	78	70	6.66879	6.03328	6.40928	6.2791	6.02407	6.06056	P	P	P	P	P	P	mmu_circRNA_22983	11_23182726_23180374_-2352|15.47|2|2	25714049	chr11	+	23280373	23282726	exonic	NM_134014	Xpo1	ACAGCTGTACTTGACCGTGTTATCAAAGTTCCTGAATGTTCCAATGTTCCGAAATGTGTC
ASCRP4001170	53	50	57	80	71	59	5.93452	5.6316	5.88859	6.09965	5.88859	5.80504	P	P	P	P	P	P	mmu_circRNA_19923	1_36880982_36872300_-8682|17.61|2|3	25714049	chr1	-	36815454	36824137	intronic	AK031434		ACAGGAACAGCATCTTTGGGCGGTTGAGTACTTCTAAATTCAACAAGTTGCTATCTTTGT
ASCRP4001171	107.5	93	105	139	97.5	103.5	7.05973	6.66998	6.8201	6.81156	6.33825	6.606	P	P	P	P	P	P	mmu_circRNA_30030	16_91023704_91017091_-6613|17.57|6|8	25714049	chr16	-	91016845	91023459	exonic	NM_026110	Paxbp1	ACAGGAACAGTATTGGGTGCTCTGATGTGGAAAAAAGAAATGCAAGTGATAGCTGAAACC
ASCRP4001172	66.5	48	58	166	51	43	6.31277	5.64607	5.9207	7.07407	5.451	5.49698	P	P	P	P	P	M	mmu_circRNA_39875	6_18373981_18328367_-45614|14.47|3|3	25714049	chr6	-	18378366	18423981	exonic	NM_080285	Cttnbp2	ACAGGAACTCCTCTCTGTCGAAGCAACAATGTATAGAATTACTAACTGCATACAATGCCA
ASCRP4001173	49	76	43	53.5	89	89	5.75026	6.3173	5.36318	5.52336	6.19299	6.3308	P	P	P	P	P	M	mmu_circRNA_35942	3_104454952_104453181_-1771|18.88|6|6	25714049	chr3	+	104649257	104651029	exonic	NM_009196	Slc16a1	ACAGGAACTTTACTTGTGCATTGGTGTTATTGGAGATACTAGATTTGCGCTGCATCTTGG
ASCRP4001174	47.5	51	61	64	64	59.5	5.78338	5.77462	5.94822	5.75916	5.78556	5.84009	P	P	P	P	P	P	mmu_circRNA_39764	5_151572522_151556963_-15559|19.82|3|4	25714049	chr5	+	150754387	150769947	exonic	NM_175310	Pds5b	ACAGGAAGCAAAATTGAAGAGGATTTCCCTCACATCAGATCAGCATTGAATGAAATGTGG
ASCRP4001175	121	126	136	249	148	118.5	7.29953	7.14459	7.2589	7.54909	6.95558	6.80674	P	P	P	P	P	P	mmu_circRNA_23669	11_72656849_72639554_-17295|15.29|2|3	25714049	chr11	+	72826051	72843347	exonic	NM_001045536	Zzef1	ACAGGAAGTGACTCTGCCTTCCAAGTTACACAGATCAGAATTATGATGTCCAGATAAACA
ASCRP4001177	56	53	56	80	54	80	5.98285	5.80504	5.84742	6.09965	5.50627	6.22709	P	P	P	P	P	P	mmu_circRNA_31255	18_9977976_9968749_-9227|19.03|5|5	25714049	chr18	+	9968750	9977978	exonic	NM_153552	Thoc1	ACAGGAGGAGAGCATGTATACTTCGCCAAGTTTCTAACAAGTGAAAAGGTCTTAATTTGC
ASCRP4001178	34	37.5	38	37	39	38	5.24452	5.17965	5.15624	5.055	5.17965	5.22214	P	P	P	A	P	P	mmu_circRNA_33357	2_37388149_37325036_-63113|16.33|2|2	25714049	chr2	+	37469515	37532629	sense overlapping	NM_146121	Rabgap1	ACAGGAGGAGATGGACAAGATTCTTTATATAAAATATGCAAGGCAAGGAGATGAGACACC
ASCRP4001179	32	27	28	43	29	28	5.00159	4.48414	4.63942	5.13587	4.71872	4.79419	P	A	A	A	P	P	mmu_circRNA_42230	7_127437808_127394674_-43134|17.88|2|2	25714049	chr7	+	120251159	120294294	exonic	NM_026458	Abca14	ACAGGATATTTTATAAGGTGTGGGGTATCACCTAGTCATCGTGAAGACTCCTGACAGCAA
ASCRP4001180	55.5	44	38	60	46	41.5	6.05875	5.43163	5.36318	5.69331	5.26967	5.35439	P	P	P	P	P	P	mmu_circRNA_27377	14_31831052_31826353_-4699|16.89|2|2	25714049	chr14	-	31013166	31017866	exonic	NM_153547	Gnl3	ACAGGATGCTGACGATCAAGAAAATGGTAGTGGTGAAAGAAATAGTTAAAGAAAGCGAGT
ASCRP4001181	116.5	138	129	825	144	114	7.1732	7.25968	7.14714	8.92195	6.9158	6.72329	P	P	P	P	P	P	mmu_circRNA_19307		25070500	chr3	+	142598992	142623884	sense overlapping	NM_010259	Gbp2b	ACAGGCAAATCCTACCTGATGAACAAGCTAGCTGGGAAGAGGACAGGAGGCTTCTCCCTG
ASCRP4001182	45	44	53.5	52.5	67.5	53	5.71636	5.54412	5.78556	5.47011	5.79641	5.6746	P	P	P	P	P	P	mmu_circRNA_42920	8_61019268_60893423_-125845|17.10|2|2	25714049	chr8	-	58414625	58540471	sense overlapping	NM_175032	Galntl6	ACAGGCAATCTTGCTCAGGAATATAAATGAGAGGTTCCATAGAAGACCATAGACATCACA
ASCRP4001183	59	81.5	58	49	116	129.5	6.1049	6.52477	5.93452	5.451	6.61093	6.94097	P	P	P	P	P	P	mmu_circRNA_44090	9_45784213_45781025_-3188|16.27|5|6	25714049	chr9	-	45972941	45976130	exonic	NM_008775	Pafah1b2	ACAGGCCAAGATCATTGTGCTGCATAATAGGTTTGTTCTGGACTGTAAAGACAAAGAACC
ASCRP4001184	30.5	29	34	35	36.5	34	5.00159	4.89856	5.01094	4.90259	4.97699	5.09425	P	P	P	A	P	P	mmu_circRNA_21321	1_178723780_178699844_-23936|17.45|3|3	25714049	chr1	-	176769712	176793649	exonic	NM_001099637	Cep170	ACAGGCTGCTGATAATGTAGCTTTGCTAAGGATTCAGAAGCTAAGCAGAAATGAGCCTAA
ASCRP4001185	73	75	85.5	113	90	75	6.50901	6.2791	6.49708	6.58236	6.1864	6.13258	P	P	P	P	P	P	mmu_circRNA_34630	2_135926964_135923207_-3757|20.97|3|3	25714049	chr2	-	136097470	136101228	exonic	NM_172858	Pak7	ACAGGGACATAAAGAGTGACTCCATTCTTCTGACAAGCGATGGCCGGGTGGATTACGATC
ASCRP4001187	143	227	184	171	288	500	7.47128	8.12323	7.70846	7.10933	7.98628	9.05707	P	P	P	P	P	P	mmu_circRNA_18953		25070500	chr1	-	119741351	119765923	sense overlapping	NM_019933	Ptpn4	ACAGGGTACGGATGAATACTTTTCTGTGGTAGGTATCAGTACTTTTTGCAAATTAAGCAA
ASCRP4001188	65.5	59	73	85	90.5	82.5	6.32031	5.94822	6.31125	6.18144	6.21581	6.27134	P	P	P	P	P	P	mmu_circRNA_33974	2_79742035_79737222_-4813|22.50|2|2	25714049	chr2	-	79897064	79901878	exonic	NM_016744	Pde1a	ACAGGTATCATGGATGTACAGGAAGAACTATCACATGGTTGGTTTGACATATCCTGCAGC
ASCRP4001190	38	45	59	45	146.5	121	5.29438	5.47011	6.00173	5.25084	6.97338	6.81583	P	P	P	P	P	P	mmu_circRNA_45403	X_23339486_23333566_-5920|15.63|12|15	25714049	chrX	+	23756439	23762360	exonic	NM_175180	Wdr44	ACAGTCACAACAAACAGATACTGATGGTGGAAGGTTAAAACAGAAAACATAATTGAAAGT
ASCRP4001191	38	37	42	45	63	59.5	5.38636	5.24768	5.43996	5.35439	5.75026	5.8285	P	P	P	P	P	P	mmu_circRNA_44943	9_100717891_100677175_-40716|19.72|3|4	25714049	chr9	+	100776755	100817472	intronic	ENSMUST00000155108	Stag1	ACAGTCATGTTACTCATGGAAGACTATCAAAGGTACGGTCAGAATAGAGATGTTTCGAAA
ASCRP4001192	34	87	33	37	34	49	5.24452	6.5596	5.01094	4.88236	4.90259	5.57471	P	P	P	A	P	P	mmu_circRNA_43161	8_84294823_84239100_-55723|18.57|4|6	25714049	chr8	+	81715200	81770924	exonic	NM_001024617	Inpp4b	ACAGTCTACGATGTCAAGGATAAGTCTCATGATACTAGCCCTAAAACCAGCGAAACAATA
ASCRP4001193	66	48	49	114	57	49	6.29756	5.6316	5.64607	6.55832	5.55183	5.5467	P	P	P	P	P	P	mmu_circRNA_19249		25070500	chr2	-	73199181	73203470	sense overlapping	NM_025942	Ola1	ACAGTCTGGTTGAAGGTTATCCCTTGTTCTGAATTAGAGAACTGAGGAGGAAGTCTACCT
ASCRP4001194	49	55	60	63	67	67	5.82002	5.80504	5.96178	5.71636	5.78556	6.02037	P	P	P	P	P	P	mmu_circRNA_19215		25070500	chr18	+	88974016	88974137	intronic	ENSMUST00000023828	Rttn	ACAGTGAAAGAGAGGAAAAAGCACCTTTCTTGGAACTTGGCTAAACAGTCATCATTTGAT
ASCRP4001195	59.5	60	62	51	82.5	69	6.07846	5.94822	5.98759	5.451	6.08909	6.02037	P	P	P	P	P	P	mmu_circRNA_36531	4_21793161_21781494_-11667|15.49|2|2	25714049	chr4	+	21854346	21866014	exonic	NM_025669	Pnisr	ACAGTGAACCAGAGATGACGGAAGAGGAGAAGGAGTACCAAATGGAGCTTAAAGGATGTG
ASCRP4001196	57	56	87	102	95	86	5.98285	5.70948	6.50637	6.42895	6.2729	6.34566	P	P	P	P	P	P	mmu_circRNA_23858	11_80217164_80209294_-7870|19.69|3|3	25714049	chr11	+	80395791	80403662	exonic	NR_045038	Zfp207	ACAGTGGAAATGGTTTTCCTTAAAACCATCTCTTTAGAGCTGCCTTTCTGGTTTTTAGAA
ASCRP4001198	29	34.5	35.5	39	45.5	48	5.00159	5.15624	5.17965	5.09425	5.33665	5.57471	A	P	P	A	P	P	mmu_circRNA_009537	mm9_circ_009537	circBase	chr10	+	82368570	82383844	exonic	uc007gjn.1	Mif1	ACATAAGAGAATGAGACCCTCAGAGAAGGAGGATCTAGTAACCTATGAGGATGTGCATGT
ASCRP4001200	27	33	28	31	39.5	30	4.7855	4.97699	4.67259	4.54588	5.10127	4.84521	A	P	A	A	P	P	mmu_circRNA_23831	11_79839456_79828645_-10811|18.21|7|9	25714049	chr11	+	80015142	80025954	exonic	NM_199196	Suz12	ACATATTCTTGTTTGCAGATGTCAGTGAAGAACTTCCAGCCAGAAGAAAACGAAATCGCG
ASCRP4001202	114	234	126	74.5	398	272	7.20369	8.15774	7.1335	6.02407	8.52158	8.07366	P	P	P	P	P	P	mmu_circRNA_24565	12_3873428_3835027_-38401|19.42|16|70	25714049	chr12	+	3835026	3873428	exonic	NM_007872	Dnmt3a	ACATCAGCAAACGGAAACGGGATGAGTGGCTGGCACGTTGGAAAAGGGAGGCAGAGCCGC
ASCRP4001203	189	185	196.5	266	231	248	7.92329	7.79951	7.83548	7.62109	7.63507	7.92922	P	P	P	P	P	P	mmu_circRNA_016872	mm9_circ_016872	circBase	chr19	+	30039063	30039297	exonic	NM_144873	Uhrf2	ACATCAGCTCGCACTTGTCTTATTGACCCTGGCTTTGGACTATATAAGTTGGAAAATGGA
ASCRP4001204	51	62	53	61.5	105.5	90	5.96948	6.00173	5.8285	5.75026	6.45248	6.40928	P	P	P	P	P	P	mmu_circRNA_013717	mm9_circ_013717	circBase	chr11	+	107613850	107620214	exonic	NM_198298	Helz	ACATCAGTATGACTCCTACCATACCTTGGAGTCCCAACAGATCTTGAATACCTGATGCAT
ASCRP4001205	59	74	97	111.5	136	105	6.04425	6.26823	6.70842	6.53906	6.83702	6.6244	P	P	P	P	P	P	mmu_circRNA_45222	9_114624829_114622628_-2201|20.76|1|2	25714049	chr9	+	114713509	114715711	exonic	NM_146229	Dync1li1	ACATCATAACCAAACCTCCTGTCAGAAAGTGTGATGCCATTAGTGTATTGGAGAAAGAGC
ASCRP4001206	2672	1683	2862	7220.5	1623	1389	11.5939	11.2548	11.9038	11.6809	10.9293	10.8814	P	P	P	P	P	P	mmu_circRNA_36357	3_157689822_157679286_-10536|19.07|9|13	25714049	chr3	-	158016321	158026858	exonic	NM_001093752	Srsf11	ACATCCAAAGCCAGTGACTCACCTTTGCCAGTCTCCTCTCGTGTCTGCTTTGTTAAGTTC
ASCRP4001207	74	64	76	118	88.5	75	6.48371	5.97904	6.31125	6.6244	6.1864	6.15469	P	P	P	P	P	P	mmu_circRNA_38750	5_72033565_72015094_-18471|14.31|15|78	25714049	chr5	-	71623854	71642326	exonic	NM_010251	Gabra4	ACATCCCTTCAGGTCCTGTTACAGAAGTGAAAACTGATATATATGTCACCAGCTTTGGGC
ASCRP4001208	42	44	46.5	64	50	43	5.43163	5.3921	5.46195	5.77462	5.43163	5.37482	P	P	P	P	P	P	mmu_circRNA_23441	11_60576927_60572799_-4128|19.85|3|3	25714049	chr11	-	60759296	60763425	exonic	NM_009410	Top3a	ACATCGGCTTTGAGATTATCCACGTATGCAAGGCTGAAAGAAGGCCTTTCTAAATTCAAC
ASCRP4001210	95	102	103	184	164	130	6.94634	6.7965	6.8201	7.18481	7.09181	6.89474	P	P	P	P	P	P	mmu_circRNA_40760	6_113088194_113078406_-9788|14.83|3|3	25714049	chr6	+	113128411	113138200	exonic	NM_028385	Setd5	ACATCTCTTACTACTGCTAGTCGTTCCAACACTCCTCTGCAGTTTGAGCGCTGGATAAAG
ASCRP4001211	232	182	219	499	167	148	8.25106	7.79112	8.01119	8.33424	7.13778	7.1335	P	P	P	P	P	P	mmu_circRNA_35480	3_61216965_61196120_-20845|16.24|1|2	25714049	chr3	+	61392197	61413043	intergenic			ACATCTGAAGAAGAAATGCTTGCTGCGGCTTCCAGACTCCCAAGACATCATCTACAAATG
ASCRP4001212	318	218.5	247	470	215	219.5	8.67975	8.04276	8.15816	8.25893	7.5404	7.74199	P	P	P	P	P	P	mmu_circRNA_32184	19_4785567_4776243_-9324|21.47|2|2	25714049	chr19	-	4776242	4785567	intronic	ENSMUST00000178353	Gm21992	ACATCTGAATTGAACCCATGGAGATCTATTAGTTATAACAGGTGGGATGTGTGTGGGCTG
ASCRP4001213	39.5	40	51	76	48.5	44	5.26967	5.29438	5.68164	6.03512	5.3217	5.4035	P	P	P	P	P	P	mmu_circRNA_25009	12_45142637_45099323_-43314|19.93|3|4	25714049	chr12	-	43998335	44041650	intergenic			ACATCTGAGACTTTTGGGAAGTTACATGAGAGGACTGTTTGACACGAAATCATTCTTGGA
ASCRP4001214	32	31	30.5	34	33	30	5.08719	4.97699	5.02947	4.61046	4.90259	4.97699	P	P	P	A	P	P	mmu_circRNA_25035	12_52460835_52452392_-8443|14.77|2|2	25714049	chr12	+	51351404	51359848	exonic	NM_001015099	G2e3	ACATCTTTCAGAAGGAGATGTTGAGAATGGGAATTCATATTCCTGAAAATAAAATGAATG
ASCRP4001215	198	369.5	283	281.5	782	628	7.98628	8.87803	8.41007	7.68821	9.69224	9.48162	P	P	P	P	P	P	mmu_circRNA_29560	16_32981990_32950378_-31612|15.60|6|8	25714049	chr16	+	32950291	32981904	exonic	NM_001081255	Lrch3	ACATGAAAAGATACTCACATCAAAACAGACCTGTCACGAAATCGCCTCTCAGAAATCCCT
ASCRP4001216	7601	235.5	283	531	298	221	13.0579	8.19431	8.40174	8.40511	8.04618	7.72646	A	P	P	P	P	P	mmu_circRNA_36778	4_52472010_52453073_-18937|15.39|1|2	25714049	chr4	+	52440200	52459138	exonic	NM_008017	Smc2	ACATGAAGCTCTCTTGGCCAAGTTTCCCAATCTTCAATTTGCATACAAACGTGACTTGTA
ASCRP4001217	29	34.5	31.5	33	54.5	49	4.74586	4.97699	4.71196	4.48414	5.49432	5.52074	A	P	P	A	P	P	mmu_circRNA_20378	1_78476686_78440210_-36476|16.14|1|2	25714049	chr1	-	78443634	78480111	exonic	NM_011811	Farsb	ACATGATCAAAGCGTCTGCAGACTTCTGAAAAGCAAATCATAAGCAAGGAACAAGGTCAT
ASCRP4001219	32	59	43	42	92	96	5.08719	6.00173	5.4035	5.01467	6.25254	6.51297	P	P	P	A	P	P	mmu_circRNA_31930	18_70782375_70740307_-42068|16.60|3|3	25714049	chr18	+	70580652	70622721	exonic	NM_010773	Mbd2	ACATGGACAGTGGAGATGAGGCGTAAGAATATGATCAGTCCAAGTGGTAAGAAGTTCAGA
ASCRP4001220	56	58	59	69.5	71	62	6.01667	5.86403	5.80504	5.9207	5.90473	5.91672	P	P	P	P	P	P	mmu_circRNA_45492	X_64049747_64047888_-1859|16.08|2|4	25714049	chrX	-	66794712	66796572	intergenic			ACATGGATTTTCAGACTTTCAGATAAGCAAGAGGGCATGGCATCCAGGCATAATAAGAAG
ASCRP4001221	86	85	93	331	113	86	6.66879	6.48371	6.60847	7.86337	6.52411	6.31277	P	P	P	P	P	P	mmu_circRNA_30660	17_56791962_56775694_-16268|15.49|2|5	25714049	chr17	+	56636270	56652539	exonic	NM_175350	Catsperd	ACATGGGAACCTATGTAATCAAAGTATATCAGAACCTGTCTCTCACATTAGTGGTGACGT
ASCRP4001222	239	98	179.5	522	161	148	8.26754	6.78018	7.6975	8.39515	7.08119	7.14629	P	P	P	P	P	P	mmu_circRNA_19503		25070500	chr8	-	126424080	126424191	antisense	NM_174987	Coa6	ACATGGTATTCATAAATCTGTTCAGTCTGTCACAACACTGCTTCCTCTGAAGCCTCATCC
ASCRP4001223	41	45	45	55	60.5	63	5.52074	5.35439	5.5155	5.53896	5.71636	5.93649	P	P	P	P	P	P	mmu_circRNA_20648	1_108283098_108260818_-22280|18.38|3|5	25714049	chr1	+	106364240	106386521	exonic	NM_133821	Phlpp1	ACATGGTCAATACATTCATAGTCATGCAAAGCCTGAGATTCCTGAATGCATCTGCAAACA
ASCRP4001224	47	46	50.5	52.5	73.5	60	5.70026	5.48361	5.59972	5.49964	5.96178	5.84009	P	P	P	P	P	P	mmu_circRNA_25139	12_56896763_56848103_-48660|14.92|3|3	25714049	chr12	-	55747115	55795776	exonic	NM_019994	Ralgapa1	ACATGGTTGTGCAAGTATCAATGGACAAAAAGACCTGAGAATGCAGAATCTATTGACCTT
ASCRP4001225	70	73.5	67	86	141	109	6.41915	6.32856	6.09086	6.18144	6.8846	6.67939	P	P	P	P	P	P	mmu_circRNA_25787	12_106909838_106896177_-13661|17.66|8|16	25714049	chr12	-	105657966	105671628	exonic	NM_029654	Atg2b	ACATGTATGCGTCCTATAACAAGCATATTAGTTTGCAACTGGGTCCGAGCCTATGTACTG
ASCRP4001226	34	46	41.5	54	60.5	82	5.13929	5.54412	5.30659	5.49964	5.58477	6.2651	P	P	P	P	P	P	mmu_circRNA_35890	3_100395871_100391641_-4230|20.80|2|2	25714049	chr3	-	100587717	100591948	exonic	NM_010763	Man1a2	ACATGTCATGAGTCATATGACAGAACTGATCACACATCAGTTGGTGGTCTGGGAGATAGT
ASCRP4001227	37	41	38	44	52	50	5.38636	5.26967	5.24452	5.2092	5.43996	5.57471	P	P	P	P	P	P	mmu_circRNA_25487	12_85476643_85465425_-11218|17.27|2|2	25714049	chr12	+	84124474	84135693	exonic	NM_028821	Dnal1	ACATGTCTAATAACCTGGTAAAAGACTGGGGAAGAAAAGACTGGTCAGAAGCCATCTGAT
ASCRP4001228	29	28	29	36	29	24	5.02208	4.84103	4.78985	4.97699	4.79419	4.74586	A	A	P	A	P	P	mmu_circRNA_43754	9_9833582_9693493_-140089|17.49|2|3	25714049	chr9	-	9693492	9833582	exonic	NM_001033359	Cntn5	ACATGTTAAGGAGAGTCTTGGAAGACCACAGGGGTTTGAGAATAGCTATTCTTCCAGACG
ASCRP4001229	27.5	29	30	30	36	36	4.67259	4.72328	4.71196	4.54588	4.87418	5.13245	A	A	P	A	P	P	mmu_circRNA_25123	12_56796242_56743312_-52930|19.55|1|2	25714049	chr12	-	55642324	55695255	exonic	NM_019994	Ralgapa1	ACATGTTCAGTATCCAGATCATGAAAAAACCAGAGATGTGTAGCACTTTGCAGTTTAGGT
ASCRP4001230	48.5	62.5	60	84	85	74.5	5.80504	6.07846	5.97904	6.14112	6.09965	6.06954	P	P	P	P	P	P	mmu_circRNA_24429	11_116050889_116041605_-9284|20.50|1|2	25714049	chr11	-	116180290	116189575	exonic	NM_001271898	Acox1	ACATGTTGATGAAATATGCCCAGACTACATATGGTCAATTTTGTGGAACCTGTTGGCCTC
ASCRP4001231	62	77	87.5	95	115	109	6.2303	6.44284	6.5156	6.34566	6.56976	6.66761	P	P	P	P	P	P	mmu_circRNA_003194	mm9_circ_003194	circBase	chr4	-	121170617	121190258	exonic	uc008uob.1	Rlf	ACATGTTTATGTTCCATGCTTCCCAGCGAAGAGGCTATTCAGGAGACCTTATTGCAATAT
ASCRP4001233	1083.5	2579.5	1724	609	3900	4549	10.3931	11.9501	11.1494	8.55648	12.315	12.7554	P	P	P	P	P	P	mmu_circRNA_009056	mm9_circ_009056	circBase	chr10	-	12436280	12455564	exonic	NM_011682	Utrn	ACATTACCCGATGGTAGAATACTGCATACCGTGGATCTCTTAGAGCTGAATACGACGAAT
ASCRP4001234	47	38	43.5	63	53	39	5.78338	5.29438	5.53118	5.78338	5.5155	5.22214	P	P	P	P	P	P	mmu_circRNA_35482	3_62184913_62149068_-35845|15.55|2|2	25714049	chr3	+	62345145	62380991	exonic	NM_001081295	Arhgef26	ACATTACCGATGTCTGGGAGGCCAGCAAAAAAAAATGCAGTCCTGTATCAAAACTACAAA
ASCRP4001235	39	38	45	46	49	50	5.47553	5.26967	5.64607	5.29132	5.35145	5.5467	P	P	P	P	P	P	mmu_circRNA_21934	10_45420830_45358127_-62703|19.93|6|8	25714049	chr10	+	45638320	45701024	exonic	NM_172473	Hace1	ACATTACTCAAGAAGAAAGAGTTCTTCTCTTGCAGTTCGTTACTGGCAGACAGTGCAGTG
ASCRP4001236	136	125	161	290.5	186	124	7.43388	7.09972	7.5186	7.7202	7.29762	6.8579	P	P	P	P	P	P	mmu_circRNA_42357	7_135909792_135896220_-13572|11.05|2|2	25714049	chr7	+	128752705	128766278	exonic	NM_001029982	Sec23ip	ACATTAGCACTTTTGAAAAGGAGAAGATTGATATGGAGTCTCTGCTTCCCACAGCAATGC
ASCRP4001237	40	40.5	44	54.5	68	49	5.34259	5.20595	5.46195	5.49964	5.82639	5.57471	P	P	P	P	P	P	mmu_circRNA_19300		25070500	chr3	-	116348451	116366708	sense overlapping	NM_001080818	Cdc14a	ACATTATGAGGTAGGTCATCTACTTAAAGAAGACACCAGAAGAAGCGTACAGAGCTCTCC
ASCRP4001238	40	49	53.5	48	65	70	5.43163	5.61206	5.78556	5.38636	5.7636	6.03969	P	P	P	P	P	P	mmu_circRNA_36008	3_116095832_116051372_-44460|16.42|13|36	25714049	chr3	-	116348453	116392914	exonic	NM_001080818	Cdc14a	ACATTATGAGTCATACAGTTTATCAAGAAAGAAGATAGTGCACTACACCTCTTTCGACCA
ASCRP4001239	91.5	172.5	201.5	93	450	369	6.76479	7.66351	7.85949	6.32031	8.72279	8.58259	P	P	P	P	P	P	mmu_circRNA_36814	4_55398473_55379649_-18824|20.23|2|3	25714049	chr4	+	55366776	55385601	exonic	NM_009011	Rad23b	ACATTCAAGTAACACCTCAGGAGAAAGAAGCTATAGAACGGGTAAAGGCATTGAAAGAGA
ASCRP4001240	30	29	33	36	30	28	4.7855	4.67259	4.9539	4.78113	4.76359	4.84521	P	A	P	A	P	P	mmu_circRNA_19126	14_106558452_106550907_-7545|14.49|3|3	25070500	chr14	+	106151689	106159235	intergenic			ACATTCAGAGCATGGCTGGGACAAATTAAATGACACGAAGTATTGGAATTATGAGCTTCT
ASCRP4001241	88.5	71	96	160	79	84	6.75591	6.19709	6.6963	7.03243	6.04607	6.31277	P	P	P	P	P	P	mmu_circRNA_41542	7_69076379_69070197_-6182|13.27|12|29	25714049	chr7	-	61925310	61931493	sense overlapping	NR_015533	A230057D06Rik	ACATTCAGCTGAGTATTGTGCCTTTAGCATGTAATGTGTGCTTCTGATTCTGAATGCCAC
ASCRP4001242	31.5	36	41	47	45	38	5.00159	5.09425	5.29132	5.2092	5.26967	5.20595	P	P	P	P	P	P	mmu_circRNA_37480	4_116295419_116291475_-3944|13.67|4|8	25714049	chr4	-	116618869	116622814	exonic	NM_016777	Nasp	ACATTCCAGCAGCTGTTAATGCATTCCAGGAAGCAGCTAGTCTTTTAATTGAAGATGCTC
ASCRP4001243	428	270	376	731	524.5	409	9.13815	8.39783	8.89707	8.76692	8.98511	8.74803	P	P	P	P	P	P	mmu_circRNA_38849	5_81817013_81738896_-78117|22.64|7|13	25714049	chr5	+	81309870	81387988	exonic	NM_198702	Adgrl3	ACATTCGGTGTTATCTGCCAGATGCCTATAAGATTATGTCTCAAAGGTGTCTCAAGTGGG
ASCRP4001244	33	32	34	37	37	30	4.94222	4.72328	5.01094	4.97699	5.12558	4.89452	P	P	P	A	P	P	mmu_circRNA_005327	mm9_circ_005327	circBase	chr19	-	28354205	28357952	exonic	NM_175459	Glis3	ACATTCTTCCCGAGAGCAGCAAGCAAGGAAAAAGTTCGAAGGCTGCAAGAAGGCCTTTTC
ASCRP4001245	160	144	170.5	271	163	134	7.65519	7.31886	7.59676	7.6402	7.08651	6.96667	P	P	P	P	P	P	mmu_circRNA_41512	7_68084767_68047498_-37269|17.50|4|5	25714049	chr7	-	60902611	60939881	sense overlapping	uc009hew.2	U80893	ACATTGACCTCTAACATATTTGTAATGCTCCTGGTTGTTGTCTAGCTCTCAGCAAGGACC
ASCRP4001246	50	41	48	60	50	39	5.85575	5.31567	5.57723	5.74129	5.40634	5.24134	P	P	P	P	P	P	mmu_circRNA_20014	1_44049239_44016929_-32310|11.64|2|4	25714049	chr1	+	43960083	43992394	exonic	NM_009418	Tpp2	ACATTGCAATGAAGACTGACCCCAGGCCTGATGCAGCTACTATAAAAAAGAGAATTTGTG
ASCRP4001248	82.5	86	94.5	84	148	141	6.67939	6.55065	6.6963	6.19134	6.94927	7.06018	P	P	P	P	P	P	mmu_circRNA_003388	mm9_circ_003388	circBase	chr1	-	119721863	119765922	exonic	NM_019933	Ptpn4	ACATTGGGTTCCAAATTCCGGTACTGGTATCAGTACTTTTTGCAAATTAAGCAAGACATT
ASCRP4001249	62.5	54.5	75	83	97	84	6.25884	5.85159	6.2791	6.19955	6.34566	6.31277	P	P	P	P	P	P	mmu_circRNA_45123	9_110049630_110038073_-11557|21.56|2|2	25714049	chr9	+	110135568	110147126	exonic	NM_009211	Smarcc1	ACATTGGTACAGTATGTTCATGCAGATGCTCCTACCAATAAAACACTAGCTGGACTGGTG
ASCRP4001250	39	44	47	50.5	52	53	5.47553	5.48361	5.56205	5.5155	5.47822	5.70948	P	P	P	P	P	P	mmu_circRNA_25860	12_112178147_112164374_-13773|19.91|2|3	25714049	chr12	+	110926163	110939937	exonic	NM_175336	Tecpr2	ACATTGTCAGTACTGGGAAATTTGGTGCTTGTTTTATACCAGGACTGTGTAAGCAAAGCG
ASCRP4001251	251.5	238	242	1368	249.5	223	8.3307	8.18526	8.12107	9.51716	7.76704	7.74199	P	P	P	P	P	M	mmu_circRNA_37818	4_137190923_137176977_-13946|19.17|4|4	25714049	chr4	+	137621061	137635008	exonic	NM_130879	Usp48	ACATTTCCTTCCCTCACCAAAGAAGACTCGAAACTAGCCCTATGAGTTTGTCTCTCTTGA
ASCRP4001252	37	41	47	60	46	40	5.36026	5.24768	5.47822	5.66988	5.35145	5.26967	P	P	P	P	P	P	mmu_circRNA_23278	11_49521028_49490802_-30226|19.38|1|2	25714049	chr11	-	49677299	49707526	sense overlapping	NM_212484	Cnot6	ACATTTGATTTCAAGGTATCCTAGAACTGGTATTCTCAGTTCCCATGGACAGTAGGAAGA
ASCRP4001253	76	131	101	75	255	294	6.54808	7.22314	6.75703	5.99892	7.80812	8.2151	P	P	P	P	P	P	mmu_circRNA_19060		25070500	chr12	+	13469838	13484046	sense overlapping	NM_027706	Nbas	ACATTTTCTCCAAAAGCTGTGTCCAAGGTAGGTTGATCCCAAGGAATTAATCAAGATGGT
ASCRP4001254	33	32.5	29	44	32	30	4.9066	4.76359	4.84939	5.29132	4.83685	4.94222	P	P	P	P	P	P	mmu_circRNA_32910	2_5931474_5896954_-34520|12.87|2|2	25714049	chr2	+	5975907	6010428	exonic	NM_001081132	Upf2	ACCAAAAATGATACACTGCATTGTCTAAAGAGCATGGGCCCGGAATCGACATATTTACAC
ASCRP4001255	47	69	57	69	83	51	5.71636	6.24622	5.9207	5.93256	6.11534	5.57471	P	P	P	P	P	P	mmu_circRNA_42268	7_129744344_129660343_-84001|16.52|4|5	25714049	chr7	+	122516828	122600830	exonic	NM_008855	Prkcb	ACCAAAAGCTTAAGAGATGCTAAAAATCTGGTACCTATGGACCCCAATGGCTTGTCAGAT
ASCRP4001257	41	39	42	59	45	33	5.56966	5.31567	5.33069	5.69331	5.33665	4.97699	P	P	P	P	P	P	mmu_circRNA_27989	14_104087620_104056150_-31470|20.26|3|3	25714049	chr14	+	103656932	103688403	exonic	NM_198014	Slain1	ACCAAATAGGACCAATGGAGGTTATATGTTGGCTCTTCAAAGACATTCACCTCACCAGAG
ASCRP4001258	25.5	31.5	36	33	42	38	4.47876	4.76359	5.01094	4.83685	5.23816	5.18462	A	P	P	A	P	P	mmu_circRNA_23331	11_52056162_52050339_-5823|18.80|6|9	25714049	chr11	+	52236836	52242660	exonic	NM_011543	Skp1a	ACCAAATGTTAATGCAGCAATTCTAAAGAAGATGCCTACGATAAAGTTGCAGAGTTCTGA
ASCRP4001259	103	86	137	129.5	140	143.5	7.01581	6.55065	7.27062	6.76257	6.87029	7.09533	P	P	P	P	P	P	mmu_circRNA_42275	7_130129313_130119450_-9863|18.81|1|2	25714049	chr7	+	122975935	122985799	exonic	NM_011247	Rbbp6	ACCAACTATAGATGCAATACACTGATGACAATGCGCTCATTCCTAAGAACTCATCTGTGA
ASCRP4001260	27	35	32	37	39	32	4.54588	5.09425	5.01094	4.97699	5.14949	5.01838	A	P	P	A	P	P	mmu_circRNA_39084	5_106241181_106240743_-438|19.64|7|9	25714049	chr5	+	105811723	105812162	intronic	ENSMUST00000140081	Lrrc8d	ACCAACTTGGATTTTCAGCAGAATGTTTACCCTTGCGGAAGTTGCTTCACTTAATGACAT
ASCRP4001261	38	46	45	51	75	63	5.24452	5.43163	5.4035	5.47011	5.91672	5.88859	P	P	P	P	M	P	mmu_circRNA_19864	1_30920100_30893950_-26150|19.68|9|12	25714049	chr1	-	30837104	30863255	intronic	uc007anf.1	Phf3	ACCAAGAAAATCACCTCGTTTAATGGCACAAGGGTTGAAAGACACACAGAAGTCTTCATG
ASCRP4001262	29	31	30	32.5	39	35	4.7855	4.95002	4.73235	4.72328	5.09425	5.13245	A	P	P	A	P	P	mmu_circRNA_38989	5_93596713_93577413_-19300|16.23|2|2	25714049	chr5	+	93148386	93167687	exonic	NM_001009818	Sept11	ACCAAGAAGGACAAGGATAAGAAAAAGTGAGACAGGTATTGGCAAATCCACATTGATGGA
ASCRP4001263	26	32.5	28	28	31	24.5	4.71426	4.97699	4.61538	4.40902	4.83685	4.56124	A	P	A	A	P	P	mmu_circRNA_43531	8_116808289_116754106_-54183|17.31|2|2	25714049	chr8	+	114230205	114284389	exonic	NM_173016	Vat1l	ACCAAGAGTTTCTTTAGTTTTGCAAAGTCATGGCTTAAACTTCATTGACCTGATGGTGCG
ASCRP4001264	28	28.5	32	34	41	35	4.67259	4.63942	4.90259	4.83685	5.055	5.09425	A	P	P	A	P	P	mmu_circRNA_26389	13_56837417_56824790_-12627|23.39|5|6	25714049	chr13	+	56723428	56736056	exonic	NM_008541	Smad5	ACCAAGATGTGTACCATTCGAATGAGCTTTGTCAAGGACTTGCACTAAGAAGAAGCCTAT
ASCRP4001265	25	35.5	26.5	31	38	29	4.7855	5.26967	4.83052	4.78113	5.12558	4.94222	A	P	A	A	P	P	mmu_circRNA_33848	2_71664868_71660495_-4373|20.08|2|3	25714049	chr2	+	71822437	71826811	exonic	NM_008397	Itga6	ACCAAGCCAACACAGGGATCGTCCGTGTAGAACAAAAGAATAACACTTTTTTTGACATGA
ASCRP4001266	127	133	126	346	195.5	179	7.31093	7.22314	7.12405	7.92131	7.37571	7.39298	P	P	P	P	P	P	mmu_circRNA_26226	13_43192175_43173024_-19151|20.75|3|3	25714049	chr13	+	43077654	43096806	exonic	NM_001005740	Phactr1	ACCAAGCTCACCAGATCCTGGCGCCCCTGTGAAATTGCCTTGTCTGCCAGTGAAACTGTC
ASCRP4001267	59	77	62	62	103	111	6.13258	6.38503	6.01667	5.75026	6.38215	6.65335	P	P	P	P	P	P	mmu_circRNA_23326	11_51934553_51926622_-7931|18.08|8|11	25714049	chr11	+	52113119	52121051	exonic	NM_019411	Ppp2ca	ACCAAGCTGCAATCATGGAACTTGACGACACTCTTAAGTATTCTTTGCTAAAGAAATCCT
ASCRP4001268	40	37	41	43.5	40	40	5.43163	5.26967	5.36318	5.11867	5.14949	5.37482	P	P	P	P	P	P	mmu_circRNA_21873	10_41060785_41044856_-15929|17.98|2|2	25714049	chr10	+	41325049	41340979	exonic	ENSMUST00000173517	Ak9	ACCAAGCTTCAGGGTACAGAAGAGGAAATGACTGACATAATAGATACTGCTACATCCTCA
ASCRP4001269	58	109	73	36	65	75	5.98285	6.86204	6.24781	4.72328	5.7636	6.13258	P	P	P	A	P	P	mmu_circRNA_35819	3_94840667_94836740_-3927|12.47|3|3	25714049	chr3	-	95032817	95036745	sense overlapping	NM_008951	Psmd4	ACCAAGGATGGCAAGAATGACAAGAAAGAGGAAGAGAAGAATGTGGACAACAGTGAGTAC
ASCRP4001270	34	38.5	42	35	58	59	5.13929	5.29438	5.43996	4.84939	5.69563	5.85575	P	P	P	A	P	P	mmu_circRNA_42171	7_123520073_123503510_-16563|14.21|2|2	25714049	chr7	-	116359995	116376559	exonic	NM_011083	Pik3c2a	ACCAAGTCTAGTGGCAAAAGAACTAAATATTAAGGTGACTTCATTATCTGGAAGTGACAC
ASCRP4001271	46	90	77	79	236.5	160.5	5.75026	6.61093	6.34861	6.06056	7.67943	7.25182	P	P	P	P	P	P	mmu_circRNA_19418		25070500	chr6	+	50143715	50163649	sense overlapping	NM_019939	Mpp6	ACCAAGTTACAGAGATACTATTACTCCTCAGCAGCAGTAACACAAGGCACATTAACATCA
ASCRP4001272	44	96	81	61	263	173	5.71636	6.73123	6.48371	5.71636	7.84806	7.37932	P	P	P	P	P	P	mmu_circRNA_010146	mm9_circ_010146	circBase	chr6	+	50143718	50163649	exonic	NM_019939	Mpp6	ACCAAGTTACAGAGATACTATTACTCCTCAGCAGTAACACAAGGCACATTAACATCAGGA
ASCRP4001273	96	102	123	234	139	98.5	6.91879	6.7965	7.07764	7.47568	6.85271	6.52215	P	P	P	P	P	P	mmu_circRNA_22153	10_66569924_66569524_-400|13.40|2|3	25714049	chr10	+	67106775	67107176	intronic	ENSMUST00000173295	Jmjd1c	ACCAATTACCCAATCTCACCTAGCCTCGAATGGATTACCTTACTCCATTCCTCCTGGTTG
ASCRP4001274	25	30	34	35	34	30	4.63002	4.8157	5.055	4.88236	4.94222	4.94222	A	P	P	A	P	P	mmu_circRNA_38813	5_76695441_76664791_-30650|18.62|2|2	25714049	chr5	-	76235765	76266416	exonic	NM_007715	Clock	ACCAATTCCACAAGGCATGTCACAGAGATGACAGTAGTATTTTTGATGGATTGGTGGAAG
ASCRP4001275	33	28	38	36	31	30	5.08719	4.72328	5.22214	5.01467	4.79419	4.89452	P	A	P	A	P	P	mmu_circRNA_26472	13_62374513_62275476_-99037|15.98|2|2	25714049	chr13	+	62174115	62273153	sense overlapping	uc007qwt.1	Zfp808	ACCACAATATTGAAGAACATCGTCAGAGTTCTAGAAGACATGGAAGGACTTTAAAGAACT
ASCRP4001277	642.5	447.5	810.5	1302	573.5	502	9.69144	9.18775	10.0334	9.45959	9.16824	9.071	P	P	P	P	P	P	mmu_circRNA_24499	11_121160169_121146736_-13433|19.48|1|2	25714049	chr11	+	121285421	121298855	exonic	NM_001080932	Foxk2	ACCACAGAGAAGTCAGAGGTGCACTTTCAGGTTTCCGAGCACAAATATCAAGATAACATT
ASCRP4001278	40	42	49	37	70	59	5.43163	5.24768	5.69795	4.97699	5.82639	5.80504	P	P	P	A	P	P	mmu_circRNA_004424	mm9_circ_004424	circBase	chr18	+	53895530	53906669	exonic	NM_152809	Csnk1g3	ACCACAGCTGCATTTGGAATACAGATTCTATAAGCAGTTAGGATCTGGAGCTCTCTATCA
ASCRP4001279	118	123.5	131	258	120	87	7.23356	7.11454	7.22072	7.58554	6.6329	6.37058	P	P	P	P	P	P	mmu_circRNA_38984	5_93074726_93041471_-33255|17.18|2|2	25714049	chr5	-	92612444	92645700	exonic	NM_177230	Ccdc158	ACCACAGTATCGCTCTACCAAGCCTATTCATTCACCCACCTCTGCAAAAGATTTTAAAAG
ASCRP4001280	624.5	272	474	1211	318	292	9.65343	8.40494	9.2358	9.37267	8.1531	8.19226	P	P	P	P	P	P	mmu_circRNA_003237	mm9_circ_003237	circBase	chr7	+	120891595	120892053	exonic	NM_007908	Eef2k	ACCACATCCTGGCTGATGTCTCTCTGAAGGTCTGTGTGGAGACGTGGAACCTGCTCAATC
ASCRP4001281	55	76	77	73	121	131.5	6.04425	6.36183	6.38934	6.00361	6.67351	6.94927	P	P	P	P	P	P	mmu_circRNA_35933	3_104283773_104267782_-15991|18.78|19|157	25714049	chr3	-	104463858	104479850	exonic	NM_001025067	Lrig2	ACCACATGAGAAGGAAAAATGAAGACTACAGCATCACAAACACAGAGATTTGAACAACAA
ASCRP4001282	44	67.5	54	49	90	78	5.43163	6.16645	5.75916	5.38636	6.19299	6.22709	P	P	P	P	P	P	mmu_circRNA_30250	17_14022514_13940946_-81568|17.89|1|2	25714049	chr17	+	13803938	13885507	exonic	NM_010806	Mllt4	ACCACATGTGCACACAGAAAGTAATCATTCCAGTATTGCAATCCAGGATTTGGAGTTTCA
ASCRP4001283	41	42.5	43	57	60	49	5.36026	5.33367	5.33069	5.66988	5.64607	5.57471	P	P	P	P	P	P	mmu_circRNA_31047	17_84785942_84709227_-76715|17.47|8|15	25714049	chr17	-	84309886	84386602	exonic	NM_183021	Thada	ACCACATTCATGGGACACTTCTGCAAGTGAGAAATTCATCCACACTTCTCTTTAGTTCCT
ASCRP4001284	43	44	44	44	42	50	5.66515	5.54412	5.53118	5.29132	5.25084	5.63402	P	P	P	P	P	P	mmu_circRNA_28229	15_9095618_9078732_-16886|13.55|9|14	25714049	chr15	+	9148975	9165862	exonic	NM_177178	Lmbrd2	ACCACCCACTGAGGAAGTGTGTAGACACAATACTTAAAAAGATATGGTCCAGAACTACCC
ASCRP4001285	153	235	221	207	474	379	7.63537	8.17739	8.01956	7.32862	8.80101	8.61622	P	P	P	P	P	P	mmu_circRNA_39136	5_109048726_109045928_-2798|19.69|2|2	25714049	chr5	-	108616908	108619707	intronic	ENSMUST00000135225	Gak	ACCACCCATCATCCACAGAGATCTCAAGGGTTCTAAGGATCTAAATCTGGTCTTCATACT
ASCRP4001286	37	37.5	36	48	45	41	5.29438	5.24768	5.10477	5.3217	5.29438	5.33962	P	P	P	P	P	P	mmu_circRNA_40784	6_115594660_115581233_-13427|19.01|4|4	25714049	chr6	-	115631214	115644642	exonic	NM_029780	Raf1	ACCACCCTGCATGTGGACAGCAGGATGATTGAGGTATAAGTATTGTTTAAACTGCATCAA
ASCRP4001287	44	71	43	43	89	80	5.71636	6.24622	5.56205	5.2092	6.20933	6.23987	P	P	P	P	P	P	mmu_circRNA_004791	mm9_circ_004791	circBase	chr6	-	31166475	31181149	sense overlapping	NR_110469	Lincpint	ACCACCGAAGCAGTAATTAAAGATGAAGAGCTAAAAGGCATCTCGTTGATTCCTAGCGTT
ASCRP4001288	181	150	189	287	114.5	139	7.87699	7.44634	7.78132	7.70904	6.57355	7.03289	P	P	P	P	P	P	mmu_circRNA_31369	18_21179500_21167226_-12274|12.02|18|110	25714049	chr18	+	21008724	21020999	exonic	NM_019706	Rnf138	ACCACCTATTTCAGATAGTTCCTGTGTTTCTGTAGAAAATGTTTCCTGACTGCAATGAGA
ASCRP4001289	44	48	51	61	55	52	5.60714	5.51023	5.64607	5.73228	5.50627	5.66041	P	P	P	P	P	P	mmu_circRNA_45969	X_162869802_162841474_-28328|20.03|2|2	25714049	chrX	-	166403541	166431870	exonic	NM_177429	Ofd1	ACCACCTTTCAGATATATTTACTATGCAGGATCTACTACAACTCATTCGGATTAACCCCT
ASCRP4001290	33	31	35	61	45	36.5	5.02208	4.72328	5.01094	5.71636	5.17965	5.18462	P	P	P	P	P	P	mmu_circRNA_45545	X_80086474_80081034_-5440|12.85|5|5	25714049	chrX	+	82835694	82841135	intronic	uc009trg.1	Dmd	ACCACGAACCAAGGAAAGAACAAGAGTATCTCAATACTGGAACACACCAGGTAGGACCAG
ASCRP4001292	114	123.5	132	198	186	150	7.1335	7.07764	7.17736	7.26673	7.29762	7.12836	P	P	P	P	P	P	mmu_circRNA_23445	11_61348885_61332989_-15896|16.44|11|19	25714049	chr11	-	61519486	61535383	sense overlapping	NM_010148	Epn2	ACCACTGGGCCCTACAGCAATGAACATGCTACTTCCCCACGAGTATCCTCTGAGTTAGAG
ASCRP4001293	142.5	300	269.5	160	580.5	784	7.52808	8.59197	8.35826	7.06153	9.1894	9.89594	P	P	P	M	P	P	mmu_circRNA_000741	mm9_circ_000741	circBase	chr10	-	25220610	25289730	exonic	NM_018747	Akap7	ACCACTGTGAGTCTTCCATCGTGATCGGAAAACTAGATTCCGGTACGTGTGAACATATAT
ASCRP4001294	37	25	30	48	30.5	29	5.43163	4.60553	5.055	5.42605	4.83685	4.94222	P	A	P	P	P	P	mmu_circRNA_31661	18_40883697_40865846_-17851|16.21|2|2	25714049	chr18	+	40706191	40724043	intergenic			ACCACTGTTTGCAAAGAAAGTTCATCTCTAAAATCATCTCCAGAAATGTCACAAGGAGCC
ASCRP4001295	37.5	38	36	67	37	43	5.49964	5.3921	5.33069	5.93256	5.09425	5.4674	P	P	P	P	P	P	mmu_circRNA_39040	5_101121997_101120318_-1679|13.62|3|3	25714049	chr5	-	100691298	100692978	exonic	NM_152803	Hpse	ACCACTTAGTGGATGAAAACTTTGAGCCTTTACCTCTATTACTTGAATGGACGCATCGCT
ASCRP4001296	31	32	36	44	34	31	5.02208	4.89856	5.01094	5.19614	4.90259	4.84521	P	P	P	P	P	P	mmu_circRNA_43736	9_8101841_8079495_-22346|20.17|2|2	25714049	chr9	-	8079494	8101841	exonic	NM_001045524	Cep126	ACCACTTCTGAAATTTTGTGATGAAGTCAATCAGATAACCAATTCTGAAACTCTCTCAAG
ASCRP4001297	77	73	85	133	90	87	6.54808	6.30518	6.54035	6.79108	6.19299	6.36183	P	P	P	P	P	P	mmu_circRNA_43777	9_13626127_13617854_-8273|16.99|2|3	25714049	chr9	-	13813409	13821683	exonic	NM_026665	Cep57	ACCAGAAAAGAGCGTCCTAGCTGAACCATCAAGGTCTAATGGAAATATGGTTCGTCATTC
ASCRP4001298	61	73.5	82	95	148	103.5	6.2303	6.34861	6.50637	6.3589	6.96619	6.61584	P	P	P	P	P	P	mmu_circRNA_38980	5_92734863_92727218_-7645|19.55|3|3	25714049	chr5	-	92298191	92305837	exonic	NM_172713	Sdad1	ACCAGAAGTGTTTAACTTTTCAGCTATTCACTTGATTCATGATCCCCAAGTTCCTTCAGC
ASCRP4001299	46	82	70	72	90	74	5.78338	6.56976	6.31125	6.03512	6.25254	6.17313	P	M	P	P	P	P	mmu_circRNA_38587	5_50417017_50389454_-27563|24.32|4|4	25714049	chr5	-	49998214	50025778	exonic	NM_133911	Adgra2	ACCAGAGAGGAAAAATCAAAAGAGGATTTTAAGCAACAACAAGATCTCCGAGCTGAAGAA
ASCRP4001300	154	326	235	142	469	479	7.61344	8.68166	8.11479	6.8672	8.7797	8.99186	P	P	P	P	P	P	mmu_circRNA_19293		25070500	chr3	+	89001770	89007879	sense overlapping	NM_138679	Ash1l	ACCAGAGGAAGAAGAGCAAGAAAACAATAAAAGGTAGGTTCCCAGTCAGCTTCCGATAAA
ASCRP4001301	201	413	283	167	795	848.5	8.00535	9.08546	8.38583	7.0705	9.72996	10.0725	P	P	P	P	P	P	mmu_circRNA_009027	mm9_circ_009027	circBase	chr3	+	89001772	89007877	exonic	NM_138679	Ash1l	ACCAGAGGAAGAAGAGCAAGAAAACAATAAAAGGTTCCCAGTCAGCTTCCGATAAACCTT
ASCRP4001302	32	35	30	44	36	29	5.08719	4.95002	4.73235	5.25084	4.94222	4.89452	P	P	P	P	P	P	mmu_circRNA_44388	9_61772950_61767419_-5531|14.50|2|3	25714049	chr9	-	61919611	61925143	exonic	NM_024245	Kif23	ACCAGATGGTACAGAGTCTGAATGGACCGATGTAGAAACAAGGATTGAGATTCTGGAGAA
ASCRP4001303	115.5	119	115	237.5	120	78.5	7.1732	6.99145	7.00087	7.48175	6.65216	6.23987	P	P	P	P	P	P	mmu_circRNA_29678	16_37291149_37200662_-90487|19.95|6|7	25714049	chr16	-	37200575	37291063	exonic	NM_172440	Stxbp5l	ACCAGCCTTTCTATAAGCTCAGCATATGGAATAATTACTTACTGTCATCTACCTTTCCAG
ASCRP4001304	90.5	82	99.5	193	98	101	6.7758	6.53258	6.73462	7.25575	6.34566	6.56849	P	P	P	P	P	P	mmu_circRNA_44806	9_95643770_95616502_-27268|17.78|14|28	25714049	chr9	-	95716082	95743351	exonic	NM_011643	Trpc1	ACCAGCTCTATTTTGGGCCCACTGCAGGTGACTATTATATGGTTAAAAAGATTTTGGAGG
ASCRP4001305	42	55	57	52	67	70	5.49964	5.86403	5.9207	5.53896	5.83694	6.03969	P	P	P	P	P	P	mmu_circRNA_31261	18_10024677_10004894_-19783|17.81|2|2	25714049	chr18	-	10004895	10024679	exonic	NM_021522	Usp14	ACCAGGAAGTGAAGTATCTTTTCACAGGGCTGAAATTGTTACAGTAAAATGGGGAAAGGA
ASCRP4001307	31	36.5	37	39	44	73.5	5.08719	5.20595	5.20595	5.055	5.17965	6.12743	P	P	P	A	P	P	mmu_circRNA_45323	X_9363722_9350478_-13244|12.50|3|3	25714049	chrX	+	9773351	9786596	intronic	TCONS_00035925	XLOC_026316	ACCAGGCATCTATGTACAAGTGTTCATCTTGTTTTGATGGAAATAATGGGCCAATGAACA
ASCRP4001309	43	49	49	55.5	54	52	5.71636	5.57471	5.68164	5.64607	5.57471	5.74354	P	P	P	P	P	P	mmu_circRNA_34437	2_121737777_121724534_-13243|16.18|5|7	25714049	chr2	+	121898797	121912041	exonic	NM_177054	Casc4	ACCAGGGACAGAGCCAATGATTTCCACAAGTTGAAGCAAAGTTAAGCTACAAAACAACAT
ASCRP4001310	59	58	62	133	61	47	6.13258	5.94822	6.05875	6.80297	5.6746	5.57471	P	P	P	P	P	P	mmu_circRNA_44100	9_47000647_46937610_-63037|18.58|2|3	25714049	chr9	-	47129526	47192564	intergenic			ACCAGGGATCCCTCCTCTGCATATCAAGAAATGCCGTATACATGAAGATGAAATATGACC
ASCRP4001311	98	112	126	154.5	137	106	6.88562	6.96523	7.11454	6.9753	6.83386	6.63714	P	P	P	P	P	P	mmu_circRNA_26148	13_24901889_24896651_-5238|18.53|2|2	25714049	chr13	+	24804781	24810020	exonic	NM_024473	BC005537	ACCAGTCAGTGTTTCTCTTCATTGACAGACAGCATTTGCAGAAGAAAAAGTCAGCACTTT
ASCRP4001313	56	49.5	68	104	64	57	6.07846	5.66278	6.26823	6.44145	5.74129	5.75916	P	P	P	P	P	P	mmu_circRNA_45661	X_101793525_101783640_-9885|16.09|2|2	25714049	chrX	-	104588300	104598186	exonic	NM_175358	Zdhhc15	ACCAGTGTACACAAGAACCGGGAGTGGAGTTATCTACCTCATACTCTATCATGCCATTTT
ASCRP4001314	55	76	50	62	106.5	89	5.90272	6.3173	5.72548	5.74129	6.46614	6.39221	P	P	P	P	P	P	mmu_circRNA_013999	mm9_circ_013999	circBase	chr14	-	121594335	121597750	sense overlapping	NM_134074	Dock9	ACCAGTTCCAGTACATGGGGAAGCGATACATAGCCAGCAGAGTGGCATGCTGGGAAATTC
ASCRP4001315	111	118	110	124.5	138.5	137.5	7.10715	7.01302	6.8795	6.71187	6.85686	6.9905	P	P	P	P	P	P	mmu_circRNA_014863	mm9_circ_014863	circBase	chr12	-	55057241	55063109	exonic	NM_028314	2700097O09Rik	ACCAGTTCGGTGACAGAATAAAGGGGATTTTGATGAATTTACTCACGATAATAATGACAT
ASCRP4001316	43	49	43	34	71.5	69	5.64607	5.70948	5.47822	4.78113	5.8784	6.00173	P	P	P	A	P	P	mmu_circRNA_43481	8_113640731_113636402_-4329|17.19|3|4	25714049	chr8	+	111112501	111116831	exonic	NM_198308	Pdpr	ACCAGTTGGAAATTCAGAACCTTCGTGAAGACTGGGATCACTTTGGTTACTTAAGGACAG
ASCRP4001317	37	49	51	44	66	71	5.31869	5.54412	5.6316	5.17633	5.74129	6.07846	P	P	P	P	P	P	mmu_circRNA_31226	18_6227659_6225595_-2064|20.29|1|2	25714049	chr18	-	6225596	6227661	exonic	NM_008448	Kif5b	ACCATAGATGAAGGGAAATCCAACAGACATGTCGCAGTTACAAATGTTCTTGAGGGCTAT
ASCRP4001318	40	50	48	43	82	61.5	5.34259	5.61206	5.56205	5.17633	6.07132	5.86403	P	P	P	P	P	P	mmu_circRNA_38768	5_73432832_73415127_-17705|19.17|2|3	25714049	chr5	-	73023887	73041593	exonic	NM_028194	Fryl	ACCATCAAGAATGAAGCAGAGGGTACAAGTTCAGTATTAAAGGAGGAACACGTTACAGCC
ASCRP4001319	51	51	73	109.5	56	58	5.82002	5.80504	6.20933	6.47563	5.58477	5.78338	P	P	P	P	P	P	mmu_circRNA_23259	11_45798398_45796821_-1577|17.48|2|5	25714049	chr11	+	45983318	45984896	exonic	NM_173384	Sox30	ACCATCACTCATCCAGTTGGAATACCTGATACTCCCTTCAGTAAGGACAGAAATGGTCAT
ASCRP4001320	104	96.5	93	183	86.5	76.5	7.00181	6.68758	6.60847	7.18481	6.15637	6.16142	P	P	P	P	P	P	mmu_circRNA_32851	19_60741168_60734764_-6404|13.88|9|21	25714049	chr19	-	60658860	60665265	intergenic			ACCATCAGAAGTTTTTTTGGTGCGTTTTTGGAGCTCAACTATGCAATGTGGTCAGTCTAT
ASCRP4001321	76	71	77	176	77	71	6.6097	6.29144	6.43035	7.15897	6.00548	6.07846	P	P	P	P	P	P	mmu_circRNA_41885	7_99814375_99794500_-19875|17.42|21|195	25714049	chr7	-	92645989	92665865	exonic	NM_029078	Pcf11	ACCATCCATCATGTTATGAAGATTATCAAAATGCTCCTTCCTCAGAGAAGCTTCCAGTTA
ASCRP4001322	97	106	98.5	129.5	137	113	6.9753	6.92474	6.82541	6.80297	6.85271	6.74699	P	M	M	M	P	P	mmu_circRNA_39227	5_117650181_117643638_-6543|18.96|1|2	25714049	chr5	+	117193628	117200172	exonic	NM_183306	Taok3	ACCATCGAGTACAAAGGCTGTTATTTAAAGGAGCACACTGCATGGGAACTGAAGGTTTAT
ASCRP4001323	42	48	56	43	70	69	5.60714	5.70948	5.87021	5.25084	5.90473	6.02037	P	P	P	P	P	P	mmu_circRNA_37471	4_116188104_116183127_-4977|19.77|9|12	25714049	chr4	+	116510521	116515499	exonic	NM_008389	Ipp	ACCATCTCAGAGGCTTTTAAAGTACATAGAAGGACAGAAGCAGATAATGGGCAACAGTGT
ASCRP4001324	35.5	41	42	48.5	62	50.5	5.22214	5.31567	5.43996	5.26967	5.64607	5.56205	P	P	P	P	P	P	mmu_circRNA_39038	5_100962681_100962261_-420|16.96|6|6	25714049	chr5	+	100533241	100533662	exonic	NM_012001	Cops4	ACCATCTTAGCATCGGCAGACAGTACAACGTAGATTATAAGCTGGAGACTTACCTGAAGA
ASCRP4001325	44	40	47	67	50	38	5.71636	5.3921	5.49698	5.8285	5.43163	5.20595	P	P	P	P	P	P	mmu_circRNA_22345	10_86221981_86221003_-978|14.34|2|7	25714049	chr10	+	86758257	86759236	exonic	NM_001003910	BC030307	ACCATGAAATATACTGAAGGTGTTCTCATAGCCCATCCATGACAGAAATGCTGCTCAGAG
ASCRP4001326	67	55.5	62	76	91.5	71	6.24622	5.85159	6.02776	6.04425	6.22388	6.02037	P	P	P	P	P	P	mmu_circRNA_39142	5_110598233_110591730_-6503|17.50|2|2	25714049	chr5	+	110162710	110169214	exonic	NM_172717	Chfr	ACCATGCAATAGCTCAACCTGGGGGACAAGTGCTTGGATGGAGTGCTGAACAATAACAAT
ASCRP4001327	36	37	29.5	41	39	31	5.22214	5.05138	4.83052	5.13587	5.055	4.97699	P	P	P	A	P	P	mmu_circRNA_27802	14_75484814_75476898_-7916|16.00|2|2	25714049	chr14	+	75077090	75085007	antisense	NM_027581	Lrrc63	ACCATGGCACCAATCACATTCAGATGTGCTGAGAAAGAAGAAACATCAGTTTACATCTCT
ASCRP4001328	514.5	1158	597	93	430	498	9.37792	10.706	9.55073	6.29909	8.66309	9.06674	P	P	P	P	P	P	mmu_circRNA_21244	1_169256151_169244241_-11910|12.58|4|5	25714049	chr1	+	167314109	167326020	intronic	AK038341		ACCATGTCAATTCGACAAAGAAGAAGAAGGAAACTATAACAGAGTCAGCTGGTCGACAAC
ASCRP4001329	33	54.5	58.5	48	94	114.5	5.13929	5.75916	5.94822	5.30659	6.25254	6.75369	P	P	P	P	P	P	mmu_circRNA_000550	mm9_circ_000550	circBase	chr1	-	66801048	66807604	exonic	uc007bip.1	Kansl1l	ACCATTAGAAAAAATGTGGCAGTATGTTTTTAAGAGTTTAAGCTTTTACATGTAGCCCAT
ASCRP4001330	32	28.5	31	48	31	30	5.13929	4.92254	5.10477	5.5155	4.87418	4.97699	P	A	M	P	P	P	mmu_circRNA_39425	5_127840810_127839925_-885|19.36|2|2	25714049	chr5	+	127359554	127360440	exonic	NM_175432	Tmem132c	ACCATTTCATCCTAAGTGACCGAAAGCCGAGGGGTCATGGATAATATACAGAGATTCTCT
ASCRP4001331	43	45	52.5	85	60	48	5.66515	5.57471	5.78556	6.21581	5.71636	5.5467	P	P	P	P	P	P	mmu_circRNA_34682	2_140451465_140450108_-1357|17.59|6|12	25714049	chr2	+	140624371	140625729	intronic	ENSMUST00000110063	Macrod2	ACCCAAAGGGATATGCATGGCCATCCACATCCCATCTACACAGTGTGTAAATAAGAATTA
ASCRP4001332	40	50	37	37.5	81	82	5.60714	5.77462	5.36318	5.11867	6.10665	6.29756	P	P	P	A	P	P	mmu_circRNA_20159	1_58890618_58880759_-9859|14.34|4|4	25714049	chr1	+	58823914	58833774	exonic	NM_009812	Casp8	ACCCAACTCCGAAAAATGAAGGACAGAAAAGGAACAGACTGTGATAAAGGTTACAGCTCT
ASCRP4001333	57.5	59	61	79	73	58	6.05875	5.89264	5.97904	6.00361	5.92268	5.75916	P	P	P	P	P	P	mmu_circRNA_21683	10_13521755_13521654_-101|19.09|2|2	25714049	chr10	-	13801847	13801949	exonic	NM_025446	Aig1	ACCCAAGATTGCTTGACAACTTTATCCCAGGGTGGCTGAACCATGGAATGTTTGTTGTTG
ASCRP4001335	56	71	88.5	157.5	84	81	6.07846	6.29144	6.58236	7.02691	6.14962	6.2791	P	P	P	P	P	P	mmu_circRNA_21148	1_162892615_162881746_-10869|18.07|2|2	25714049	chr1	+	160951614	160962484	exonic	NM_001024952	Rc3h1	ACCCACAAAATCTATTAACATTTCCGGCTGGAATCTGCCCCTAAGAGTATTTCTGCCTTA
ASCRP4001338	28	34	32	36	45.5	40	4.71426	4.95002	4.67259	4.90259	5.30659	5.28516	A	P	P	A	P	P	mmu_circRNA_33654	2_60073054_60070257_-2797|16.40|9|12	25714049	chr2	+	60232199	60234997	exonic	NM_020575	March7	ACCCAGAAAAACTTCAGAAAATCAAAGAAAGATTCTTCTTGGAGGCATAGTCAAGTTCCC
ASCRP4001339	138	123	173	196	221	162	7.45562	7.08607	7.62749	7.26673	7.5717	7.2679	P	P	P	P	P	P	mmu_circRNA_38639	5_62858288_62857985_-303|14.95|1|2	25714049	chr5	-	62466745	62467049	intergenic			ACCCAGACCGAAAGAATAAATATGGAAAAGAAAACCCTGACTAAGACATCCACCTACCTC
ASCRP4001340	74	52	72	147.5	35	38	6.50901	5.7232	6.2791	6.88511	4.90259	5.24134	P	P	P	P	P	P	mmu_circRNA_39130	5_108590777_108567933_-22844|22.09|3|4	25714049	chr5	+	108138913	108161758	exonic	NM_028481	Ccdc18	ACCCAGATACCAGTGTCTTTTTCATCTGTTTCTATGGATCAAGAGGTTAAAAACCTTCGA
ASCRP4001341	25	30.5	30	43.5	32	28	4.33657	5.01838	4.90259	5.11867	4.87418	4.84521	A	P	P	P	P	P	mmu_circRNA_26797	13_97649078_97642592_-6486|14.33|1|2	25714049	chr13	+	96872636	96879123	intergenic			ACCCAGGAAATAACATTCTCGAATTTAAAACACAGCATCAGACCATCAGCGCCATTCTAC
ASCRP4001342	29	29	31	33	28	28	4.84521	4.72328	4.90259	4.88236	4.76359	4.84521	A	A	P	A	P	P	mmu_circRNA_40223	6_47452589_47447220_-5369|16.72|8|14	25714049	chr6	+	47497220	47502590	exonic	NM_012042	Cul1	ACCCAGTTACTGAATATATGAAAAAGGATGGAGAAGATTTAATGGATGAGAGTGTCCTGA
ASCRP4001343	124	121	116.5	177	154.5	83.5	7.29953	7.0705	7.04614	7.13778	7.01766	6.27134	P	P	P	P	P	P	mmu_circRNA_40987	6_136911925_136885400_-26525|18.47|2|2	25714049	chr6	+	136936878	136963404	sense overlapping	NM_023898	Pde6h	ACCCATGAGTTATGTCCACAGATTCACAGACCCTGAAGTCCTCCATAATCTTATCACTGT
ASCRP4001344	36	35.5	50	73	39	39.5	5.34259	5.11521	5.68164	5.98759	5.12558	5.30659	P	P	P	P	P	P	mmu_circRNA_31623	18_37616452_37615916_-536|12.48|2|2	25714049	chr18	+	37456261	37456798	intronic	NM_001174154	Gm37013	ACCCATGCAGATATTTTTCAAGTATGCCATTTATATGCAACTTCAAACTCCTGCCAGCCT
ASCRP4001345	198	203	202	359	276	232	7.99761	7.93537	7.8734	7.96839	7.92774	7.82651	P	P	P	P	P	P	mmu_circRNA_33794	2_69831869_69803431_-28438|15.11|3|4	25714049	chr2	+	69965373	69993812	exonic	NM_177783	Ubr3	ACCCCAGGCTCACCAGACAACGAGTTTCTCTTTATGTACTCTGTTGCTAGTTTAAAACAG
ASCRP4001346	125	94.5	105	185	78.5	68	7.31093	6.69456	6.83386	7.19305	6.02407	5.97904	P	P	P	P	P	P	mmu_circRNA_44716	9_80076794_80065423_-11371|20.05|2|2	25714049	chr9	+	80217615	80228987	exonic	NM_001039546	Myo6	ACCCCATGTCTTTGCCATTGGAGATAGTGGATAACCTCCTTCAAAATGGAAGATGGAAAG
ASCRP4001347	147.5	141	130.5	250.5	139	101	7.5433	7.26907	7.19633	7.55262	6.85271	6.56849	P	P	P	P	P	P	mmu_circRNA_29306	16_15770094_15752829_-17265|21.33|2|2	25714049	chr16	+	15752735	15770001	exonic	NM_011159	Prkdc	ACCCCATTTTTGAGCATCCTCTGTCAGAATGTGAATTTCAGGTATTTTGAAGCTTTAGTC
ASCRP4001348	94.5	88	107	208	95	66	6.88562	6.59111	6.85271	7.34165	6.29144	5.97904	P	P	P	P	P	P	mmu_circRNA_26496	13_63698909_63696048_-2861|22.34|4|5	25714049	chr13	+	63594739	63597601	sense overlapping	TCONS_00008060	XLOC_006198	ACCCCCCAAACTGGTACGTAGAGTCTTCCATTAGAAAAACTTCTTGTCCTCTTCTATCCA
ASCRP4001349	27	27	31.5	31	28	26	4.63002	4.72328	4.87828	4.67259	4.59599	4.67259	A	A	P	A	P	P	mmu_circRNA_45543	X_76541371_76522985_-18386|15.79|2|2	25714049	chrX	-	79277645	79296032	sense overlapping	ENSMUST00000130159	Gm16462	ACCCCGAATGTACAGTAAGAAATATCAAGCAACACTTGTAATACAGTAAATTCAAAAAGA
ASCRP4001350	342	288.5	488	497	512	399.5	8.81616	8.49149	9.28866	8.3234	8.92924	8.71437	P	P	P	P	P	P	mmu_circRNA_34924	2_162104055_161960948_-143107|15.97|3|3	25714049	chr2	-	162135211	162278319	exonic	NM_021464	Ptprt	ACCCCTAACTACCAGGACCAAGTGTGCCGGGTCCTTCATGATGGTGAACAGCTCTGGAAG
ASCRP4001351	42	46	48	71	76	54	5.56966	5.57471	5.57723	5.94822	5.97904	5.73904	P	P	P	P	P	P	mmu_circRNA_29951	16_78336616_78325402_-11214|17.98|5|6	25714049	chr16	+	78325156	78336371	exonic	NM_009988	Cxadr	ACCCGCTAAGATTTCACCAGTGGTTTGAGCATCACTACACCCGAACAGAGGATCGAAAAA
ASCRP4001352	327	274	357	1087	458	294	8.72648	8.42659	8.81616	9.24514	8.75347	8.19903	P	P	P	P	P	P	mmu_circRNA_33179	2_25210342_25209988_-354|18.74|2|2	25714049	chr2	-	25354467	25354822	exonic	NM_031843	Dpp7	ACCCGTATCCTACTGACTTTCTAGGGCCCCTTCCTGCCAACCCTGTCAAGGACTTTTATG
ASCRP4001353	47.5	41	55	52	48.5	50	5.73904	5.31567	5.8285	5.5155	5.30659	5.5467	P	P	P	P	P	P	mmu_circRNA_29947	16_77501855_77311998_-189857|19.98|2|2	25714049	chr16	+	77311752	77501610	exonic	uc007zse.1	2810055G20Rik	ACCCGTCGGGACGAATAACAGATGAATTCATAAAACTGTTCATCTCTGACATCTCTTCAG
ASCRP4001354	43.5	40	54.5	98	71	55	5.58477	5.3921	5.75916	6.3589	5.93452	5.73904	P	P	P	P	P	P	mmu_circRNA_34183	2_107706509_107684998_-21511|18.09|2|2	25714049	chr2	+	107844840	107866352	sense overlapping	TCONS_00017366	XLOC_013197	ACCCTAAATAAATTTGTTTTTAAACAATACTGCAGCAGTCATCTTGGCCCTCAGCCTCTT
ASCRP4001355	35	30	34	55	39	31	5.11174	4.8157	4.84939	5.53896	5.055	4.94222	P	P	P	P	P	P	mmu_circRNA_19310		25070500	chr3	-	152317611	152322477	sense overlapping	NM_174868	Fam73a	ACCCTAATTCCATTGCAAATGATACTGGTGGTCCAGAGTGTTAACTCCTGTCATAGTTGT
ASCRP4001356	38	46	47	48	72	67.5	5.26967	5.57471	5.53118	5.29132	5.90473	5.97904	P	P	P	P	P	P	mmu_circRNA_41342	7_49756795_49743840_-12955|16.88|1|2	25714049	chr7	-	42488469	42501425	exonic	uc009gmb.1	Zfp141	ACCCTACATTGCAAAAGGCATAGAACCAGATGTTAAAGTGACACCAAGGAGAGTGATGTT
ASCRP4001357	71.5	74	73	99	86	86	6.49775	6.36183	6.34122	6.3589	6.13771	6.34566	P	P	P	M	P	P	mmu_circRNA_44972	9_101051068_101046641_-4427|17.13|11|18	25714049	chr9	-	101144310	101148738	exonic	NM_172144	Ppp2r3a	ACCCTACCAGACTCTGGCCCTTTTGGAGGAAGAGGAAGATATAAACCAAATCACAGATTA
ASCRP4001358	70	74	73	202	91	68	6.41915	6.36183	6.3308	7.31245	6.22388	6.00173	P	P	P	P	P	P	mmu_circRNA_22753	10_122357901_122341148_-16753|18.33|11|44	25714049	chr10	+	122904091	122920845	exonic	NM_001110218	Ppm1h	ACCCTCACAGGGCATACAAAACCATTGAGGATGATGACTTGAAGTTCCCCCTTATATATG
ASCRP4001359	1294.5	1586.5	1279	1793.5	457	435	10.706	11.1384	10.706	9.85914	8.74733	8.84429	P	P	P	P	P	P	mmu_circRNA_24245	11_104384136_104374215_-9921|13.33|3|4	25714049	chr11	-	104512900	104522822	exonic	NM_145436	Cdc27	ACCCTCAGAGTTCAGTTTTACTTTGCCACATTGGAGTATACAACACCTCAGGTATTGAGC
ASCRP4001360	88.5	100.5	129.5	106	135.5	131	6.7758	6.74026	7.14714	6.48371	6.83386	6.94097	P	P	P	P	P	P	mmu_circRNA_42812	8_41595580_41592809_-2771|22.94|3|3	25714049	chr8	-	40507454	40510226	exonic	NM_011135	Cnot7	ACCCTCCAGGAACGTCAACTTGGCAGTTTAACTTTAAGTTTAATTTGACGTGCATAAGTA
ASCRP4001361	157	131	129	434	103	83	7.65519	7.19633	7.16149	8.17656	6.4029	6.29144	P	P	P	P	P	P	mmu_circRNA_34501	2_127040641_127038085_-2556|15.51|2|2	25714049	chr2	+	127212348	127214905	exonic	NM_177214	Snrnp200	ACCCTCTCTGCTAATATGACAACATTGATGAGACTTATGGTGTGAACGTGCAGTTTGAGT
ASCRP4001362	90	89	94	333	171	126.5	6.79216	6.59858	6.6329	7.87801	7.15897	6.88663	P	P	P	P	P	P	mmu_circRNA_003208	mm9_circ_003208	circBase	chr7	-	116358635	116368189	exonic	NM_011083	Pik3c2a	ACCCTCTGGGGGAAGAAATTAATGTCATGTTTAAGGTTGATTTTCCTTCTCCTGCGTTTG
ASCRP4001363	3534.5	2459.5	2666	9352	1374	1314	12.1068	11.9078	11.7749	12.001	10.7216	10.7905	P	P	P	P	P	P	mmu_circRNA_007784	mm9_circ_007784	circBase	chr9	+	77957140	77961053	exonic	NM_134255	Elovl5	ACCCTGCTGTCTCTCTACATGTTCTATGAGGTTTTAAAATGGAACATTTCGATGCGTCAC
ASCRP4001364	64	53	58.5	90	68	54	6.27134	5.77462	5.93452	6.26354	5.85678	5.73904	P	P	P	P	P	P	mmu_circRNA_37288	4_103517515_103428407_-89108|14.80|3|3	25714049	chr4	+	103755801	103844910	intronic	AK042712		ACCCTGGCTTATCAGAGGACAACATGCTTTTGAAATGCCACATTATTTTGTCTTGAATGA
ASCRP4001365	349	188	270.5	1366	211.5	153.5	8.85095	7.80812	8.34981	9.51166	7.49247	7.1815	P	P	P	P	P	P	mmu_circRNA_38076	5_8152449_8116545_-35904|18.66|4|6	25714049	chr5	-	8116544	8152449	exonic	NM_001007220	Adam22	ACCCTGTCTGGCAATGAATTTCAACGCGTAAACATTACTCCCCCTCAGTTTATTTTGAAG
ASCRP4001366	96	91	107	158.5	111	78	6.91082	6.59858	6.88562	7.01302	6.52411	6.17313	P	P	P	P	P	P	mmu_circRNA_26193	13_36184795_36172039_-12756|11.74|2|2	25714049	chr13	-	36080169	36092926	sense overlapping	NM_201358	Lyrm4	ACCCTTGGATACAGAAGACAGACGAGACTAGTGGTATCTGAGCATCATAATGTATGCTGT
ASCRP4001367	48	72	172.5	71	393	312	5.68164	6.17812	7.59676	5.9207	8.49483	8.29918	P	P	P	P	P	P	mmu_circRNA_21050	1_157192784_157171444_-21340|19.28|10|17	25714049	chr1	-	155324313	155345654	exonic	NM_011273	Xpr1	ACCCTTGTGTTTGCAGTTACAGATGAGGATACAGTTAAGAGATATTTTGCCAAGTTTGAA
ASCRP4001368	56	112	135	57	214	250	5.93452	6.92474	7.22072	5.63402	7.52808	7.92922	P	P	P	P	P	P	mmu_circRNA_38020	5_3755776_3722546_-33230|17.46|6|6	25714049	chr5	-	3722545	3755776	exonic	NM_001003909	Ankib1	ACCGAAATGAAGCCAGAAGAACCTCTTAGTAAAACATGGAGGAGACTTGTTTGCTGAAAA
ASCRP4001370	98	89	102	114	177	145.5	6.98766	6.65454	6.88562	6.6244	7.22635	7.12836	P	P	M	P	P	P	mmu_circRNA_39612	5_143860184_143777303_-82881|17.10|2|2	25714049	chr5	-	143015623	143098505	exonic	NM_080561	Rnf216	ACCGACCCCACTAACAGATGATCACCATGTTTGGTTACTAGCAATCACACATGTTTGTAT
ASCRP4001372	55	43	51	63	61	57	5.88859	5.3921	5.66515	5.78338	5.69563	5.77022	P	P	P	P	P	P	mmu_circRNA_25181	12_60264006_60247834_-16172|19.23|5|5	25714049	chr12	+	59146846	59163019	exonic	NM_146034	Ctage5	ACCGAGCTGTACCAAGAAAATGAAATGAAACTTCACAGGCCACCTATGAAAATCTGGAAC
ASCRP4001373	41	36.5	41	40	38	30	5.56966	5.26967	5.47822	5.19614	5.01467	4.9106	P	P	P	A	P	P	mmu_circRNA_26981	13_113732039_113719835_-12204|16.61|5|8	25714049	chr13	+	112929626	112941831	exonic	NM_172594	Dhx29	ACCGAGGAAGAGAAAGGTCCAAAAATTTATAGTTTTAATTCTGCAAATGATTCCGGTGGC
ASCRP4001374	41	59	48	55.5	105	115	5.43163	5.89264	5.5467	5.55439	6.41774	6.75703	P	P	P	P	P	P	mmu_circRNA_40569	6_92862906_92851369_-11537|12.42|8|15	25714049	chr6	-	92901374	92912912	exonic	ENSMUST00000113438	Adamts9	ACCGAGTGTGAGCCTGGAAAGAACTCAAAAATAGTCACAGTAAAGACAAGCGGAAAATCA
ASCRP4001375	44.5	49	37	45.5	44	42.5	5.76801	5.70948	5.29132	5.35439	5.20595	5.35439	P	P	P	P	P	P	mmu_circRNA_37045	4_84713784_84650827_-62957|17.86|5|5	25714049	chr4	+	85004922	85067880	exonic	NM_175275	Cntln	ACCGATTCCAGACCAGCAGACAGACAATAAAGAGCCAAGAAAATGATGAGCTAAGAGATG
ASCRP4001376	39	41	44	43	56	53	5.34259	5.26967	5.46195	5.25084	5.49432	5.68164	P	P	P	P	P	P	mmu_circRNA_24640	12_5041402_5013412_-27990|21.06|2|2	25714049	chr12	+	5006605	5034596	exonic	NM_001099628	Atad2b	ACCGCCATCGTAAAGATTATGACAAATCTCAGCTTGTGGAGATATTTCGAGAAGCTCGAA
ASCRP4001377	32.5	35	31	52	32	29	5.19614	5.05138	4.9539	5.53896	4.90259	4.94222	P	P	P	P	P	P	mmu_circRNA_36277	3_146182407_146171106_-11301|17.99|2|2	25714049	chr3	-	146508141	146519443	exonic	NM_027371	Rpf1	ACCGCTCATTTTAAAATGAGCAGTGTTCGTCTTCGTAAAGAAATTAAGGAAAAGTTGGCA
ASCRP4001378	87	68	84.5	118	88	91	6.79216	6.19709	6.53258	6.64497	6.23987	6.44835	P	P	P	P	P	P	mmu_circRNA_40405	6_71851313_71838551_-12762|16.40|2|2	25714049	chr6	-	71888556	71901319	exonic	NM_027275	Ptcd3	ACCGGAAACTGGTCGGACATGATCCTCTACGTAAGGTATATTATGCTTAATGCCTGAGTA
ASCRP4001379	42	44	55	57.5	66	61	5.52074	5.43163	5.80504	5.63402	5.80504	5.85575	P	P	P	P	P	P	mmu_circRNA_21775	10_26038259_26033653_-4606|18.83|5|9	25714049	chr10	-	26313846	26318453	exonic	NM_172787	L3mbtl3	ACCGGATAAAGGTGTGAATCAAACAGTCCACACATTCATCCAGTCGGCTGGTGTAAAGAG
ASCRP4001380	45	46	61	47.5	96.5	121.5	5.60714	5.47011	5.9207	5.4035	6.26823	6.81583	P	P	P	P	P	P	mmu_circRNA_41186	7_16738643_16735690_-2953|18.62|7|8	25714049	chr7	+	16150340	16153294	exonic	NM_148946	Slc8a2	ACCGTAAGCGCAGGAAAACTCTTCAGGTCAAGATAGTGGATGATGAAGAGTATGAGAAGA
ASCRP4001381	7949	5902.5	7809	4241	5868.5	5599	13.0996	13.0027	13.376	10.9196	13.0027	13.3453	P	P	P	P	P	P	mmu_circRNA_30227	17_10790147_10769331_-20816|24.93|3|3	25714049	chr17	-	10576464	10597281	exonic	NM_027032	Pacrg	ACCGTCAGATCCTGCCAATCCTGAACATCTTTAAGAACATGAATGGTTGAGATTGAGAAG
ASCRP4001382	3992	2448	3258	13325.5	1911.5	1482	12.315	11.8999	12.1327	12.4513	11.2078	10.942	P	P	P	P	P	P	mmu_circRNA_22269	10_79549177_79545360_-3817|18.45|2|2	25714049	chr10	-	80082614	80086432	exonic	NM_183426	Sbno2	ACCGTCCCCAGCTTCTTCTCCAAGAGCAGCGACTTTCCTCAGGATATGACATTACAACTG
ASCRP4001383	206	165	165	459	161	109	8.05976	7.57328	7.55454	8.22919	7.08651	6.63048	P	P	P	P	P	P	mmu_circRNA_25097	12_54932772_54602021_-330751|20.02|5|5	25714049	chr12	+	53501033	53831785	exonic	NM_013780	Npas3	ACCGTCTCTATCTACCTAGGCCTCTCACAATTTACAAGCACTGAGAAAGGAGAAATCCAG
ASCRP4001384	214.5	216	241	528.5	228	195	8.15056	8.07366	8.17946	8.41783	7.62992	7.56028	P	P	P	P	P	P	mmu_circRNA_21995	10_52074553_52068878_-5675|11.67|2|2	25714049	chr10	-	52349071	52354747	exonic	NM_053187	Gopc	ACCTAAGAGACACAAAGCATAAAGAAGCTGTAACTATACTCTCCCAGCAGGAAAGAGAAC
ASCRP4001385	54	57	52	102	54.5	45	5.98285	5.89264	5.74129	6.44145	5.55183	5.4674	P	P	P	P	P	P	mmu_circRNA_33554	2_51971914_51964871_-7043|16.85|6|10	25714049	chr2	+	52109350	52116394	exonic	NM_175238	Rif1	ACCTACTTCACACTCTAAGGGAAAGCCTCACTTTAACTGAAAAACCAAAAGAAGATGCCA
ASCRP4001386	52	57	57	56.5	73	50	5.80504	5.86403	5.8285	5.65803	5.94432	5.58977	P	P	P	P	P	P	mmu_circRNA_28146	15_3942464_3938591_-3873|20.11|4|5	25714049	chr15	-	3988590	3992464	exonic	NM_145930	AW549877	ACCTAGACACAGCTAAATTGCTGAGTACAGATCACTTTTTAATTCGAGCCTCTGCAGCTC
ASCRP4001387	83	91.5	83	97	150	126	6.62805	6.64677	6.45111	6.37203	6.95558	6.88256	P	P	P	P	P	P	mmu_circRNA_008656	mm9_circ_008656	circBase	chr13	-	17738916	17772957	exonic	NM_027118	Cdk13	ACCTATATTTCAAGCAAACCAGGAACTTGCACAGCTAGAGCTAATAAGACGATCTGCCAA
ASCRP4001388	69	64	68	107	97	84	6.34566	6.00173	6.13087	6.49708	6.29756	6.32031	P	P	P	P	P	P	mmu_circRNA_19048		25070500	chr11	+	119671275	119671757	sense overlapping	NM_028898	Rptor	ACCTATTGTGAGTTCAGCTTTCATACAGAAGAGATCCTCTGTCTATGGGCCCTCAGAAAG
ASCRP4001389	78	74	97	100	131.5	111	6.50901	6.30518	6.70842	6.42895	6.78455	6.69456	P	P	P	P	P	P	mmu_circRNA_43672	9_3385411_3359484_-25927|12.01|1|2	25714049	chr9	+	3359483	3385411	sense overlapping	NM_026303	Alkbh8	ACCTCAAAAGAAACCCTGATTGTTATGGATTTCAAGCATCCAGAGGGTGTCACAGTACAA
ASCRP4001392	2916.5	2022	3223	7389.5	2244.5	1820	11.7136	11.5672	12.1068	11.7136	11.4554	11.2683	P	P	P	P	P	P	mmu_circRNA_38202	5_20748700_20732062_-16638|19.72|14|24	25714049	chr5	+	21226243	21242882	exonic	NM_175437	Gsap	ACCTCCATAAAGGTGATTAGAAATTCTAGCCATCTCCCAAGAGACAGACTAGCTGAAGAC
ASCRP4001393	34	30	32	42	30	27	5.13929	4.8157	4.90259	5.2092	4.79419	4.79419	P	P	P	P	P	P	mmu_circRNA_18982		25070500	chr10	-	56177488	56195504	sense overlapping	NM_001033385	Tbc1d32	ACCTCCATCATGTGTTCAGGTATCAGGTATATGGAGGAAATTGTGGAGAGTACTCTGTCC
ASCRP4001394	33	31	31	47	32.5	28	5.00159	4.89856	4.90259	5.29132	4.93044	4.84521	P	P	P	P	P	P	mmu_circRNA_25116	12_56076369_56042489_-33880|17.60|1|2	25714049	chr12	-	54941501	54975382	exonic	NM_013815	Baz1a	ACCTCCCAAACGAATATCTTTTGGTCAGTGACTTTTTTGAACGAACCATTCTGTGCAACA
ASCRP4001395	65	159	104	71.5	169	210	6.15974	7.49447	6.7703	5.90071	7.15897	7.67238	P	P	P	P	P	P	mmu_circRNA_000800	mm9_circ_000800	circBase	chr19	+	53987453	54003146	exonic	NM_019658	Shoc2	ACCTCCCAGATACAATAGGGACTCTAATGAGCTGACCAGGACCATTTTACCAGTTGAAAT
ASCRP4001396	103	72.5	100	165.5	113	123	6.95896	6.29144	6.75703	7.04887	6.53258	6.83386	P	P	P	P	P	P	mmu_circRNA_40776	6_115224274_115186032_-38242|14.27|2|2	25714049	chr6	+	115236013	115274256	exonic	NM_001111015	Syn2	ACCTCCCCAAGGGCCAAATGCTTTCGGGGCAAAAAAATCCTTGGAGATTATGACATCAAG
ASCRP4001397	90	73	80	152	74	77.5	6.79216	6.24622	6.38934	6.94537	5.94432	6.20118	P	P	P	P	P	P	mmu_circRNA_018555	mm9_circ_018555	circBase	chr9	+	101212198	101212381	antisense	NM_001161362	Ppp2r3a	ACCTCCCGACTTTTTCTTTATGCATTGTTTTATGATTTCTGTCAAATCTACGGTCTCGTT
ASCRP4001398	58	59	68	104	68	56.5	6.1049	5.93452	6.13087	6.44145	5.81575	5.74354	P	P	P	P	P	P	mmu_circRNA_31230	18_7285790_7264999_-20791|19.54|1|2	25714049	chr18	-	7265000	7285792	exonic	NM_001081393	Armc4	ACCTCCCTTCGGAATACTGGCAGATTCAGAAGCTGGTGAAATATTTAAAGAGAGATCAGT
ASCRP4001399	914	521	562	5692	497	377.5	10.1444	9.45223	9.47319	11.3582	8.88822	8.60638	P	P	P	P	P	P	mmu_circRNA_20305	1_68442889_68118092_-324797|16.78|2|2	25714049	chr1	-	68071517	68396315	exonic	NM_010154	Erbb4	ACCTCCTCCCATCTACACATCCAGAACAAGAATTGACTCCAATAGGAAATACTAAATGGT
ASCRP4001400	70	72	81	143	86.5	70	6.36767	6.2303	6.40928	6.88256	6.13771	6.06056	P	P	P	P	P	P	mmu_circRNA_40449	6_83288438_83279861_-8577|16.21|2|2	25714049	chr6	+	83329866	83338444	exonic	NM_145571	Mob1a	ACCTCCTTTAAGCACTTTATTTTCTTTGTTCAGCAGCAGCCGCTCTTCGAAAACATTCAA
ASCRP4001401	29	32	30	35	34.5	26	4.81142	4.89856	4.84939	4.83685	4.93044	4.70507	A	P	P	A	P	P	mmu_circRNA_29298	16_14589484_14547034_-42450|15.43|2|2	25714049	chr16	+	14546940	14589391	sense overlapping	NR_033556	A630010A05Rik	ACCTCTGAAGGACAAACACCCATAAAGTGAAGAAAGACATCCAGGACAGCTAAAACCAAT
ASCRP4001402	3833	3122	3820.5	15009	3807	3553	12.207	12.207	12.3877	12.5792	12.2534	12.3517	P	P	P	P	P	P	mmu_circRNA_28341	15_30704986_30612970_-92016|19.69|2|2	25714049	chr15	+	30683214	30775231	exonic	NM_008729	Ctnnd2	ACCTCTGTTTTGGAGACAATAAAATTAAGGCAGAGCCCCGTCCTCCCCTGGTGTCGACTC
ASCRP4001403	1264	939	1219	4515.5	811	626	10.6661	10.4219	10.6289	11.0189	9.76941	9.4687	P	P	P	P	P	P	mmu_circRNA_43819	9_20881085_20880408_-677|19.83|3|3	25714049	chr9	-	21075963	21076641	exonic	NM_027911	Raver1	ACCTGAACAAGGATGTGGGACCTAGACGACTCTTCTCCCACCCTCGGGAACCAACCTTAG
ASCRP4001404	53.5	55	61	62	88	70	5.93452	5.86403	5.97904	5.70948	6.18144	6.03969	P	P	P	P	P	P	mmu_circRNA_28567	15_44252419_44228057_-24362|17.15|16|34	25714049	chr15	-	44396510	44420873	exonic	NM_026149	Nudcd1	ACCTGACCTCTGATGAACTGCTGTGGCAGAAGTAAAACTTCGAGATGACCAGTATACATT
ASCRP4001405	85	74.5	87	168	78.5	53	6.67939	6.25727	6.57355	7.09972	6.02407	5.66041	P	P	P	P	P	P	mmu_circRNA_32020	18_78841540_78781322_-60218|21.12|3|3	25714049	chr18	-	78584582	78644801	sense overlapping	NM_030683	Slc14a2	ACCTGAGTGACTGTTTCTCTCTATGGACCAACCCCACAGACTTCTGGATCTAGTTATCTA
ASCRP4001406	93	77.5	78	163	65	55.5	6.86823	6.34861	6.38934	7.07764	5.7636	5.71864	P	P	P	P	P	P	mmu_circRNA_20569	1_99166234_99079555_-86679|17.87|3|131	25714049	chr1	+	97182977	97269657	intergenic			ACCTGCCCTCATGATTATCGTGGAAGGATTTGTGTGATGAAGGAAAAATCCCTAAAGTTT
ASCRP4001407	131	98	146	322	106	110	7.38293	6.75703	7.36699	7.83759	6.43035	6.67939	P	P	P	P	P	P	mmu_circRNA_41498	7_67100610_67085706_-14904|11.68|2|2	25714049	chr7	-	59940819	59955724	sense overlapping	uc009heo.2	D7Ertd715e	ACCTGCTCTTGGCAAGAATTTTCCAGTACCTGTAATTTCTCCATTCTTGACTCTGCCTTA
ASCRP4001408	56	53	77	97	121	104	5.88859	5.75916	6.3308	6.37203	6.66406	6.6244	P	P	P	P	P	P	mmu_circRNA_38104	5_12553222_12524251_-28971|20.91|1|3	25714049	chr5	+	12524250	12553222	exonic	NM_028882	Sema3d	ACCTGGAACGGAGCAAAATTTATCGGAACATTCCCCATTCCAGACACCTATAATCCAGAT
ASCRP4001409	213	210	234	423	275	169	8.12301	8.00325	8.12946	8.1512	7.92774	7.33756	P	P	P	P	P	P	mmu_circRNA_25907	12_114224763_114221944_-2819|15.31|3|3	25714049	chr12	-	112983732	112986552	intronic	ENSMUST00000011302	Brf1	ACCTGGAGCTTCCACATGAGCTGTCCAGCAAGCCCCCAGGATGTGCTATCTCCACTCATG
ASCRP4001410	26	24	26	58	25	27	4.9066	4.72328	4.87828	5.75916	4.67259	4.89452	A	A	A	M	P	P	mmu_circRNA_31486	18_30484272_30476497_-7775|16.84|10|12	25714049	chr18	+	30316842	30324618	exonic	NM_181414	Pik3c3	ACCTGGATAACCTTTTGTTAACAAAGACAGAATGAGAGACTTCAGGCCTTGCTTGGAGAT
ASCRP4001411	44.5	57	48	49	75	79.5	5.70026	5.97904	5.71407	5.48092	5.99986	6.23987	P	P	P	P	P	P	mmu_circRNA_017987	mm9_circ_017987	circBase	chr8	-	73214124	73214312	exonic	NM_010687	Large	ACCTGGATTTACTTGTTTGCTGGGAGCTTTGAAGAAAGTATTATGAGGGATGCTGAGGAA
ASCRP4001413	39	62	54	58	120.5	130	5.34259	6.00173	5.78556	5.61942	6.64497	6.9346	P	P	P	P	P	P	mmu_circRNA_008379	mm9_circ_008379	circBase	chr2	-	72946545	72971514	exonic	NM_001018042	Sp3	ACCTGTCCCAACTGTAAAGAAGGTGGTGGGAGACAGGTGATTTGGCTTCTGCACAGTTAG
ASCRP4001414	32	35	39	48	45	38	5.19614	5.17965	5.29132	5.35439	5.29438	5.24134	P	P	P	P	P	P	mmu_circRNA_38280	5_24769302_24767753_-1549|15.99|2|4	25714049	chr5	+	25261934	25263484	exonic	NM_144908	Galnt11	ACCTGTGACTACGGAGACCCAACTCAGGAGCAATATTTTTCCTTAAGACCTGATTTGAAG
ASCRP4001415	46	35.5	50	47	55	54	5.71636	5.13587	5.74129	5.35439	5.52597	5.74354	P	P	P	P	P	P	mmu_circRNA_24723	12_13422537_13324504_-98033|15.11|3|4	25714049	chr12	+	13317697	13415731	exonic	NM_027706	Nbas	ACCTGTTAAAGTTCTACAAGAGCCAGGCTACAATGAGCTTAATCCTGATTGGAGGTTGTC
ASCRP4001416	29	32	34	32	36	36	4.7855	4.72328	5.055	4.61046	5.03681	5.16967	A	P	P	A	P	P	mmu_circRNA_37538	4_120768303_120738419_-29884|16.63|2|2	25714049	chr4	-	121065813	121095698	exonic	NM_172700	Zmpste24	ACCTTACAATGAGAGAAGGATATACAAAACGACGACTCGCGTACCAGCAGAGTTAGAACA
ASCRP4001417	127	231	166.5	109	470.5	400	7.32262	8.12323	7.54941	6.49708	8.78856	8.72534	P	P	P	P	P	P	mmu_circRNA_21726	10_19820003_19787635_-32368|20.03|2|2	25714049	chr10	+	20067828	20100197	exonic	NM_008580	Map3k5	ACCTTCACGACAATCAGATAGTCCACCGGGATATAAAGGTATTAATATTAGAGCCAACCA
ASCRP4001418	36	35	37	50	35	29	5.08719	5.05138	5.10477	5.38636	4.87418	4.84521	P	P	P	P	P	P	mmu_circRNA_43790	9_15116139_15112969_-3170|15.91|3|6	25714049	chr9	+	15308524	15311695	exonic	NM_029248	Taf1d	ACCTTGAAAGGAAATGAACATGTGACTATTGAAGAAGTGATGACTCCTCTGATGGCAGCT
ASCRP4001419	177	195.5	146	164.5	354	306	7.8049	7.89174	7.37715	7.04614	8.33852	8.28691	P	P	P	P	P	P	mmu_circRNA_37236	4_100084745_100080418_-4327|14.22|13|40	25714049	chr4	+	100407812	100412140	exonic	NM_013845	Ror1	ACCTTGGATGAAAACTTTAAGTCTGACCTGTGTGACATCCCAGCATGTGAGATGAGTATG
ASCRP4001420	32	38	34	54	66	63	5.24452	5.31567	5.055	5.42605	5.82639	5.93649	P	P	P	P	P	P	mmu_circRNA_37488	4_116671430_116670982_-448|21.63|2|2	25714049	chr4	+	116998376	116998825	exonic	NM_175244	Hectd3	ACCTTTAGTGAGATTAAGATGATGGGATCGATGTCCGTCTTCGAGGGGTAAAGATCAAGT
ASCRP4001421	40	38	38	41	42	50	5.38636	5.13587	5.22214	5.08365	5.23816	5.60714	P	P	P	P	P	P	mmu_circRNA_32412	19_29615825_29607655_-8170|17.06|7|9	25714049	chr19	+	29533164	29541335	exonic	NM_001081319	Ric1	ACCTTTATGAACCAGTGTATCCCAACCTAGTGTGTTAATTGTAACATACAAGGAACCAGC
ASCRP4001422	41.5	48	49	59	56.5	56	5.40634	5.57471	5.5467	5.70948	5.56966	5.70948	P	P	P	P	P	P	mmu_circRNA_39039	5_100970671_100962261_-8410|14.72|5|5	25714049	chr5	+	100533241	100541652	exonic	NM_012001	Cops4	ACCTTTGAAGAACTTGGAGCTCTTTTAGAGATCCCTGCAGCTAAGACAGTACAACGTAGA
ASCRP4001423	325	278	327	729	345.5	240	8.74425	8.43738	8.71765	8.75681	8.3155	7.87469	P	P	P	P	P	P	mmu_circRNA_27231	14_25021588_25012014_-9574|20.85|4|6	25714049	chr14	-	24192791	24202366	exonic	NM_001163513	Dlg5	ACCTTTGACAAAAGGGTCCACCTACAGCGTCCTGTCCATCATGCCCTCAGACTCGGAGAG
ASCRP4001424	24	31	30	25.5	35	27	4.54588	4.86598	4.78985	4.33657	4.94222	4.74586	A	P	P	A	P	P	mmu_circRNA_37409	4_108721723_108715981_-5742|17.53|3|4	25714049	chr4	+	109043375	109049118	exonic	NM_146150	Nrd1	ACCTTTGATACAGAAATCTGCAGCAAAACAGATCCAGTCGAGTATGTGGAGAACATGTGT
ASCRP4001425	61.5	57	82	73	149	144.5	6.28528	6.03328	6.54035	6.06056	6.97625	7.10759	P	P	P	M	P	P	mmu_circRNA_22170	10_67705977_67589447_-116530|19.11|3|3	25714049	chr10	-	68126698	68243229	exonic	NM_023598	Arid5b	ACCTTTGGACTATGTTTCAAGCTGCTCAAAAACTGGGAGGATATGAAACAGATGAGGTCA
ASCRP4001426	68.5	77	79.5	93	81.5	73	6.35817	6.29144	6.43035	6.33229	6.07132	6.06056	P	P	P	P	P	P	mmu_circRNA_42628	8_23322144_23318329_-3815|18.04|2|2	25714049	chr8	+	22207856	22211672	exonic	NM_027338	Vps36	ACCTTTGGAGCCAGGAAGAGTAAGAGCTGTTGGAATTGTAGGTATTGAAAGGAAACTTGA
ASCRP4001427	66	65	93	74	82.5	81	6.32031	6.06236	6.6244	5.99892	6.05875	6.2791	P	P	P	P	P	P	mmu_circRNA_31689	18_42727689_42713062_-14627|19.52|4|5	25714049	chr18	+	42553407	42568035	exonic	NR_110344	Tcerg1	ACCTTTTCAAACAGTACATCGAGAAAATAGCCAAGGTGTCTGCTTTTTCAACATGGGAGA
ASCRP4001428	31	36	32	37	37	33.5	5.24452	5.26967	5.10477	5.09425	5.14949	5.14949	P	P	P	A	P	P	mmu_circRNA_011414	mm9_circ_011414	circBase	chr18	+	69461861	69465447	exonic	NM_013685	Tcf4	ACCTTTTGTCAATTCCAGAATACAAAATGTAGAAGACAGAAGTAGCTCAGGGTCCTGGGG
ASCRP4001430	63.5	61	85	74.5	91	92	6.2303	6.03328	6.54035	6.04425	6.25254	6.44284	P	P	P	P	P	P	mmu_circRNA_004326	mm9_circ_004326	circBase	chr4	-	34828076	34828139	intronic	ENSMUST00000047950	Zfp292	ACGAAATGTTTAAACATGATTTTTATCCAGTTACTGCTTACTAGGGATCTTCTAAAGGCA
ASCRP4001431	51	133	108.5	47	216.5	341.5	5.88859	7.25497	6.91231	5.42605	7.56124	8.45992	P	P	P	P	P	P	mmu_circRNA_19232		25070500	chr19	+	57629083	57657240	sense overlapping	NM_181415	Atrnl1	ACGAAGTCAACACCAGGACTTGGTGGTTAACAGAACCTTCTGGATATTTAACAGATGGAC
ASCRP4001432	53	53	56.5	71	45	44.5	5.85575	5.61206	5.84742	5.93256	5.26967	5.42605	P	P	P	P	P	P	mmu_circRNA_25214	12_66215005_66195858_-19147|22.50|4|6	25714049	chr12	+	65094870	65114018	exonic	NM_178912	Fancm	ACGAAGTTGACTCACCCATTCATGCTGTAAAAAAACCCAGAGTTCTCAGGGAAATAAAGA
ASCRP4001433	71	64	70	146	54	48.5	6.44284	6.03328	6.26823	6.90581	5.52597	5.58977	P	P	P	P	P	P	mmu_circRNA_43580	8_125411357_125409550_-1807|22.31|5|5	25714049	chr8	-	122885649	122887457	exonic	NR_037865	Ankrd11	ACGACAAGTACGACCGCATGAAGGAGAAGCTGATTGTGTCCTGTGAGCAAGAGATTCTTC
ASCRP4001434	55.5	52	58.5	72.5	52	45	5.96948	5.78556	5.96178	5.97904	5.47822	5.52074	P	P	P	P	P	P	mmu_circRNA_23900	11_83907149_83904051_-3098|11.70|1|2	25714049	chr11	-	84090548	84093647	exonic	NM_172562	Tada2a	ACGACAAGTTCATTGAAAGCCATGCATCTCTGAAGATGGCTGTGGTGGATATCTATCATT
ASCRP4001436	34.5	34.5	41	74	50.5	45.5	5.08719	4.92254	5.30659	5.96756	5.47822	5.52074	P	P	P	P	P	P	mmu_circRNA_30270	17_15870127_15869949_-178|16.02|1|2	25714049	chr17	+	15732984	15733163	exonic	NM_007690	Chd1	ACGACACCTTTTAAAGATTGCAAACTCATTCCAATCAAAAATCAGCAGCTGGTCTTCCTG
ASCRP4001437	35	39	36	38	67	55	5.02208	5.17965	5.10477	4.97699	5.80504	5.73904	P	P	P	A	P	P	mmu_circRNA_25871	12_112350181_112346783_-3398|15.65|3|3	25714049	chr12	+	111108571	111111970	sense overlapping	NM_198023	Rcor1	ACGACACGTTATCCAGGTATCAGATTCAGAACATCAAGCAGACGAACAGTGCTCTTAAAG
ASCRP4001438	32.5	31	36.5	39	45	36	4.81142	4.84103	5.08719	4.97699	5.23816	5.16967	P	P	P	A	P	P	mmu_circRNA_41075	6_146514230_146510251_-3979|15.63|1|2	25714049	chr6	-	146561728	146565708	exonic	NM_138757	Asun	ACGACCATCACAAACATTCCTATGAAGTGATAGTCATGTCCGAATGCTCGAAGATTGTGT
ASCRP4001439	40	49	46.5	47	66.5	56	5.47553	5.6316	5.49698	5.35439	5.81575	5.73904	P	P	P	P	P	P	mmu_circRNA_40887	6_120304072_120298406_-5666|16.85|3|5	25714049	chr6	-	120348387	120354054	exonic	NM_026028	Ccdc77	ACGACTCTACTCAGAAAATGACCGACTAAGAATCAGGTGTGGAGAAGACAGCATGAACTT
ASCRP4001440	40.5	35	39	50	50	40	5.24452	4.89856	5.15624	5.42605	5.38348	5.20595	P	P	P	P	P	P	mmu_circRNA_39762	5_151585717_151531469_-54248|18.04|3|3	25714049	chr5	+	150728893	150783142	exonic	NM_175310	Pds5b	ACGAGATCATTACACTGGAGCAGTACCAGCTGTGTGCATTAGCCATCAATAACTTAAACA
ASCRP4001441	9132	5636.5	7414.5	29490	4271	3633	13.308	12.9406	13.3011	13.5232	12.5232	12.4175	P	P	P	M	P	P	mmu_circRNA_018793	mm9_circ_018793	circBase	chr15	+	30634643	30669606	exonic	NM_008729	Ctnnd2	ACGAGCACAGGGCCTAGCCTGCTCTCCCAGAGTGCACTTCAGCTCAATTCTAAACCTGAA
ASCRP4001442	645	1409	789	216	2580	2058	9.69826	10.9785	9.98601	7.38796	11.6526	11.45	P	P	P	P	P	P	mmu_circRNA_32328	19_23968510_23967225_-1285|20.06|6|8	25714049	chr19	+	23892734	23894020	exonic	NM_177034	Apba1	ACGAGGGACTGTGACGACCAGAGGCCCGTGGACGGAGATGCCCCGTGGAGCCAAAATGAG
ASCRP4001443	51	55	54	48	79	76	5.98285	5.94822	5.9207	5.5155	6.06236	6.19134	P	P	P	M	P	P	mmu_circRNA_35645	3_80945522_80934940_-10582|16.30|2|2	25714049	chr3	+	81131017	81141600	exonic	uc008poi.1	Pdgfc	ACGATATATGCAAGGAGGAACTATACCCAGCATCTGGACTGGCATAGAAAAGAGGAGAAA
ASCRP4001444	39	51	41	41	62	54	5.56966	5.80504	5.4035	5.13587	5.74129	5.69795	P	P	P	A	P	P	mmu_circRNA_37247	4_100852399_100843840_-8559|13.40|2|2	25714049	chr4	-	101171234	101179794	exonic	NM_146145	Jak1	ACGATGCTGTCAGCCTAAGCCTCGAGCTACAAGCGATATATTCCAGAAACATTGAATAAA
ASCRP4001445	95	73	85	107	95	86.5	6.89474	6.32856	6.52215	6.52215	6.32931	6.3545	P	P	P	P	P	P	mmu_circRNA_19562	1_4160485_4137893_-22592|17.32|2|5	25714049	chr1	-	4147811	4170404	sense overlapping	TCONS_00000349	XLOC_000762	ACGATTTCAAAGAGGACAGAAGAAAGCAAGCATCTGTGCAGGATTGAGACACTTCTGTTA
ASCRP4001446	74.5	141	78	45.5	260	254	6.45248	7.29456	6.38934	5.33665	7.83785	7.96189	P	P	P	P	P	P	mmu_circRNA_43821	9_21005861_20995771_-10090|20.68|2|2	25714049	chr9	+	21191326	21201417	exonic	NM_183408	Pde4a	ACGATTTGGAGTCAAGACAGATCAGGAGGACCTCTTAGCACAACTTGGAGGCAGAAAATG
ASCRP4001447	59	59	70	83	83	76	6.04425	5.9207	6.24781	6.15131	6.08024	6.17313	P	P	P	P	P	P	mmu_circRNA_45712	X_109182107_109077149_-104958|18.14|2|3	25714049	chrX	+	111963539	112068498	sense overlapping	ENSMUST00000120304	Gm14900	ACGCAAAGCTGATAATACACCATCCATTCAACATCTATCAATGAATATCAAAAAGATGCC
ASCRP4001448	50	95	93.5	74.5	205	159	5.78338	6.65454	6.6329	5.97904	7.45185	7.24628	P	P	P	P	P	P	mmu_circRNA_31247	18_9399276_9377792_-21484|15.84|7|12	25714049	chr18	-	9377793	9399278	sense overlapping	NM_026484	Ccny	ACGCAAGAGTCTCTTCATTAACCATATTGAATAGTTGGAATGAGGGTTATGTCCCTGGCC
ASCRP4001449	37.5	49	37	43	48	34	5.22214	5.61206	5.29132	5.17633	5.3217	5.055	P	P	P	P	P	P	mmu_circRNA_25777	12_105324121_105321823_-2298|20.51|1|2	25714049	chr12	+	104083612	104085911	exonic	ENSMUST00000166601	Serpina4-ps1	ACGCAGACTTCTCGAATATCACCAAAGAGGAGAAATTGCAATTATCTAATGCCTTTGGGA
ASCRP4001450	257	268	301	636	381	455	8.36775	8.36192	8.53347	8.59601	8.44998	8.90637	P	P	P	P	P	P	mmu_circRNA_36024	3_116485561_116481537_-4024|15.66|2|5	25714049	chr3	-	116778618	116782643	exonic	NM_001081326	Agl	ACGCAGATCCTATATTAAAAATCCCCTTCGCTTCTACATGCTGGATGCTGCTAGGAAATT
ASCRP4001451	37	26	37	53	33	28	5.29438	4.57643	5.055	5.451	4.90259	4.86598	P	A	P	P	P	P	mmu_circRNA_36572	4_25205848_25189353_-16495|16.78|1|2	25714049	chr4	-	25262205	25278701	exonic	NM_026194	Ufl1	ACGCAGGAAGAAAGCAACAGGTTATTAATGTGGACCTGACTCATATCGAGAGTAGAGTCA
ASCRP4001452	81	93	99	131	129.5	101	6.65096	6.66998	6.70842	6.75591	6.74587	6.55321	P	P	P	P	P	P	mmu_circRNA_34882	2_158282338_158268974_-13364|17.37|3|3	25714049	chr2	+	158443237	158456602	exonic	NM_001291137	Ralgapb	ACGCCGCCGAAGCCACTCTAACATGATTTTACATGCTTTTAATTCAAGGTTTGCAGATAA
ASCRP4001453	62	154	95	44.5	144	174	6.21581	7.46755	6.6244	5.23816	6.90581	7.36116	P	P	P	P	P	P	mmu_circRNA_003983	mm9_circ_003983	circBase	chr13	-	74328296	74328379	sense overlapping	NM_023281	Sdha	ACGCCTAAACATGCAGAAGAAGAATCGGTTATGAATCTTGACAAGTTGAGATTTGCCGAT
ASCRP4001454	69.5	84	70	74.5	95.5	86	6.38071	6.55065	6.26823	5.99892	6.30518	6.32031	P	P	P	P	P	P	mmu_circRNA_35935	3_104285858_104269410_-16448|15.64|2|2	25714049	chr3	-	104465486	104481935	exonic	NM_001025067	Lrig2	ACGCCTCACTCACAGTGTTAGAGATTTGAGAAACAATGACATTTCATGGGCCATAGAAGA
ASCRP4001455	153	182	170	130	292	360	7.62322	7.75484	7.59147	6.75591	8.00839	8.5443	P	P	P	P	P	P	mmu_circRNA_26905	13_105190086_105156874_-33212|15.43|5|7	25714049	chr13	+	104366793	104400006	exonic	NM_001081020	Adamts6	ACGCTACCGCTCTTGCAACACAGATTTTTGGTATGAACCATGATGGAATTGGAAATTCTT
ASCRP4001456	38	46	41	47	47	35	5.26967	5.47011	5.36318	5.38636	5.29438	5.04047	P	P	P	P	P	P	mmu_circRNA_38110	5_14210384_14162188_-48196|14.08|2|2	25714049	chr5	+	14162187	14210384	exonic	NM_011348	Sema3e	ACGCTAGTTGATATACTGGCCGAGCACAGCAGTAAAGGTAGAAGAATGCATAATGAAAGG
ASCRP4001457	37.5	36	37	54	37.5	44	5.451	5.11521	5.24452	5.57471	5.10127	5.49698	P	P	P	P	P	P	mmu_circRNA_26890	13_105015532_105007169_-8363|18.89|2|2	25714049	chr13	-	104217088	104225452	exonic	NM_172807	Ppwd1	ACGGAACGATGCTGGGCATTAAAGTAATAAATGTAGAAACGAATCGTTCTGGAGTTCGAA
ASCRP4001458	87	80	120	144	222	194.5	6.76479	6.42616	7.02507	6.89069	7.57612	7.54234	P	P	P	P	P	P	mmu_circRNA_45296	9_122705317_122699199_-6118|11.73|2|3	25714049	chr9	+	122790080	122796199	exonic	NM_001199736	Topaz1	ACGGAATCTACCAAGCTTTCAGAATTCTCAAGACTTGTAAAGAAAAAAGTGACTGGACCA
ASCRP4001459	164.5	125	154	343.5	115	103	7.74591	7.14459	7.46823	7.92131	6.56342	6.61584	P	P	P	P	P	P	mmu_circRNA_35509	3_65351607_65350129_-1478|17.60|3|3	25714049	chr3	+	65546206	65547685	exonic	NM_178892	Tiparp	ACGGAGACCCCTTTTCCGTTCCTGTTTCATACTGATTCCATATTTACAAGGACAAGACTT
ASCRP4001460	37	47	43	47	72	71	5.43163	5.61206	5.4035	5.35439	5.91672	6.09965	P	P	P	P	P	P	mmu_circRNA_34470	2_126562247_126551081_-11166|13.54|3|3	25714049	chr2	+	126725344	126736511	exonic	NM_019729	Usp8	ACGGAGTCTGAAAGATGCACTTTTCAAGGATTATTATCTTTCAATACTTGGACCTGCAAA
ASCRP4001461	52	50.5	57	85	65	55.5	5.9207	5.66278	5.8285	6.17313	5.77681	5.70948	P	P	P	P	P	P	mmu_circRNA_35333	3_45196796_45196491_-305|18.16|4|7	25714049	chr3	+	45392568	45392874	exonic	NM_001098170	Pcdh10	ACGGATTGCTGTCTAATACACGAGCGCCTTACAAACCACCATATTTGAGTATGGATCTTT
ASCRP4001462	45	47	48.5	51	48	41	5.64607	5.54412	5.56205	5.451	5.35145	5.26967	P	P	P	P	P	P	mmu_circRNA_27890	14_79876911_79872159_-4752|20.21|2|4	25714049	chr14	-	79472351	79477104	exonic	NM_018765	Wbp4	ACGGCCACTGCTACTATTATGATCTCATCACAGGAGAGTGTTGAGTTTCATGAAAGAGGA
ASCRP4001463	30	37	47	46	34	34	5.19614	5.22214	5.5467	5.3217	4.94222	5.13245	M	P	P	P	P	P	mmu_circRNA_26624	13_81931146_81923640_-7506|17.25|1|2	25714049	chr13	+	81784640	81792147	exonic	NM_007684	Cetn3	ACGGCGATGGAGAGAAGGTGAGCTTGTAGTAGACAAAACAAAAAGGAAAAAACGAAGAGA
ASCRP4001464	43	41	35.5	56.5	36.5	29	5.56966	5.35439	5.17965	5.63402	5.06581	4.9106	P	P	P	P	P	P	mmu_circRNA_36142	3_129503728_129494131_-9597|15.23|2|2	25714049	chr3	-	129791212	129800810	exonic	NM_001287224	Lrit3	ACGGCTCCACAGTTAACTATACAGGTTAGTGTTGTGTAACGACCTGGATATGAACGAAGT
ASCRP4001465	40	37	32	35	47	50.5	5.52074	5.26967	5.10477	4.93044	5.35145	5.63402	P	P	P	A	P	P	mmu_circRNA_41133	6_149029437_148975805_-53632|15.20|11|14	25714049	chr6	-	149027282	149080915	exonic	NM_177192	Dennd5b	ACGGCTTACTGGTCAAGCAGGTGAAAATTTTGATCAGAGTCCTCTGAGAAGAACATTCAA
ASCRP4001466	82	67	98.5	177.5	72	60	6.65096	6.13258	6.73462	7.16317	5.92268	5.81575	P	P	P	P	P	P	mmu_circRNA_40439	6_80169612_80162535_-7077|16.82|2|3	25714049	chr6	+	80212540	80219618	intronic	ENSMUST00000126399	Lrrtm4	ACGGGAATCCTTCTACATTTCCCCCTAAATATATTTCACAAAGTCAAAGGATCAATTGGA
ASCRP4001467	53	102	86	73	153.5	127	5.85575	6.84122	6.55065	5.97904	6.99711	6.88256	P	P	P	P	P	P	mmu_circRNA_41991	7_107416816_107415175_-1641|17.84|2|2	25714049	chr7	+	100266664	100268306	exonic	NM_027629	Pgm2l1	ACGGGACATAACCACTGGATATGATAGCAGCCAGCCAAATAAGAAATCAGAAACATTACC
ASCRP4001468	137	205	179	142	253	289	7.41146	7.94882	7.67943	6.8749	7.79004	8.1865	P	P	P	P	P	P	mmu_circRNA_005547	mm9_circ_005547	circBase	chr1	-	53256628	53290423	exonic	uc007ayx.1	Pms1	ACGGTGTCCTGAAACCTGATGTGAGGATTACTTTTGTACATAATAAGTGACTCAGTGAGC
ASCRP4001469	29.5	36	41	38	67	59	5.00159	5.22214	5.33069	5.01467	5.80504	5.84009	A	P	P	A	P	P	mmu_circRNA_004742	mm9_circ_004742	circBase	chr17	-	71436705	71448846	exonic	NM_028887	Smchd1	ACGGTTAATACCATATACATCAGTAGGAGATGATCACTCAGGGTATGTCCGGCCATTACC
ASCRP4001470	58	56	67	116	71	56	6.07846	5.9207	6.18309	6.55321	5.84742	5.70948	P	P	P	P	P	P	mmu_circRNA_29805	16_50554693_50537601_-17092|20.83|1|3	25714049	chr16	+	50537487	50554580	exonic	NR_040379	G730013B05Rik	ACGTAGCTCAACCAAAACATTGGCTTACACAATTTGCTGGAATTCTCTGGAACTTTGTCA
ASCRP4001471	284.5	259	291	643	310.5	296.5	8.5114	8.30964	8.48245	8.61407	8.11479	8.2082	P	P	P	P	P	P	mmu_circRNA_38623	5_54280646_54224209_-56437|21.75|1|2	25714049	chr5	+	53832969	53889407	exonic	NM_144517	Tbc1d19	ACGTATCTTCCCCAACTCTTTTATCATCTGCGAGAAATTGGAGCTCAACCGTTTCCTTTG
ASCRP4001472	51.5	55	65	69	65	65	5.85575	5.74129	6.13087	5.94822	5.7636	5.89668	P	P	P	P	P	P	mmu_circRNA_39967	6_29774743_29749439_-25304|14.60|3|3	25714049	chr6	+	29799438	29824743	intronic	ENSMUST00000102995	Ahcyl2	ACGTATTTTAAAAATGAAGAGGAATAAGACTCCAGTAGCTGTACCCGAGGAACTGCATCT
ASCRP4001473	51	65	66	52	99	99	5.80504	6.08909	6.07846	5.5155	6.32931	6.52738	P	P	P	P	P	P	mmu_circRNA_34909	2_160608115_160605137_-2978|21.87|15|28	25714049	chr2	-	160779400	160782379	exonic	NM_177263	Zhx3	ACGTCAACTCGGCTTAAGGAAAAGTGGCTTTCTGCAAATAACTGACAAAACTGACCTTAG
ASCRP4001475	49	43	52	77	49.5	44	5.85575	5.40917	5.80504	6.00361	5.39496	5.43719	P	P	P	P	P	P	mmu_circRNA_26984	13_113753564_113750531_-3033|16.47|2|4	25714049	chr13	+	112960322	112963356	exonic	NM_172594	Dhx29	ACGTCACTGTTGACACTCGAGATTTGAAGGTTTTCTGGACTATTCTGTACCTGAGATCCT
ASCRP4001476	34.5	46	37.5	49	59	43.5	5.19614	5.61206	5.26967	5.38636	5.6746	5.42605	P	P	P	P	P	P	mmu_circRNA_31105	17_87746041_87733607_-12434|18.12|1|2	25714049	chr17	+	87334266	87346701	exonic	NM_028639	Ttc7	ACGTCATCAATATGGCCATCACCGAGCATCCTGAAAATTTCAATCAGCCTACGCCGTGTC
ASCRP4001477	589.5	430	507	1070	264	222	9.56541	9.15058	9.32022	9.21875	7.84806	7.73861	P	P	P	P	P	P	mmu_circRNA_32628	19_43087708_43065600_-22108|14.01|2|2	25714049	chr19	-	42991109	43013218	exonic	NM_001081257	Hpse2	ACGTCATTGCTCTCCTAGATGGCCAGGTCTCTAGACAAACTTTATAACTTTGCTGATTGC
ASCRP4001478	58	89	64	87	131	141.5	6.13258	6.59858	6.05875	6.22388	6.7758	7.06333	P	P	P	P	P	P	mmu_circRNA_44137	9_50600512_50591363_-9149|19.96|5|8	25714049	chr9	+	50783257	50792407	exonic	NM_133981	Alg9	ACGTCTCATGGACCTGATCTTTATGATTCTTGTATTCTACTTTTTGAGATGTCTCCTGGC
ASCRP4001479	110	104	129	151	126.5	108	7.09004	6.82541	7.1335	6.96379	6.73462	6.65335	P	P	P	P	P	P	mmu_circRNA_19906	1_34802289_34788954_-13335|15.57|2|3	25714049	chr1	+	34732108	34745444	exonic	uc007apf.1	Arhgef4	ACGTCTGACACTGAGCTACATCGCCCAGGAAAGCCCGCCAGACAAGAAGCGCAATTGTTC
ASCRP4001480	67.5	94	79.5	77	128	126	6.38071	6.68758	6.40077	5.99892	6.74026	6.88256	P	P	P	P	P	P	mmu_circRNA_27591	14_57423700_57413244_-10456|18.05|7|10	25714049	chr14	-	56794406	56804863	sense overlapping	NM_144842	Zmym5	ACGTGAATCATCAGATTCATCAGTGGGAAGACTAGTTGACTGTACATTGGACTTGGACAT
ASCRP4001481	60	54	47	84	85.5	63	6.1864	5.83694	5.57723	6.13258	6.16478	5.8285	P	P	P	P	P	P	mmu_circRNA_009099	mm9_circ_009099	circBase	chr8	+	84864057	84864552	exonic	NM_025648	Farsa	ACGTGACCAACATGATACTTTCTTCCTGCGAGGATCCTGAAAACCTACTGGGTGAGCAAG
ASCRP4001482	30	30	25	29	42	48	4.7855	4.67259	4.48414	4.40902	5.22214	5.5467	A	P	A	A	P	P	mmu_circRNA_39716	5_150542176_150529329_-12847|12.98|3|4	25714049	chr5	+	149726753	149739601	exonic	NM_001081204	B3glct	ACGTGCAAGAAATTTCATGCTGACAGAACTTTTCTGTAACATACAGCAAGAATTCAGCGT
ASCRP4001483	105	272	156	51	171.5	208.5	7.09004	8.41307	7.47332	5.53896	7.16317	7.66766	P	P	P	P	P	P	mmu_circRNA_24239	11_104287782_104239999_-47783|18.69|4|4	25714049	chr11	-	104378684	104426468	sense overlapping	NM_001081045	Kansl1	ACGTGCTAATAAGACCCAAATAGATGAATCAGGAATGAAGAAGAAGCAGTTAATTGAGGT
ASCRP4001484	63	41	54	98	74	56	6.28528	5.47011	5.9207	6.38791	5.96178	5.78338	P	P	P	P	P	P	mmu_circRNA_31303	18_11864376_11831091_-33285|20.42|2|2	25714049	chr18	+	11672581	11705867	exonic	NR_045526	Rbbp8	ACGTGGAACAAACACATACTAAGTTGGAGCGCTCTCTATGTACAAATGGTTTACAAGTCA
ASCRP4001485	29	30	31	38	27	26	5.00159	4.89856	4.9539	4.88236	4.67259	4.74586	A	P	P	A	P	P	mmu_circRNA_23727	11_76918944_76916296_-2648|21.24|1|5	25714049	chr11	-	77102793	77105442	exonic	NM_176965	Efcab5	ACGTGGAGGTTAATGTAGAGCTCGTTACAAGCTATATCCAAGGAAGACTATGTTTTGCGC
ASCRP4001486	112	96	100	161	126	74	7.15306	6.70093	6.7965	7.03243	6.69456	6.15469	P	P	P	P	P	P	mmu_circRNA_21838	10_39242658_39174429_-68229|10.18|2|2	25714049	chr10	+	39454622	39522852	sense overlapping	NM_008054	Fyn	ACGTGGCTCCAGTTGACTCCATCCAGGCAGAAGAACAAGAAAATAAGATTTACTGAAGAG
ASCRP4001487	43	53.5	56	65	60	56.5	5.52074	5.7232	5.80504	5.75916	5.6746	5.71864	P	P	P	P	P	P	mmu_circRNA_18994		25070500	chr10	-	123146790	123181802	sense overlapping	NM_027604	Usp15	ACGTGTTTCATGAACTCAGCCATTCAGGTAAGGTATCTAGTAGATAGTCGGTGGTTCAAA
ASCRP4001488	164	387	291	122	887	913	7.69924	8.96047	8.45221	6.66879	9.91898	10.2397	P	P	P	P	P	M	mmu_circRNA_013922	mm9_circ_013922	circBase	chr6	+	65862914	65870469	exonic	NM_027547	Prdm5	ACGTTTACAAGAACCACAAGAAGGTGATCCTAAGAGAAAACTCATATGCTCGGTGTGCAA
ASCRP4001489	36	42	37	47	39	36	5.34259	5.43163	5.08719	5.38636	5.03681	5.13245	P	P	P	P	P	P	mmu_circRNA_25726	12_103084887_103075788_-9099|14.53|2|2	25714049	chr12	-	101837577	101846677	sense overlapping	NM_028446	Trip11	ACGTTTACACCTTTGCCAGTGTCACCTGACAACAGTGCAGATGAGCTCCACCAAGAGATG
ASCRP4001490	43	44	43	51	53.5	45	5.52074	5.43163	5.43996	5.451	5.50627	5.43719	P	P	P	P	P	P	mmu_circRNA_35264	3_36842291_36794728_-47563|11.04|2|2	25714049	chr3	+	36895805	36943369	exonic	NM_172679	4932438A13Rik	ACTAAAGAAATCCCCAAGACTGTAGATGGAAACAAATGCTGTGCATGTAAATGTAGGGGC
ASCRP4001491	72	98	89	57	160	171	6.32031	6.70093	6.53258	5.64607	7.04887	7.33756	P	P	P	P	P	P	mmu_circRNA_44091	9_45786812_45783164_-3648|12.75|10|14	25714049	chr9	-	45975080	45978729	exonic	NM_008775	Pafah1b2	ACTAAAGAATGGAGAGCTGGAGAACATTAAGCCTAAGGTGTAGAATGAGCCAAGGAGACT
ASCRP4001492	73	72	85	97.5	114	98.5	6.40645	6.22227	6.50637	6.38791	6.55321	6.53258	P	P	P	P	P	P	mmu_circRNA_34840	2_155929165_155922562_-6603|18.93|2|2	25714049	chr2	-	156096825	156103429	intronic	ENSMUST00000079312	Cpne1	ACTAAGAAAGTCTAAAAGTTGGTTTTAATTGGTTGCCCACAGGATTGACTTGGCCTCTGC
ASCRP4001493	56	53	55	81	61	56	6.07846	5.82533	5.85782	6.15131	5.74129	5.75916	P	P	P	P	P	P	mmu_circRNA_27294	14_28300136_28296994_-3142|14.77|9|21	25714049	chr14	-	27483807	27486950	exonic	NM_177111	Ccdc66	ACTAAGACAGATGACGTAAACTTAGGAATTTTCAATGATGCGCTACCACCCTGTGGATCG
ASCRP4001494	42.5	44.5	38	45	49	37	5.49964	5.54412	5.20595	5.26967	5.43163	5.14949	P	P	P	P	P	P	mmu_circRNA_21591	1_196475832_196469880_-5952|20.48|12|22	25714049	chr1	+	194643685	194649638	exonic	NM_008882	Plxna2	ACTAAGAGTGGCAAGCTGAAGAAGAACCATGTGAGAGCTGATCTTGAAAAGTGGACAAAT
ASCRP4001495	49	76	64	47	121	140.5	5.75026	6.29144	5.96178	5.3217	6.6244	7.03289	P	P	P	P	P	P	mmu_circRNA_32174	19_4356926_4345518_-11408|16.78|2|2	25714049	chr19	-	4345517	4356926	exonic	NM_001001984	Kdm2a	ACTAAGGATTTTCAGAAAGAATCCCTTAGCATGGGGAGTCGTCGGATGGTGGATGTCATG
ASCRP4001496	33.5	27	30	36	39	38.5	5.16967	4.57643	4.9265	4.88236	5.06581	5.20595	P	A	P	A	P	P	mmu_circRNA_28626	15_58731712_58729864_-1848|20.59|3|3	25714049	chr15	+	58898308	58900157	sense overlapping	NM_175226	Rnf139	ACTAATCATTGAGGTATAGTTGTATCCAGTATTGTTCTGATCTTGTCACAGCGATCACTT
ASCRP4001497	55	72	55	50	110.5	97	5.9207	6.24622	5.8285	5.42605	6.5156	6.51297	P	P	P	P	P	P	mmu_circRNA_26721	13_94632285_94632042_-243|15.85|3|4	25714049	chr13	+	93862086	93862330	exonic	NM_009712	Arsb	ACTAATGGAACCAAACCTCTGGATGGCTTCAACATGTGGAAGACAATCAGATAACGGTGG
ASCRP4001498	39	41	42	58	45	37	5.38636	5.3921	5.47822	5.66988	5.35145	5.26967	P	P	P	P	P	P	mmu_circRNA_26223	13_41434389_41433946_-443|22.31|9|17	25714049	chr13	-	41338576	41339020	exonic	NM_017464	Nedd9	ACTAATGGACCCCTTCTAAGCAAAAAGAATCTTATGGCAAGGGCCTTGTATGACAACGTC
ASCRP4001500	90.5	100	104	139	135	155	6.8579	6.7965	6.82541	6.85375	6.81049	7.19838	P	P	P	P	P	P	mmu_circRNA_014478	mm9_circ_014478	circBase	chr2	-	68307040	68314603	exonic	NM_016866	Stk39	ACTACAGAGAAGGTCCTTGTGCAGTCAACCTTGTTTTAAGATTAAGGTAAGGCGAGTTCC
ASCRP4001501	33	45.5	36	38.5	57	60	4.94222	5.48361	5.15624	5.11867	5.55183	5.8285	P	P	P	A	P	P	mmu_circRNA_016668	mm9_circ_016668	circBase	chr10	+	43393870	43413547	exonic	NM_027772	Pdss2	ACTACAGTAAGGAAAATTCTATCCCAGATGATATTGGAATCTCGACCTGGAAGGAGCAGA
ASCRP4001502	29	34	31.5	32	36	36	4.71426	5.05138	4.71196	4.63942	4.94222	5.14949	P	P	P	A	P	P	mmu_circRNA_18975		25070500	chr10	+	43393868	43413548	sense overlapping	NM_027772	Pdss2	ACTACAGTAAGGAGGAAAATTCTATCCCAGATGATATTGGAATCTCGACCTGGAAGGAGC
ASCRP4001503	47	49	54	87.5	57	48.5	5.71636	5.6316	5.75916	6.19134	5.57471	5.51023	P	P	P	P	P	P	mmu_circRNA_27174	14_22059793_21911589_-148204|20.83|2|2	25714049	chr14	+	21092366	21240571	exonic	NM_134079	Adk	ACTACATAGCTTGAAAATGTGCTATTTGGAATGGGGAATCCTCTTCTTGACATCTCTGCT
ASCRP4001504	31	35	34	45	31	31	4.97699	5.05138	5.02947	5.3217	4.83685	4.97699	A	P	P	P	P	P	mmu_circRNA_36053	3_118898106_118619991_-278115|17.90|4|5	25714049	chr3	+	118917072	119195188	exonic	NM_170778	Dpyd	ACTACATATGGAGGAGTGTCAGATGGAGCTCGCTAAGGAAGAGAAATGTGAATTTTTGCC
ASCRP4001505	41.5	42	43	57	48	46	5.47553	5.26967	5.36318	5.60714	5.35145	5.49698	P	P	P	P	P	P	mmu_circRNA_22473	10_93331706_93325122_-6584|20.36|4|4	25714049	chr10	-	93862376	93868961	exonic	NM_019648	Metap2	ACTACATGAAAAATTTTGATGTGGGGCACGTGCCAATAAGGTAGAATAATCGATTGTGCT
ASCRP4001506	27	31	27	33	35	28	4.84521	4.84103	4.67259	4.72328	4.97699	4.89452	A	P	A	A	P	P	mmu_circRNA_35105	3_10289976_10252237_-37739|14.35|1|2	25714049	chr3	-	10252236	10289976	sense overlapping	NM_029310	Fabp12	ACTACATGAAGGAATTGGCATATCCAACCAAGAAGAGACAGAAACCGGTGGTTTAAAGCT
ASCRP4001507	93	87.5	102.5	175	77	79	6.8579	6.5596	6.7965	7.13778	5.97904	6.24622	P	P	P	P	P	P	mmu_circRNA_45461	X_45925988_45911446_-14542|15.83|2|2	25714049	chrX	-	48558268	48572811	exonic	NM_153532	Zfp280c	ACTACATGAGACATCAGATATTTTGAACAGATGTAGCCCTGGTTCATCTTCAAAGGGACT
ASCRP4001508	121	176	170	157	308	314.5	7.2102	7.69286	7.60172	7.00181	8.09822	8.32077	P	P	P	P	P	P	mmu_circRNA_42531	8_8639489_8639206_-283|17.14|20|199	25714049	chr8	-	8639205	8639489	exonic	NM_010111	Efnb2	ACTACATTATATATTTCTACCCGGACAAGGCCTGGTACTATACCCACAGATAGGAGACAA
ASCRP4001509	29	32	27	28	47	41	4.9066	4.95002	4.78985	4.40902	5.35145	5.25715	A	P	A	A	P	P	mmu_circRNA_42181	7_123549477_123531358_-18119|15.13|4|7	25714049	chr7	-	116387843	116405963	exonic	NM_011083	Pik3c2a	ACTACCAAGTAGAACTGGCTCTTCAAACTGAAAAAGACCCAAATGGGACCAGTAGTTTGC
ASCRP4001511	26	23	29	32	27	27	4.7855	4.48414	4.90259	4.78113	4.67259	4.79419	A	A	P	A	P	P	mmu_circRNA_35135	3_19925920_19922758_-3162|13.09|2|2	25714049	chr3	-	20022757	20025920	exonic	NM_080634	Hps3	ACTACGCTAAAGGTTTTCATCCTGATGAAAATGATTTATCGCCGAAAAAAGAGATGCCAA
ASCRP4001512	68	86.5	77	85	156	110	6.34566	6.53258	6.38071	6.21581	7.03243	6.66998	P	P	P	P	P	P	mmu_circRNA_23432	11_60252075_60245835_-6240|18.09|2|2	25714049	chr11	+	60432332	60438573	exonic	NM_025757	Gid4	ACTACTACCATCGGAGCTCAGAATGGAATATCCAACCCTTACAACCTTCTTTGAAGGAGA
ASCRP4001513	26.5	39.5	40	34	44	43	4.81142	5.37482	5.36318	4.83685	5.26967	5.33962	A	P	P	A	P	P	mmu_circRNA_37497	4_117687402_117612615_-74787|23.13|1|3	25714049	chr4	-	117940009	118014797	exonic	NM_009176	St3gal3	ACTACTATGAAACTGTGCGCATGGCAGCCATCAAAGAGGCCTGCCGAGCTAGCCACCAAG
ASCRP4001514	126	104.5	137	180.5	135	143.5	7.29953	6.80727	7.28226	7.17652	6.78455	7.08474	P	P	P	P	P	P	mmu_circRNA_37475	4_116203140_116202276_-864|14.83|5|5	25714049	chr4	+	116529670	116530535	exonic	NM_008389	Ipp	ACTACTTTGGGTGCTGTGAGATGCAAGGAGAAAAGGATTCGATGATCTTTGACTGTACTG
ASCRP4001515	62	66	86	335	77	66.5	6.29756	6.19709	6.60847	7.90234	6.04607	6.02961	P	P	P	A	P	P	mmu_circRNA_35955	3_105358245_105357166_-1079|18.09|4|5	25714049	chr3	+	105554247	105555327	intronic	ENSMUST00000079169	Kcnd3	ACTAGAACGTTCTAGTTTCTGATGTATCCTCTGGAGTTCCCTTTTGCAGGGATTTCCTCA
ASCRP4001516	28	33	27	39	31	31	4.97699	5.06581	4.90259	5.01467	4.84939	4.9106	A	P	A	A	P	P	mmu_circRNA_35959	3_106378815_106368963_-9852|18.43|2|2	25714049	chr3	+	106566044	106575897	sense overlapping	NM_026013	Dram2	ACTAGAACTCCACAATTGGCATTGCTACCATGTATGTTCGTTACAAGCAAGTTCATGCAC
ASCRP4001517	44	42	48	58	44	43	5.64607	5.3921	5.5155	5.61942	5.20595	5.4035	P	P	P	P	P	P	mmu_circRNA_35484	3_62288196_62281205_-6991|18.14|3|3	25714049	chr3	-	62477282	62484274	exonic	NM_028136	Dhx36	ACTAGAAGTGATCACCTGACAGTTGTGAATGCATTTGAGCATCACCATAGATGATGTGGT
ASCRP4001518	275	201	288.5	896	200	174.5	8.46537	7.94003	8.45735	9.00818	7.42026	7.40082	P	P	P	P	P	M	mmu_circRNA_32849	19_60297207_60270551_-26656|17.78|2|2	25714049	chr19	-	60194647	60221304	sense overlapping	NM_029648	Fam204a	ACTAGAGTCACTCCTCTTTGTTCTGCCATCGATCCCTTTTGCTCATTGAAGAAAAGATGT
ASCRP4001519	32	35.5	39	31	53	37	5.13929	5.13587	5.33069	4.72328	5.47822	5.24134	P	P	P	A	P	P	mmu_circRNA_27038	14_12954684_12869855_-84829|17.68|2|2	25714049	chr14	+	12037340	12122170	exonic	NM_008981	Ptprg	ACTAGGCACAGAAGCCTCTAAAGATGCAGATTTTCTTTTACAACCCAGACGACTTTGACA
ASCRP4001520	26	42	33	42	40	45	4.71426	5.51023	5.13587	4.97699	5.19614	5.37482	A	P	P	M	P	P	mmu_circRNA_35632	3_79419068_79413721_-5347|16.65|3|7	25714049	chr3	-	79609798	79615146	exonic	NM_025794	Etfdh	ACTAGTGAAAATCTCCAGTCAAAGACAACAGACAACATTTGAGAGAGGACTGGAACTGCA
ASCRP4001521	53	49	55	140	55	45	5.88859	5.6746	5.85782	6.84959	5.55183	5.4674	P	P	P	P	P	P	mmu_circRNA_23776	11_77768385_77766910_-1475|19.89|5|6	25714049	chr11	+	77953407	77954883	exonic	NM_021286	Sez6	ACTATATCTCTGTCTACCCTGGATATGGAGTAGAGATCAAGGACTCTCCTCAGAGGCTCC
ASCRP4001522	38	69	46	59	79	56	5.38636	6.21095	5.56205	5.69331	6.01667	5.73904	P	P	P	P	P	P	mmu_circRNA_22083	10_61010963_60989808_-21155|19.53|8|13	25714049	chr10	+	61527059	61548215	exonic	NM_153542	Lrrc20	ACTATCAACCTGGAGGAGAATGAGATAGTGGACCTGGCCGACTGCAAGCTTGTTTCTTTC
ASCRP4001523	1145	815.5	961.5	3212.5	921.5	665.5	10.4729	10.1632	10.2804	10.5208	9.99246	9.5968	P	P	P	P	P	P	mmu_circRNA_29847	16_57572538_57569763_-2775|20.81|10|29	25714049	chr16	+	57569649	57572425	sense overlapping	NM_001040397	Filip1l	ACTATCACACCAACAGCCACACCTCTTCCTCGACAATCACAAATTACAATTAAAGAAACT
ASCRP4001524	274.5	236	306	420	317	275	8.4443	8.17365	8.56317	8.13867	8.1531	8.09668	P	P	P	P	P	P	mmu_circRNA_26623	13_81696322_81683467_-12855|14.55|3|4	25714049	chr13	-	81544467	81557323	exonic	NM_054053	Adgrv1	ACTATCACCTTCTTGCCTTGGCAGCGGTCTGAGGTCCTGGGATCCTGAGAATTGGAGCAG
ASCRP4001525	41	38	43	61	47	37	5.38636	5.17965	5.43996	5.70948	5.35145	5.14949	P	P	P	P	P	P	mmu_circRNA_40092	6_36962982_36863633_-99349|17.27|3|3	25714049	chr6	-	36913632	37012982	exonic	NM_001081206	Dgki	ACTATGAGGACTCAGATCTGAAAGACTTCAGCCACTCCAGAGTGCTACAATATTGTGCTG
ASCRP4001526	26	30	27	27	39	34.5	4.63002	4.76359	4.40902	4.33657	5.06581	5.11174	A	P	A	A	P	P	mmu_circRNA_30656	17_56515414_56508546_-6868|20.88|1|2	25714049	chr17	+	56369122	56375991	exonic	NM_172132	Kdm4b	ACTATGGCAAAGTGGCCACACAGGTACGCCATACCACCGGAGCACGGCAAGCGCCTGGAG
ASCRP4001527	49	65	56.5	63	75	87.5	5.82002	6.08909	5.90071	5.77462	5.97904	6.38791	P	P	P	P	P	P	mmu_circRNA_45495	X_65961303_65951023_-10280|11.16|2|2	25714049	chrX	+	68697847	68708128	exonic	NM_008031	Fmr1	ACTATTTAAAGTCCATCAATGAAGTCACCTCAAAGCGAGCCCACATGTTGATTGACATGC
ASCRP4001528	45	52	54	46	75	78	5.68164	5.77462	5.85782	5.33665	5.9714	6.22709	P	P	P	P	P	P	mmu_circRNA_33797	2_69841516_69811206_-30310|18.36|1|2	25714049	chr2	+	69973148	70003459	exonic	NM_177783	Ubr3	ACTCACCCAGTTAGTGGAAGATATGAATTCACAAATTCTGGTACAGCTCAAGTTTTCAGC
ASCRP4001529	71.5	106.5	74.5	98	143.5	109	6.47157	6.8475	6.29756	6.3589	6.91082	6.65335	P	P	P	P	P	P	mmu_circRNA_35077	2_181159093_181146401_-12692|22.50|3|3	25714049	chr2	-	181411695	181424388	exonic	NM_027656	Zbtb46	ACTCACTGTCTCAGTCTATAGAAGACACAGCAGCAAGACTCCCAGATGAACAACCGAAAG
ASCRP4001530	55	56	64.5	94	88	81	5.75026	5.80504	6.01667	6.32031	6.16478	6.25491	M	P	P	P	P	P	mmu_circRNA_35938	3_104301477_104283705_-17772|19.63|5|7	25714049	chr3	-	104479781	104497554	exonic	NM_001025067	Lrig2	ACTCACTTAAAGGGACTGGATTTGAGTCATAACCGGTTGTCTAACTGGAACAACACCTTG
ASCRP4001531	45	62	54.5	48	111	68	5.75026	6.06236	5.87021	5.48092	6.53906	6.03969	P	P	P	P	P	P	mmu_circRNA_19370		25070500	chr5	-	102009786	102041745	sense overlapping	NM_172882	Wdfy3	ACTCAGAACAAGCTGTCCAAGGGATGCCCTAAAGGTAGGTGTAACACTTCTCGACATCTG
ASCRP4001532	47	64.5	54.5	55	88	95	5.75026	6.03328	5.68164	5.59972	6.14962	6.49775	P	P	P	P	P	P	mmu_circRNA_26704	13_94126034_94116524_-9510|15.81|5|5	25714049	chr13	+	93346568	93356079	exonic	NM_147176	Homer1	ACTCAGAATGCATTGCCATTTCCACATAGGCAATAATAAATAGCACCATCACACCAAACA
ASCRP4001533	37	39	41	41	41	42	5.24452	5.22214	5.29132	5.13587	5.09425	5.33962	P	P	P	P	P	P	mmu_circRNA_011266	mm9_circ_011266	circBase	chr15	+	39566942	39616510	exonic	NM_053271	Rims2	ACTCAGCCAAACCGGTGCTATGGATATAGAGGAGAGAAATCGCCAAATGAAACTTAACAA
ASCRP4001534	42	44	39	50	48	42	5.451	5.3921	5.055	5.451	5.40634	5.30659	P	P	P	P	P	P	mmu_circRNA_38487	5_35913761_35911410_-2351|14.44|7|10	25714049	chr5	-	35568760	35571112	exonic	NM_030208	Trmt44	ACTCAGCTGGAGGTTTGGCCTGAAGTAACAGATCCTGAAAAGTTTGTCTATGAAGATGTG
ASCRP4001535	47	55	52	56	72	47	5.60714	5.74129	5.77462	5.58226	5.88859	5.52074	P	P	P	P	P	P	mmu_circRNA_45967	X_162853027_162838852_-14175|18.75|7|12	25714049	chrX	-	166400919	166415095	exonic	NM_177429	Ofd1	ACTCAGTCTTCAAGACTCATTTCATACGACTACCCAAGACCCAGAAGCTCCAAGAAGAAA
ASCRP4001536	5092	3500	4341	16938.5	4273	3336	12.6924	12.3517	12.5543	12.7634	12.5338	12.2695	P	P	P	M	P	P	mmu_circRNA_40532	6_86933916_86915471_-18445|14.61|2|4	25714049	chr6	+	86965476	86983922	exonic	NM_177762	Aak1	ACTCATAAAGGTCTGCAACCACCACTCCCTCAGGCTCTCCACGGACTTCACAGCAGAATG
ASCRP4001537	50.5	49	66.5	85	78	66	6.00173	5.77462	6.17313	6.24939	6.06236	6.02037	P	P	P	P	P	P	mmu_circRNA_34285	2_118923254_118901968_-21286|16.60|2|2	25714049	chr2	+	119076231	119097518	exonic	NM_029617	Casc5	ACTCATCATCACCTTTGGAGAGCCACTAGATTTTTGATAATCATATGGAAGAGGATATCA
ASCRP4001538	34	47	41	43	72	63	5.22214	5.57471	5.20595	5.2092	5.94432	5.91672	P	P	P	P	P	P	mmu_circRNA_19402		25070500	chr5	+	146259501	146299851	sense overlapping	NM_153599	Cdk8	ACTCATCATGACCTCCGACTATCAGGCAGGAAGGACGATAAAGACTACGCTTTAAAACAA
ASCRP4001539	174	224.5	174	167	181.5	163.5	7.80892	8.11934	7.63537	7.07407	7.24787	7.28226	P	P	P	P	P	P	mmu_circRNA_42971	8_68223061_68218750_-4311|11.73|1|2	25714049	chr8	+	65694850	65699162	intronic	ENSMUST00000110258	March1	ACTCATGAACAAAGCAGGTCTCCAGAAATGTGGCATAGGTGAACACATGTTTTATGCAAA
ASCRP4001540	27	35	29	32	40	45	4.60059	5.09425	4.67259	4.61046	5.14949	5.52074	A	P	A	A	P	P	mmu_circRNA_34988	2_166766992_166747470_-19522|14.32|2|3	25714049	chr2	+	166921969	166941492	exonic	NM_023565	Cse1l	ACTCCAAGACCACCAAGTTTATCAAGAGTTGAAGATGAACCAAACAAAATTTGCGAAGCT
ASCRP4001541	69	77	90	152	108	83	6.36767	6.40645	6.57355	6.94537	6.47225	6.2791	P	P	P	P	P	P	mmu_circRNA_39820	6_6701191_6700581_-610|19.59|2|2	25714049	chr6	-	6750580	6751191	sense overlapping	TCONS_00027258	XLOC_020388	ACTCCAAGGACACAACTTCGGTATGATTTCCACACAAGATCTCCATGACAAATCTCAACA
ASCRP4001542	45.5	50	49	53	63	60	5.64607	5.64607	5.64607	5.53896	5.74129	5.85575	P	P	P	P	P	P	mmu_circRNA_21909	10_42880650_42794399_-86251|12.52|15|45	25714049	chr10	-	43074592	43160844	exonic	NM_175407	Sobp	ACTCCAAGGCTTGCCTTCAAGAATAACTGCGAACTACTTAACTTTGCAGAAAACACCATG
ASCRP4001543	36.5	42	35	61	46	54	5.31869	5.451	5.08719	5.59972	5.29438	5.66041	P	P	P	M	P	P	mmu_circRNA_25085	12_54173498_54126708_-46790|17.65|2|3	25714049	chr12	+	53025720	53072511	exonic	NM_198111	Akap6	ACTCCAATACTTTAAGGCTTCTGGACTTTGATTCAGAATATCAGGAGCTCTGGGATTGGC
ASCRP4001544	64	68.5	64	77	83	81.5	6.34566	6.25727	6.13087	6.13258	6.13258	6.29144	P	P	P	P	P	P	mmu_circRNA_42338	7_134927716_134927143_-573|20.93|2|2	25714049	chr7	+	127783628	127784202	exonic	NM_178029	Setd1a	ACTCCAGCAGGCCAACAACGAATGAAGTACTATGAATTGATTGTCAATGGCTCTTACACT
ASCRP4001545	137	94	123.5	171	160.5	186	7.42096	6.63895	7.09533	7.10759	7.05069	7.45527	P	P	P	P	P	P	mmu_circRNA_23150	11_30721073_30691092_-29981|15.78|2|2	25714049	chr11	+	30791091	30821073	exonic	NM_134013	Psme4	ACTCCAGTGTTGTGGAGATGGAGAACTTGAAATGTCTAGTTATATCCGACTTTATGGGAG
ASCRP4001546	571.5	450	591	888.5	671	572	9.50927	9.20088	9.54189	8.99998	9.43401	9.2658	P	P	P	P	P	P	mmu_circRNA_30284	17_20497411_20492945_-4466|19.14|3|8	25714049	chr17	+	20355980	20360447	sense overlapping	NM_001104569	Vmn2r107	ACTCCCTGTGCAGACAATGAGATTTCTAATGAGACAGGTGTCTTTAAACTGAAGTAGTGA
ASCRP4001547	147	99	151	160	180	165	7.57518	6.76479	7.43527	7.04068	7.23755	7.29533	P	P	P	P	P	P	mmu_circRNA_44799	9_95396352_95372462_-23890|15.78|2|2	25714049	chr9	-	95472042	95495933	exonic	NM_026476	U2surp	ACTCCGAAATGAGTGAAGAAAAGCGAGCTAAGCTTCGTGAAATTGAGCCTCTTCTAGAAA
ASCRP4001548	34	31	29	36	28	27	5.29438	5.00347	4.84939	5.055	4.76359	4.84521	P	P	P	A	P	P	mmu_circRNA_29897	16_64480126_64477873_-2253|18.19|2|4	25714049	chr16	-	64478046	64480300	sense overlapping	NM_173861	Csnka2ip	ACTCCGGTTCCGGTTTCAGGATATGTTCTTGCAAAGGAATTATTCCTTGAAGAGAGACAG
ASCRP4001549	199	194	229	383	148.5	148	8.00535	7.88617	8.06179	8.03888	6.96186	7.12836	P	P	P	P	P	P	mmu_circRNA_30272	17_15880194_15879121_-1073|17.73|11|24	25714049	chr17	+	15742156	15743230	exonic	NM_007690	Chd1	ACTCGCAGAGTATTTGAAGTACCGCCAGTTCCCCTTTCAAGTGGATTTTAACTAGGAATT
ASCRP4001550	47	59	61	65	65	52	5.82002	5.97904	6.02776	5.86609	5.80504	5.70948	P	P	P	P	P	P	mmu_circRNA_30216	17_9194810_9193993_-817|18.53|3|6	25714049	chr17	+	9001127	9001945	exonic	NM_025851	1700010I14Rik	ACTCGGGAGTATTTAAGATCGCAGAGAGTGGCCTTAAAAGCATAGAGACTCAGGAATGAG
ASCRP4001551	42	49	49	59	49	38	5.49964	5.6316	5.66515	5.69331	5.38348	5.26967	P	P	P	P	P	P	mmu_circRNA_36475	4_11446561_11435054_-11507|18.46|4|4	25714049	chr4	+	11507906	11519414	exonic	NM_001081183	1110037F02Rik	ACTCTAATGGAGTACTATTCCAAAGAAGCCCTAGGTGTCTGGTGACAAAGAAGAGGATGT
ASCRP4001552	87	76	91	134	104	94.5	6.73969	6.37203	6.6329	6.76257	6.4107	6.44284	P	P	P	P	P	P	mmu_circRNA_38720	5_67744004_67739159_-4845|14.23|8|10	25714049	chr5	+	67347919	67352765	exonic	NM_178651	Slc30a9	ACTCTAGGAGCTGAAGTAGACAGACTTGAGAAAGAGCTGAAAGCAATCCACTGTATGACA
ASCRP4001553	38	37	46	46.5	42	37	5.34259	5.17965	5.5467	5.25084	5.22214	5.13245	P	P	P	P	P	P	mmu_circRNA_33427	2_39005934_38976631_-29303|17.63|2|6	25714049	chr2	-	39121110	39150414	exonic	uc008jog.1	Scai	ACTCTCAAGTCAATAAAGAGGACAGATTTCTTAAGCAACTACTGTCTGACTACTGTCTGG
ASCRP4001555	36	46	41	37	60.5	58	5.13929	5.48361	5.26967	4.93044	5.63402	5.75916	P	P	P	A	P	P	mmu_circRNA_37921	4_148600465_148580827_-19638|22.22|3|3	25714049	chr4	-	149206717	149226356	exonic	NM_207682	Kif1b	ACTCTCCAAGCCAGGACTACGAGAGTAAATTGCAGGCCTTGCAGAGGCAGGTTGAGACTC
ASCRP4001556	446	373	487	1571.5	563	432	9.18403	8.90311	9.27184	9.69478	9.13601	8.82997	P	P	P	P	P	P	mmu_circRNA_43806	9_18424980_18422039_-2941|20.80|3|3	25714049	chr9	-	18617594	18620536	intergenic			ACTCTCTACAGCTACAAACCCATCTCTAGTGCCCTTCACCCTCAATTTCACTATAACCAA
ASCRP4001557	43.5	44.5	47.5	60	41	35	5.66515	5.52336	5.64607	5.69331	5.20595	5.01838	P	P	P	P	P	P	mmu_circRNA_42053	7_114650132_114645607_-4525|19.08|6|7	25714049	chr7	+	107502092	107506618	exonic	NM_021889	Syt9	ACTCTCTGATGGAGGATAATGTGGATCTGGGCGAGCTTATGTTTTCACTCTGCTATCTTC
ASCRP4001558	33	41	45	52.5	75	97	5.29438	5.43163	5.61206	5.60714	5.99986	6.54035	P	P	P	P	P	P	mmu_circRNA_38624	5_54288345_54229163_-59182|17.07|1|3	25714049	chr5	+	53837923	53897106	exonic	NM_144517	Tbc1d19	ACTCTCTGGAAATACTTGCTGATTTAAGCCTTTTTCGACCCGTTTATGCACCTAAGGACT
ASCRP4001560	75	81	73	118	122	100	6.41915	6.44284	6.24781	6.63895	6.66406	6.55321	P	P	P	P	P	P	mmu_circRNA_36926	4_69998593_69950879_-47714|17.61|3|3	25714049	chr4	-	70289844	70337559	exonic	NM_145990	Cdk5rap2	ACTCTCTTCAGTAAGAAGGCCACACCGTTGCTGGAATCCAGGGGTCTGAGGACTGTGAAG
ASCRP4001562	34	38	29	41	33	25	5.19614	5.15624	4.78985	5.17633	4.90259	4.56124	P	P	P	A	P	P	mmu_circRNA_33761	2_69503166_69493556_-9610|16.24|7|8	25714049	chr2	+	69655498	69665109	exonic	NM_028284	Bbs5	ACTCTGATGACCACACGGATGCTTTTGTGAGCATATGAAACTTCTAAAATGTACCGTGAC
ASCRP4001563	588.5	361.5	259.5	1866	221	182	9.56921	8.84717	8.26637	9.8996	7.57423	7.44772	P	P	P	P	P	P	mmu_circRNA_45475	X_53746310_53732807_-13503|14.04|3|3	25714049	chrX	+	56479629	56493133	exonic	NM_172779	Ddx26b	ACTCTGCCTCCATACTACTTAATAGCTGGTTGGAAGGAAAATCACGCCACATTCATGAAT
ASCRP4001564	27	27.5	29	37	36	33.5	4.63002	4.70045	4.61538	4.9539	4.97699	4.99971	A	A	P	A	P	P	mmu_circRNA_31251	18_9986353_9962371_-23982|17.25|4|4	25714049	chr18	+	9962372	9986355	exonic	NM_153552	Thoc1	ACTCTGGATTGAAGATACTACAAAATCAGTCTACCAAGTGTTTGTACTGCGTCCACACCA
ASCRP4001565	42	59	58	54.5	81.5	82.5	5.56966	5.86403	5.8285	5.55439	6.08909	6.32031	P	P	P	P	P	P	mmu_circRNA_25418	12_81500972_81498640_-2332|21.98|7|20	25714049	chr12	-	80397652	80399985	exonic	NM_177267	Dcaf5	ACTCTGGGACATTAGAAAGCCTCAGAGGAAATGATGAGCAAGTTATCCTCCATGATGTTG
ASCRP4001566	74	82	81	107	72	79	6.52607	6.49974	6.43035	6.46206	5.90473	6.23987	P	P	P	P	P	P	mmu_circRNA_20883	1_136382490_136372365_-10125|19.55|4|5	25714049	chr1	+	134475787	134485913	exonic	NM_153128	Klhl12	ACTCTGGGAGCCTTTCATCCGCTGTAGTTTACAATGCAGAGATCTAGTTGATGAAGCAAA
ASCRP4001567	26	34	33	40	44	46	4.67259	5.09425	5.01094	5.055	5.29438	5.49698	A	P	P	A	P	P	mmu_circRNA_21066	1_157780580_157769444_-11136|15.52|2|2	25714049	chr1	-	155922313	155933450	exonic	NM_001039184	Cep350	ACTCTGTGAGGGGGCCATATTGGAAGAGCAGAATCGGACCCCAAATTGGATGTTTCACAT
ASCRP4001568	84	81.5	103.5	118.5	140	108	6.62805	6.45248	6.75703	6.59609	6.83702	6.65335	P	P	P	P	P	P	mmu_circRNA_26637	13_85051213_85038472_-12741|15.85|1|2	25714049	chr13	+	84898866	84911608	intergenic			ACTCTTCTGGCACAGACAGTAAAAGTCAATGATAGCCGAGATTAGATGCTTCCACATTGT
ASCRP4001569	150.5	93	106	230	98	92	7.60048	6.65454	6.85271	7.45527	6.31277	6.43591	P	P	P	P	P	P	mmu_circRNA_41327	7_38767967_38744274_-23693|16.40|12|18	25714049	chr7	-	37959254	37982948	sense overlapping	NM_011274	Uri1	ACTCTTCTGTTGTGTGCAGTTGCCTGGAGAAAGTAGACAATGACTACAGTGCTCTTCAAG
ASCRP4001570	42	39	44	60	37	35	5.43163	5.17965	5.33069	5.74129	4.97699	5.16967	P	P	P	P	P	P	mmu_circRNA_18943		25070500	chr1	+	69858470	69887561	sense overlapping	NM_029160	Spag16	ACTGAAGAACATAGACATGGGACATATTCAGGTTCCTGTAATTAAAGGTAAGGTATGAGT
ASCRP4001572	31	30.5	29	42	30	29	5.02208	4.92254	4.90259	5.25084	4.71872	4.84521	P	P	P	A	P	P	mmu_circRNA_23538	11_65804037_65684422_-119615|14.51|1|2	25714049	chr11	-	65870919	65990535	exonic	NM_001099633	Dnah9	ACTGAAGGATGTGGAAAATCAAGGTATGATCGGAACAAGCTGTCTCTGAAGGAGATCATG
ASCRP4001573	89.5	71	81	147	80.5	66	6.8579	6.29144	6.48371	6.91779	6.08909	5.95792	P	P	P	P	P	P	mmu_circRNA_42327	7_134678475_134664990_-13485|15.44|2|3	25714049	chr7	+	127521475	127534961	exonic	NM_001304266	Srcap	ACTGAAGTTCATCCTCTCCAGGAAGCTGAAATTGAAACTCGGATTGCTGAACTTCGGAAG
ASCRP4001575	27	32	28	32	35	37	4.63002	5.00347	4.54588	4.54588	4.94222	5.16967	A	P	A	A	P	P	mmu_circRNA_016719	mm9_circ_016719	circBase	chrX	+	151835223	151843155	exonic	NM_021523	Huwe1	ACTGACACGGCTGCAGCATTTGGCAGAGATCTTAAATCAGAAAACTGAAAACATGAAAGT
ASCRP4001577	58	50	63.5	125	59	59	6.13258	5.6746	5.96178	6.67351	5.62186	5.8285	P	P	P	P	P	P	mmu_circRNA_27228	14_24811504_24622362_-189142|18.31|1|2	25714049	chr14	-	23803139	23992282	intronic	NM_001253374	Kcnma1	ACTGACTGGCAGAGTCCTGGAACAAGGACCTGGATGACGTCTGTGTGCTCACACTGAGAG
ASCRP4001578	76	91.5	84.5	138	107	117.5	6.53906	6.69456	6.56722	6.88256	6.49708	6.7965	P	P	P	P	P	P	mmu_circRNA_28182	15_7123560_7122856_-704|18.36|5|7	25714049	chr15	+	7172855	7173560	exonic	NM_013584	Lifr	ACTGAGAGAGATCCTCCCGATGTTCCTCAGAAGCTGAGCTGTGAGACACATGACTTAAAA
[truncated: 12,048 more rows]
