# Supplementary material for: Differentially Expressed Circular Non-coding RNAs in Atherosclerotic Aortic Vessels and Their Potential Functions in Endothelial Injury
Source: Front Cardiovasc Med. 2021 Jul 7;8:657544. doi: 10.3389/fcvm.2021.657544 (PMC8294331; doi:10.3389/fcvm.2021.657544)
Supplement: Supplementary file 1 [file Data_Sheet_1.zip › supplementary meterials/Supplementary material 2. Differentially Expressed CircRNAs up-regulated more than twice or down-regulated more than 1.5 times.xls]

## Sheet: up_AS_vs_Control
probeID	P-value	FDR	FC (abs)	Regulation	circRNA	Alias	source	chrom	strand	txStart	txEnd	circRNA_type	best_transcript	GeneSymbol	Sequence	group-VM(raw)	group-VC(raw)	group-VM(normalized)	group-VC(normalized)	[VM1, VM](raw)	[VM2, VM](raw)	[VM3, VM](raw)	[VC1, VC](raw)	[VC2, VC](raw)	[VC3, VC](raw)	[VM1, VM](normalized)	[VM2, VM](normalized)	[VM3, VM](normalized)	[VC1, VC](normalized)	[VC2, VC](normalized)	[VC3, VC](normalized)
ASCRP4007684	0.000449242	0.999821	126.271	up	mmu_circRNA_18944		25070500	chr1	-	79717201	79729712	sense overlapping	NM_027057	Wdfy1	CTTGTTCAGTTATCACGACCCTCAAGGGACATGAAGGAGGAATTTCACGTTTCTGAAGAT	7329.67	80.1667	13.2184	6.23798	3440.5	7263	11285.5	68.5	72	100	12.0039	13.4894	14.1618	6.17313	5.98759	6.55321
ASCRP4014186	0.000233962	0.999821	18.3318	up	mmu_circRNA_18945		25070500	chr1	-	79722213	79726719	intronic	ENSMUST00000113510	Wdfy1	TTTTAATAAAATGAATTTTATCAAGACCTATCCAGCAGCCCACCAGAACCGCGTGTCTGC	1102.83	79.1667	10.4343	6.23806	689	1170	1449.5	79	87	71.5	9.79102	10.7343	10.7777	6.40928	6.21581	6.08909
ASCRP4008180	0.343691	0.999821	3.49449	up	mmu_circRNA_40266	6_51538427_51512017_-26410|15.62|1|2	25714049	chr6	+	51562017	51588428	exonic	NM_028035	Snx10	GAAGAAGAAGAAGGGAAGAAAGACGCCGACGTAGAGTATGATTCAGAAAGGTTGATCGTG	9345.67	4511.33	13.478	11.6729	7168	14843	6026	7468	535	5531	13.0027	14.3436	13.0878	13.308	8.42204	13.2888
ASCRP4000169	0.271765	0.999821	3.3996	up	mmu_circRNA_40229	6_47508293_47495675_-12618|21.33|3|3	25714049	chr6	-	47545675	47558294	exonic	NM_007971	Ezh2	AAAGAAGAAGAAGAGAAAAAAGATGAGACGTCCAGCTCCTCTGTGTTCAGTCACCAGTGA	5006.83	2383.83	12.6135	10.8481	3840	8128	3052.5	4131.5	497	2523	12.2301	13.6818	11.9286	12.4726	8.33126	11.7405
ASCRP4006837	0.228489	0.999821	3.3994	up	mmu_circRNA_43976	9_36600934_36593118_-7816|20.18|2|2	25714049	chr9	-	36785532	36793349	exonic	NM_007915	Ei24	CTCTTCAACCTTTTGCTACAGGCACTTTTCCTTATTCAGGCCCTCCATGATGAATGGTTT	3109.33	1418.83	11.7436	9.97832	1109	5035	3184	342	999.5	2915	10.4364	12.814	11.9805	8.77174	9.1374	12.0258
ASCRP4013159	0.40806	0.999821	3.33864	up	mmu_circRNA_28955	15_90826064_90811226_-14838|16.30|9|18	25714049	chr15	-	90980794	90995633	exonic	NM_016705	Kif21a	TGGAGAAGCTAAAACGGAAAGAGAAGAAGAAGAAGAAAAGCTCTATAATGAAGAGGTCCT	12558.7	6687	13.8694	12.1301	8911	20705	8060	10462	562	9037	13.2729	14.7615	13.5737	13.9727	8.47436	13.9433
ASCRP4007225	0.246131	0.999821	3.2253	up	mmu_circRNA_43975	9_36590429_36587675_-2754|14.90|3|3	25714049	chr9	-	36780089	36782844	sense overlapping	NM_007915	Ei24	CTGTCAAAGGGGAATTGAAATGCACCAGCGATTGTCGAACATAGAAAGGAATTGGCCTTA	1174.83	512.667	10.2903	8.60091	346.5	2056	1122	166	307	1065	8.84312	11.6618	10.3661	7.54491	7.78022	10.4776
ASCRP4001216	0.393304	0.999821	3.00705	up	mmu_circRNA_36778	4_52472010_52453073_-18937|15.39|1|2	25714049	chr4	+	52440200	52459138	exonic	NM_008017	Smc2	ACATGAAGCTCTCTTGGCCAAGTTTCCCAATCTTCAATTTGCATACAAACGTGACTTGTA	2711.5	345	9.76612	8.17777	7601	235.5	298	283	531	221	13.0579	8.19431	8.04618	8.40174	8.40511	7.72646
ASCRP4005038	0.341801	0.999821	2.98474	up	mmu_circRNA_41054	6_144988155_144981303_-6852|22.48|11|35	25714049	chr6	-	145032782	145039635	exonic	NM_007532	Bcat1	CATTTATCGGAACTGAGGCCAAAGATCTCATCATCACACCAGCCACTGTCTTAAAAGAGA	6026.5	3208	12.9019	11.3242	3089.5	6822	8168	2383	788	6453	11.7938	13.308	13.6038	11.6018	8.85576	13.5151
ASCRP4012414	0.154402	0.999821	2.94853	up	mmu_circRNA_36782	4_53145887_53140469_-5418|16.09|8|10	25714049	chr4	-	53127596	53133015	exonic	NM_013454	Abca1	TCCTGAGAATGTTACGGCAGATCAAGCATCCCAACTCAATGTCAGCTGTTACTGGAAGTG	441.833	178.5	8.7625	7.2025	162	374.5	789	131	78.5	326	7.69228	8.89075	9.70447	7.17736	6.05333	8.37682
ASCRP4011980	0.409636	0.999821	2.93149	up	mmu_circRNA_29948	16_77597204_77594867_-2337|12.46|5|8	25714049	chr16	+	77594621	77596959	intronic	ENSMUST00000183327	2810055G20Rik	TATGAGAAGAGAAGAGAATGACCACAGGAGAAAATCATCTCAGGCATTTGAACTGGTCGG	4417.5	2609.33	12.3467	10.7951	3245	7179.5	2828	4257	262.5	3308.5	11.8465	13.4321	11.7615	12.5232	7.60543	12.2566
ASCRP4009097	0.301401	0.999821	2.92653	up	mmu_circRNA_006664	mm9_circ_006664	circBase	chr14	-	50807650	50807769	sense overlapping	NR_002142	Rpph1	GAGCGGGGAGTGGGCGGAGGAAGCTCATCAGCGGGGCCACGTGCTGAGTGCGTGTCACTC	7012.67	3758.33	13.1945	11.6453	3952	7704.5	9381.5	2861	1248	7166	12.2852	13.5737	13.7247	11.9038	9.40743	13.6247
ASCRP4000534	0.479677	0.999821	2.79519	up	mmu_circRNA_33287	2_32231947_32222823_-9124|19.33|1|2	25714049	chr2	+	32367302	32376427	exonic	NM_028412	Ciz1	AAGAAGAAGAAGAAGGAGAGATTGAGGCTGAGGAGGAATTCTGCAAGCAGGTAACCTCCG	29509.2	17787.8	15.0244	13.5414	21202.5	47399	19926	28729	1744.5	22890	14.5866	15.725	14.7615	15.082	9.81724	15.725
ASCRP4007838	0.527966	0.999821	2.69688	up	mmu_circRNA_20066	1_52579995_52579066_-929|14.33|3|3	25714049	chr1	+	52522221	52523151	sense overlapping	uc029qoi.1	DQ715306	GAAAAACCAGAATCAACTAGAAGTGGTGGAGCCGCCGCCATAATGCACATTTTTGTGAAG	12368.5	9096.67	13.8033	12.372	3501	11570.5	22034	7065	759	19466	12.0689	14.1395	15.2015	13.2195	8.81456	15.082
ASCRP4009161	0.420798	0.999821	2.68213	up	mmu_circRNA_35121	3_16105424_16089478_-15946|16.33|2|2	25714049	chr3	+	16189477	16205424	exonic	NM_172677	Ythdf3	GAGGAGGAGGAAGCCATGCGAAGGTTTCAGTACAAAATGGTTCGATTCATCAAAAAGATG	1565.5	942	10.762	9.33866	958	2834	904.5	1735	102	989	10.2582	12.0646	9.96337	11.1661	6.48371	10.3661
ASCRP4001141	0.426363	0.999821	2.63144	up	mmu_circRNA_33133	2_23670714_23662818_-7896|15.85|2|7	25714049	chr2	+	23807297	23815194	intergenic			ACAGAGATTCTTCCAGAACATTCAGATAGTCTGAATAAAGAAGAAGAAGACAGTTGGACA	847.667	570.833	9.95195	8.5561	459	1288	796	697	58	957.5	9.2274	10.8935	9.73491	9.77354	5.57471	10.32
ASCRP4001867	0.27801	0.999821	2.52341	up	mmu_circRNA_32697	19_46347144_46346045_-1099|20.35|2|2	25714049	chr19	+	46271554	46272654	exonic	NM_178930	Gbf1	AGAGAAGAGATTAGTGGCCAGGTAGAAGATTTTGTGGATCCCAATGGCAAGATCTCTCTA	643	354	9.50833	8.17296	539	966	424	602	103	357	9.41872	10.4707	8.63554	9.56541	6.42895	8.52452
ASCRP4005614	0.143192	0.999821	2.50757	up	mmu_circRNA_33003	2_14906066_14902933_-3133|18.63|11|17	25714049	chr2	+	14981305	14984439	exonic	NM_023116	Cacnb2	CCTCGCCTCTAATTCACAGCGGAAGTTCAGAGTGAAATTGAAAGGATTTTTGAACTTGCA	7489.67	4517.5	13.1762	11.8499	8198	10164	4107	5736	6235	1581.5	13.1167	13.9727	12.4391	12.984	11.486	11.0796
ASCRP4006634	0.361197	0.999821	2.47469	up	mmu_circRNA_016983	mm9_circ_016983	circBase	chr14	-	50807650	50807760	sense overlapping	NR_002142	Rpph1	CTCCCCGAGCGGGGAGGAAGCTCATCAGCGGGGCCACGTGCTGAGTGCGTGTCACTCTTC	5532.33	3416.17	12.8353	11.528	3420	5886	7291	2408.5	1260	6580	11.9975	12.9931	13.5151	11.6344	9.41837	13.5313
ASCRP4002241	0.248815	0.999821	2.4441	up	mmu_circRNA_22075	10_59195905_59190705_-5200|15.84|2|2	25714049	chr10	+	59727956	59733157	exonic	NM_144822	Micu1	AGGACAAGAAGAAGAAGCGCTCTGGATTCAGAGACAGAAAAGATGTTTCGTCTTAACACC	300.333	154.167	8.27937	6.99007	231	480	190	219.5	52	191	8.21469	9.29929	7.32412	7.98153	5.48092	7.50774
ASCRP4002285	0.370346	0.999821	2.43394	up	mmu_circRNA_015633	mm9_circ_015633	circBase	chr13	-	23551474	23581741	sense overlapping	NM_175655	Hist1h4f	AGGAGTGAAGCGCATCTCCGGTCTCATCTACGAGGAAACCCGCGATGCGCTTCACTCCTC	2237	1362	11.3422	10.0589	965	2007	3739	1016	352	2718	10.2669	11.5526	12.207	10.3661	7.95222	11.8583
ASCRP4001328	0.338844	0.999821	2.42302	up	mmu_circRNA_21244	1_169256151_169244241_-11910|12.58|4|5	25714049	chr1	+	167314109	167326020	intronic	AK038341		ACCATGTCAATTCGACAAAGAAGAAGAAGGAAACTATAACAGAGTCAGCTGGTCGACAAC	700.833	396	9.58233	8.30552	514.5	1158	430	597	93	498	9.37792	10.706	8.66309	9.55073	6.29909	9.06674
ASCRP4011317	0.297689	0.999821	2.41681	up	mmu_circRNA_32463	19_34915599_34895590_-20009|18.73|4|5	25714049	chr19	-	34821099	34841109	exonic	NM_023792	Pank1	GTGTGCACTGAATGAGCATTCCCGTGGTTTGGTATGGATATCGGTGGAACCCTGGTTAAG	501	302.667	9.0863	7.8132	221	653	629	192	88	628	8.16529	9.77697	9.31664	7.75038	6.19955	9.48967
ASCRP4009160	0.343349	0.999821	2.41094	up	mmu_circRNA_28448	15_36163098_36111451_-51647|15.81|4|4	25714049	chr15	+	36181695	36233343	exonic	NM_012031	Spag1	GAGGAGGAGAATCCAAGTCCAAGAGCCATGACTGCTAAGGCTAAGGACTGTCCATCATTG	390.5	219.667	8.67657	7.40697	326	624	221.5	370.5	51	237.5	8.7368	9.71552	7.57738	8.88517	5.48092	7.85483
ASCRP4000531	0.313885	0.999821	2.3638	up	mmu_circRNA_39531	5_136191933_136191742_-191|19.37|2|2	25714049	chr5	+	135715871	135716063	exonic	NM_008898	Por	AAGAAGAAAGAAGAGATACCGGAGTTCAGCAAGATCCAGACAACTTGTGTCACCAACATG	542	317	9.25926	8.01815	414	811	401	451	80	420	9.09098	10.1444	8.54236	9.16907	6.08909	8.79629
ASCRP4007535	0.389281	0.999821	2.34201	up	mmu_circRNA_22783	10_127029194_127026611_-2583|15.14|4|4	25714049	chr10	-	127589554	127592138	exonic	NM_008512	Lrp1	CTTCTATGACCGAATTGAGACCATACTGCTCAATGGCACAGACCGGAAGAACCTGAACAT	1071.17	577.667	10.0925	8.86478	372	739.5	2102	410.5	151.5	1171	8.95102	9.97452	11.352	9.01354	6.94927	10.6316
ASCRP4008179	0.291744	0.999821	2.34193	up	mmu_circRNA_29850	16_58463221_58424674_-38547|19.92|10|20	25714049	chr16	+	58424560	58463108	exonic	NM_028523	Dcbld2	GAAGAAGAAAACTGAAGGCGCCTATGATTTACCCCACTGGGATCGGGCAGGTGATGGATG	388.167	203.5	8.66666	7.43896	299	631	234.5	323	67.5	220	8.60004	9.73583	7.66411	8.67755	5.90071	7.73861
ASCRP4004508	0.379432	0.999821	2.27784	up	mmu_circRNA_45516	X_70775761_70768174_-7587|23.21|3|5	25714049	chrX	+	73522834	73530422	exonic	NM_177236	Atp2b3	CAGGTGGAGAGGAGGAGGAGAAGAAAGACAAGAAAGGTGTTCACACTTAGCCTCTTTTCC	1838.5	1154.83	11.1097	9.92203	1609.5	2793	1113	1958	304	1202.5	10.942	12.0445	10.3425	11.3223	7.76372	10.6801
ASCRP4001442	0.425683	0.999821	2.24767	up	mmu_circRNA_32328	19_23968510_23967225_-1285|20.06|6|8	25714049	chr19	+	23892734	23894020	exonic	NM_177034	Apba1	ACGAGGGACTGTGACGACCAGAGGCCCGTGGACGGAGATGCCCCGTGGAGCCAAAATGAG	1544.67	1021	10.7764	9.60801	645	1409	2580	789	216	2058	9.69826	10.9785	11.6526	9.98601	7.38796	11.45
ASCRP4000054	0.328129	0.999821	2.23387	up	mmu_circRNA_008322	mm9_circ_008322	circBase	chr19	+	6341902	6343176	exonic	NM_009006	Map4k2	AAAAGACGTTCTTTCATTGGCACTCCATACTGGAATGACCGATTGTGGATCTGTATGGAG	512.333	330.833	9.11149	7.95194	240	463	834	187	100.5	705	8.28035	9.2358	9.81831	7.72703	6.44698	9.68181
ASCRP4008917	0.423805	0.999821	2.22542	up	mmu_circRNA_018247	mm9_circ_018247	circBase	chr6	-	93792346	93815825	exonic	NM_010367	Magi1	GAGAATGAGGAGGAGGAGGATGTCCCTGAAATGAACAGTAGCTTTACAGGCACAACCCGG	3074	2055	11.8636	10.7095	2622	4576	2024	3329.5	479.5	2356	11.5581	12.7211	11.3117	12.1904	8.28557	11.6526
ASCRP4008918	0.411046	0.999821	2.21729	up	mmu_circRNA_19425		25070500	chr6	-	93792345	93815828	sense overlapping	NM_010367	Magi1	GAGAATGAGGAGGAGGAGGATGTCCCTGAAATGAACAGTAGCTTTACAGGCAGGCACAAC	2892.67	1947.33	11.7773	10.6285	2383	4376	1919	3107	490	2245	11.45	12.6592	11.2225	12.0316	8.30337	11.5503
ASCRP4010888	0.544721	0.999821	2.21356	up	mmu_circRNA_013905	mm9_circ_013905	circBase	chr19	-	5798105	5798224	sense overlapping	NR_002847	Malat1	GTACCTTAGGCAGGTGGGAGATGATGGTCAGAGCAGGAAAGACAAATTTTATTCTCCATG	18087.8	13051.2	14.5687	13.4223	8846	16945.5	28472	13554.5	2880	22719	13.2603	14.5866	15.8591	14.278	10.3898	15.5992
ASCRP4012517	0.0996641	0.999821	2.20774	up	mmu_circRNA_40960	6_135105307_135102839_-2468|17.11|10|26	25714049	chr6	-	135152820	135155289	exonic	NM_013546	Hebp1	TCTATTCCACGAAGATGTCTCCTATGAGGAAAGAGCCTGTGAAGGGGGCAAGTTTGCTAC	328.167	192.5	8.52474	7.38217	222	386.5	376	107	153	317.5	8.16529	8.97571	8.43321	6.85271	6.95509	8.33871
ASCRP4008140	0.274366	0.999821	2.18139	up	mmu_circRNA_003160	mm9_circ_003160	circBase	chr17	-	39845455	39845565	intronic	TCONS_00013579	XLOC_010800	GAACTCGGGCGGCGCCATTGCGCGAGAGATGGAAGGACGGAGGAGGGGAGGAGAGACCGG	886.5	537.333	10.0966	8.97137	532	1008.5	1119	496	224	892	9.41061	10.5225	10.3567	9.29805	7.41815	10.1979
ASCRP4010425	0.380203	0.999821	2.17246	up	mmu_circRNA_36029	3_117038509_117028708_-9801|16.67|4|4	25714049	chr3	-	117325789	117335591	exonic	NM_177664	Lppr4	GGAGGAGGAATCGCACTATATTTGTTGCCTATATTGGCATCATCAGTGGTTAGCCTCTAC	404.333	224	8.65237	7.53305	364	673	176	402	79	191	8.91312	9.8338	7.2102	8.98653	6.08909	7.52351
ASCRP4010067	0.139339	0.999821	2.16941	up	mmu_circRNA_37699	4_129407569_129389348_-18221|19.62|3|3	25714049	chr4	-	129712103	129730325	exonic	NR_045036	Khdrbs1	GCTACCCAGTGCTCCAGAAATTGAGAAGATTCAGAAGGGAGAGTCAAAAAAAGATGACGA	811	458.333	9.91877	8.80147	689	1137	607	480	343	552	9.78925	10.697	9.27009	9.2611	7.92031	9.22298
ASCRP4009082	0.356716	0.999821	2.15652	up	mmu_circRNA_36426	4_9469457_9411619_-57838|23.36|1|2	25714049	chr4	-	9484471	9542310	exonic	NM_023066	Asph	GAGCCAGTTCACACTGTGGCAGCAAGTTAAGAAGAAGAAGCCTAAACTTCTGAACAAATT	559.333	351	9.28989	8.18119	359.5	861.5	457	466	91	496	8.88364	10.2418	8.74425	9.20964	6.2791	9.05481
ASCRP4009693	0.434351	0.999821	2.14913	up	mmu_circRNA_29710	16_39023493_39007247_-16246|19.35|7|12	25714049	chr16	+	39007133	39023380	exonic	NM_170599	Igsf11	GCAAAAACAAAGAGGAGGAGGAGGAAGAAATTCCTAATGAAATCAGGTGTCGCAACATCC	2951.83	2045	11.8192	10.7155	2416	4402	2037.5	3292	501.5	2341.5	11.4757	12.6662	11.3158	12.1671	8.33871	11.6407
ASCRP4006395	0.30773	0.999821	2.13473	up	mmu_circRNA_35065	2_180426753_180418514_-8239|18.67|4|5	25714049	chr2	-	180683808	180692048	exonic	NM_175551	Dido1	CTATTGAGTAAATGAGCTTGTTTAAGAGGCAGTCCCCACTGTCCCTTTGGTTGTTCGAAG	3142.83	1950.67	11.9437	10.8497	1524	3603	4301.5	1654	1248	2950	10.8814	12.3954	12.5543	11.0945	9.41	12.0445
ASCRP4012236	0.377574	0.999821	2.13208	up	mmu_circRNA_36670	4_41176881_41156386_-20495|13.87|4|4	25714049	chr4	-	41209352	41229848	exonic	NM_026872	Ubap2	TCAGTCGTTTGGACTTCATGGGAGACTGTAGGAGGGAAGAAGAAGAATTTTGGAAGAGAA	300.167	192	8.28004	7.18778	177	481.5	242	260	42	274	7.83179	9.29929	7.70904	8.2475	5.23816	8.07767
ASCRP4003796	0.244506	0.999821	2.12387	up	mmu_circRNA_30665	17_57352184_57352036_-148|19.53|2|2	25714049	chr17	-	57212612	57212761	intronic	ENSMUST00000177046	C3	CAAGTTTCTGAACACAGCCTTCCTGGGAGCATCAACAAGGCAGGGGAGTATATTGAAGCC	336.333	157.333	8.24453	7.15784	106	254	649	140	100	232	7.04978	8.30337	9.38045	7.28226	6.36475	7.82651
ASCRP4003275	0.284486	0.999821	2.09006	up	mmu_circRNA_006032	mm9_circ_006032	circBase	chr17	-	39845455	39845525	intronic	TCONS_00013579	XLOC_010800	ATTGCGCGAGAGATGGAAGGACGGAGGAGGGGAGGCGGAGGACGAACCCACCGTGAACTC	709.5	441.333	9.70323	8.63969	370.5	788	970	379.5	185.5	759	8.93846	10.102	10.0693	8.90762	7.18935	9.8221
ASCRP4000692	0.24351	0.999821	2.08015	up	mmu_circRNA_30123	16_96239331_96224041_-15290|16.37|7|8	25714049	chr16	-	96002433	96017724	exonic	NM_145125	Brwd1	AAGGAAGAAGAAAAGGAAAGGGAAAGCAAGAGTGCTTAGCAAAGGTCCACAACTGGAAAA	151	83.8333	7.26278	6.20609	135	227	91	125.5	46	80	7.43388	8.11458	6.23987	7.14034	5.25084	6.22709
ASCRP4012777	0.534919	0.999821	2.0759	up	mmu_circRNA_27737	14_67453213_67431963_-21250|13.58|11|17	25714049	chr14	-	66813125	66834376	exonic	NM_009955	Dpysl2	TGACAGTGTGAAGACCATCTCTGCCAAGACACACAACAGTTTGACCATGTTGTTCCTGAG	2268.5	1677.83	11.2417	10.188	683.5	1822	4300	965	324.5	3744	9.77629	11.4023	12.5466	10.2896	7.83522	12.4391
ASCRP4007889	0.053739	0.999821	2.07164	up	mmu_circRNA_39714	5_150383459_150366758_-16701|11.39|3|4	25714049	chr5	+	149564182	149580884	exonic	ENSMUST00000121108	Wdr95	GAAAATATGGAGCTACAACAATGGACACTGTCTGCACACCCTTCAGCACGGGTTCACTGT	547	321.333	9.34921	8.29844	395	644	602	355	287	322	9.03318	9.76043	9.25403	8.82706	7.7122	8.35606
ASCRP4003475	0.384702	0.999821	2.06127	up	mmu_circRNA_38325	5_28603532_28600902_-2630|16.97|2|2	25714049	chr5	-	28274361	28276992	intergenic			CAAAGGGAATAGGAGAGGAGGTGGAGGAGGAGAGGAAGAAGCCAAGAAGGGAATATGAAG	2172	1487.83	11.4052	10.3617	1812	3056	1648	2276.5	512	1675	11.0701	12.1671	10.9785	11.5377	8.37338	11.174
ASCRP4005839	0.235122	0.999821	2.02275	up	mmu_circRNA_015214	mm9_circ_015214	circBase	chr17	-	39845455	39845519	intronic	TCONS_00013579	XLOC_010800	CGAGAGATGGAAGGACGGAGGAGGGGAGGACGAACCCACCGTGAACTCGGGCGGCGCCAT	675.667	425.833	9.65968	8.64336	429	781	817	392	211.5	674	9.12583	10.0693	9.78394	8.95563	7.35493	9.61952
ASCRP4007995	0.0828006	0.999821	2.02231	up	mmu_circRNA_35748	3_88712711_88705500_-7211|18.11|2|2	25714049	chr3	+	88901577	88908789	exonic	NM_027389	Gon4l	GAAATAAGACCCCTGTTGAGTTTGAGGAGCAGCAGGCTTTTGAGAAAAGTCGAAAGTTCC	160.167	89.3333	7.43139	6.41538	144.5	194	142	107	61	100	7.5433	7.87135	6.8795	6.9038	5.78338	6.55896
ASCRP4013042	0.402149	0.999821	2.0109	up	mmu_circRNA_012342	mm9_circ_012342	circBase	chr14	-	50807499	50807650	sense overlapping	NR_002142	Rpph1	TGCGAGTTCAATGGCTGAGGTGAGTTCCCAGAGAGCAGGGCTCTACGCTTGGGCAGACTG	64680.7	48525.2	16.0229	15.015	38428	69359	86255	44880.5	21122	79573	15.2015	16.4078	16.4592	15.5494	13.0878	16.4078
ASCRP4003654	0.385921	0.999821	2.00649	up	mmu_circRNA_40065	6_34846339_34842341_-3998|19.55|1|3	25714049	chr6	-	34892340	34896339	exonic	NM_001013366	Wdr91	CAAGAAGAGTATGGAGAACACCATTCATCCATCATGCACTGCAGGCTACCAAGGGAAAGG	341.667	184.167	8.19715	7.19248	100	238	687	111	78.5	363	6.9277	8.18526	9.4785	6.9038	6.10665	8.56698
ASCRP4009900	0.290433	0.999821	2.00437	up	mmu_circRNA_21447	1_182109415_182108708_-707|20.00|4|4	25714049	chr1	-	180178576	180179284	exonic	NM_023341	Adck3	GCCAACTTTGGAGGGTCAGGATAAGCATGAAGATTCATATGCCACTGAGAACTTTGAAGA	213.667	130.5	7.72468	6.72154	95	259	287	108	50.5	233	6.86823	8.32715	7.97867	6.92375	5.42605	7.81481

## Sheet: down_AS_vs_Control
probeID	P-value	FDR	FC (abs)	Regulation	circRNA	Alias	source	chrom	strand	txStart	txEnd	circRNA_type	best_transcript	GeneSymbol	Sequence	group-VM(raw)	group-VC(raw)	group-VM(normalized)	group-VC(normalized)	[VM1, VM](raw)	[VM2, VM](raw)	[VM3, VM](raw)	[VC1, VC](raw)	[VC2, VC](raw)	[VC3, VC](raw)	[VM1, VM](normalized)	[VM2, VM](normalized)	[VM3, VM](normalized)	[VC1, VC](normalized)	[VC2, VC](normalized)	[VC3, VC](normalized)
ASCRP4012263	0.220453	0.999821	2.10512	down	mmu_circRNA_24705	12_11891721_11788215_-103506|12.10|2|2	25714049	chr12	+	11781408	11884915	sense overlapping	TCONS_00006658	XLOC_004970	TCATCCTTCATAAGAGAATTTCAACTGTACGGTCAATTGTTCCATGTGCTGTGCTCTCCT	300.667	1003.17	8.1689	9.2428	352.5	114	435.5	361	2230.5	418	8.86391	6.96523	8.67755	8.84246	10.0974	8.78856
ASCRP4013226	0.296462	0.999821	2.08057	down	mmu_circRNA_21821	10_31414219_31410717_-3502|10.58|3|3	25714049	chr10	-	31690910	31694413	sense overlapping	NM_001013411	Nkain2	TGGCCACAAAGAGACAAAGAACCAACAACAACATTGACTTCATAGGTGGCTTTGATTCTT	25.3333	100.667	4.63605	5.69302	25	24	27	27	246	29	4.63002	4.60553	4.67259	4.73235	7.45219	4.89452
ASCRP4008249	0.0718274	0.999821	2.02452	down	mmu_circRNA_007066	mm9_circ_007066	circBase	chr7	-	19697495	19697627	sense overlapping	NM_009696	Apoe	GAAGAGCTGCAGAGCTCCCAACCGGAGGTGACAGATCAGCTCGAGTGGCAAAGCAACCAA	30.8333	68.6667	4.90859	5.92617	29	32.5	31	62	42	102	4.9066	5.00347	4.8157	6.10228	5.13587	6.54035
ASCRP4013935	0.25526	0.999821	2.02447	down	mmu_circRNA_27568	14_57060457_57043295_-17162|16.57|2|2	25714049	chr14	+	56424457	56441620	exonic	NM_001033043	Rnf17	TTGGATCAAAAGCAGGGTAAATAACTGCTCTTCAGATCTTGAAAAGACAGTGGACCAGCT	36	123.167	5.11014	6.12768	36	32	40	43.5	289	37	5.24452	4.95002	5.13587	5.49698	7.64471	5.24134
ASCRP4012926	0.317308	0.999821	1.99221	down	mmu_circRNA_27344	14_30209769_30106251_-103518|20.03|3|3	25714049	chr14	-	29293064	29396583	exonic	NM_009785	Cacna2d3	TGCAAAATATAATTGGCCAGACCGAAAGTATGAATACTTCAATGCTGTGCTGATCAACGA	84.5	345.833	6.37574	7.37011	101	50	102.5	103	847.5	87	6.95896	5.77462	6.39364	6.83386	8.94567	6.3308
ASCRP4004264	0.335244	0.999821	1.85032	down	mmu_circRNA_29487	16_31050865_31007800_-43065|20.46|2|2	25714049	chr16	-	31007713	31050779	exonic	NM_198626	Xxylt1	CAGAGAGATGCAGCCTGTGTACAGGTCATCTTCCATGATGTTGCTGTGCTGACAGATAAG	127.833	426	6.95087	7.83864	168	67	148.5	153	996.5	128.5	7.75457	6.14877	6.94927	7.45459	9.13462	6.92671
ASCRP4002950	0.0631557	0.999821	1.84832	down	mmu_circRNA_27503	14_45833199_45825017_-8182|14.48|6|8	25714049	chr14	-	45205341	45213524	exonic	NM_172597	Txndc16	ATCTTGTTTGATGTGAACGCCATCATTGCTCATGTTCTCTTGGATCGCTTCAAGCAGTAG	88	191.833	6.4169	7.30312	70	95	99	159	308	108.5	6.32031	6.63895	6.29144	7.46517	7.7742	6.66998
ASCRP4002274	0.273354	0.999821	1.82421	down	mmu_circRNA_27542	14_49858506_49849698_-8808|19.87|1|2	25714049	chr14	+	49230022	49238831	antisense	NM_025956	1700011H14Rik	AGGAGAGGCTGGTTTTGTTTATTAAAAGACAAGGAAGATATGATGTGACCAGCCTCTCCC	44.8333	117.5	5.40001	6.26729	39	35	60.5	39	251.5	62	5.38636	5.17965	5.63402	5.29132	7.55262	5.95792
ASCRP4008344	0.013423	0.999821	1.81457	down	mmu_circRNA_42617	8_17216823_16697916_-518907|22.38|3|4	25714049	chr8	-	16697915	17216823	exonic	NM_053171	Csmd1	GAAGGATACGACTTCTTAGAGATCAGCGGGACAGAAGCACCATCCATATGGTCAGAACTG	94.6667	177.5	6.533	7.39263	73	79	132	158	167	207.5	6.41915	6.42616	6.75369	7.45459	7.0705	7.6528
ASCRP4010317	0.210771	0.999821	1.79536	down	mmu_circRNA_37331	4_106375796_106362820_-12976|17.15|2|4	25714049	chr4	-	106690214	106703191	exonic	NM_001126487	Mroh7	GGACAACCAGCAACTGACAGTGACCAAAATTTGCAAGTATCTTGAATTTGGAGACTTCCT	54	122.333	5.79206	6.63633	49	56	57	54	99	214	5.85575	5.9207	5.59972	5.8285	6.37203	7.70846
ASCRP4006130	0.301516	0.999821	1.76818	down	mmu_circRNA_24569	12_4107348_4106802_-546|14.59|2|2	25714049	chr12	+	4106801	4107348	exonic	ENSMUST00000049584	Dnajc27	CTAAGCGGCTTCCTGGGAGGAAGTTAATAAGGCCTACCGGAAGCTGGCTGTGCTGCTTCA	72	212.333	6.15544	6.97771	70.5	50.5	95	67	481	89	6.43035	5.7232	6.31277	6.20933	8.28788	6.43591
ASCRP4001599	0.25088	0.999821	1.76401	down	mmu_circRNA_44496	9_65850088_65806136_-43952|18.14|2|2	25714049	chr9	+	65958328	66002281	exonic	NM_173185	Csnk1g1	ACTGGAACTGCGAGATACATGTCTATCAACACACATCTAGGCAAAGGTTACAAAATGTCC	28.3333	60.3333	4.64105	5.45992	29.5	26.5	29	28	120	33	4.74586	4.50472	4.67259	4.67259	6.65216	5.055
ASCRP4003673	0.5608	0.999821	1.75819	down	mmu_circRNA_36481	4_11532152_11520768_-11384|14.16|3|3	25714049	chr4	+	11593620	11605005	exonic	NM_001039556	Rad54b	CAAGAGAGCCTTCTTCTTCTAAGTTCATTCGGCCTCTAAAGAAATCACAGAGTCCAAGGC	94.6667	523.667	6.58022	7.39431	151	75	58	115	1407	49	7.62322	6.44284	5.6746	7.02507	9.55073	5.60714
ASCRP4012693	0.348772	0.999821	1.74937	down	mmu_circRNA_38710	5_67413236_67360315_-52921|16.27|2|2	25714049	chr5	+	66969075	67021997	exonic	NM_001001980	Limch1	TGAAACCAACCAACTACATTTGCCAAATCCCAGTTCTCAAGGAGACTGACGACATTGATA	136.667	223.833	6.88571	7.69255	75	84	251	316	109.5	246	6.44284	6.44284	7.77145	8.63751	6.52803	7.9121
ASCRP4004019	0.38513	0.999821	1.74782	down	mmu_circRNA_23728	11_77013655_76927110_-86545|19.12|2|4	25714049	chr11	-	77113607	77200153	sense overlapping	NM_176965	Efcab5	CACCATCACTACATGCTTCATCGAACCCAGCTCAGAACAGGACAATGGAAAAGAAGACAG	42	93.1667	5.37693	6.18248	40	38	48	192	55	32.5	5.43163	5.31567	5.38348	7.79924	5.66988	5.07832
ASCRP4005906	0.110411	0.999821	1.73965	down	mmu_circRNA_018654	mm9_circ_018654	circBase	chr17	-	39847762	39847912	antisense	NR_046233	Rn45s	CGCGTAACTAGCACACGCTGAGCCAGTCAGTGTAGCGCGCGTGCAGCCCCGGACATCTAA	133.333	347.667	7.14343	7.94223	118.5	130	151.5	187	681	175	7.24628	7.19633	6.98766	7.75038	8.67975	7.39655
ASCRP4012088	0.176342	0.999821	1.72069	down	mmu_circRNA_28166	15_5654043_5625626_-28417|15.90|4|5	25714049	chr15	+	5675625	5704043	intergenic			TCAAAGATGGGGAGAAGCCAAACTCATTTTATAATCATTCTACCACAGAAGAGACTCAGA	50	77.1667	5.37341	6.1564	42	25	83	69	87.5	75	5.52074	4.48414	6.11534	6.11534	6.20933	6.14453
ASCRP4007326	0.350947	0.999821	1.69962	down	mmu_circRNA_29488	16_31050865_31049988_-877|13.51|2|3	25714049	chr16	-	31049901	31050779	intronic	NR_035427	Mir1195	CTGTTTCGGGCATCACAGGTCATCTTCCATGATGTTGCTGTGCTGACAGATAAGCTCTTC	99.3333	304.667	6.63089	7.39611	113	70	115	112	704	98	7.15306	6.1864	6.55321	6.9346	8.71336	6.54035
ASCRP4007252	0.646583	0.999821	1.69138	down	mmu_circRNA_24567	12_3900361_3899193_-1168|18.78|7|10	25714049	chr12	+	3899192	3900361	exonic	NM_007872	Dnmt3a	CTGTCTCTCTTTGATGGGATTGCTACAGACATTTGTATCTCATGTGGGAGCCTCAATGTC	130.167	1003	6.90899	7.66719	217	106	67.5	101	2846	62	8.12473	6.82541	5.77681	6.75703	10.3661	5.8784
ASCRP4013200	0.0652009	0.999821	1.66266	down	mmu_circRNA_28589	15_48190956_47983107_-207849|20.23|3|3	25714049	chr15	-	48151560	48359410	exonic	NM_001081391	Csmd3	TGGATCTGTTGGCTTCAAGGTTAACTACAAAGGTTATCTGGAATGAATATACCACCACCA	151.333	267.167	7.23257	7.96606	144	96.5	213.5	240.5	306.5	254.5	7.48946	6.69456	7.51368	8.15352	7.77172	7.97294
ASCRP4006791	0.421991	0.999821	1.6597	down	mmu_circRNA_22310	10_82767120_82717528_-49592|17.71|3|3	25714049	chr10	-	83254782	83304375	exonic	NM_177388	Slc41a2	CTCTGACTGTAGTCTTTGTTGTTGTGTACCTGTTTGCTGCTGTGCTGCAGGTAAATGTTG	249.167	903.333	8.01287	8.74379	355	148.5	244	275	2209	226	8.86803	7.42831	7.74227	8.35606	10.0869	7.7884
ASCRP4007197	0.153138	0.999821	1.64875	down	mmu_circRNA_30349	17_26161411_26134874_-26537|22.56|1|2	25714049	chr17	-	25997928	26024466	exonic	NM_001162868	Rab11fip3	CTGGTGCACAGATCCTGATGGCCAGTTGTACAGCGTGGAGCCTGTCCAAGATGAAGAGAC	45.6667	81.6667	5.55095	6.27232	39	42	56	120.5	66	58.5	5.52074	5.51023	5.62186	7.08828	5.88859	5.84009
ASCRP4013391	0.223239	0.999821	1.63163	down	mmu_circRNA_20162	1_59042232_59033803_-8429|16.11|2|2	25714049	chr1	+	58976958	58985388	exonic	NM_172656	Stradb	TGTCTCACTATGAACTGCAAGTGGAGATAGTGGGCTATATCTGCAACTTGAAGGGAAGAT	30.5	57.8333	4.82642	5.53274	29	29	33.5	34	108.5	31	4.9066	4.72328	4.84939	5.15624	6.49974	4.94222
ASCRP4008851	0.108335	0.999821	1.6091	down	mmu_circRNA_19061		25070500	chr12	+	17402070	17406898	sense overlapping	NM_001008421	Nol10	GAGAAACAAAAGTCTACGCTGAAAAAGAAAGTTAAGGTAGGTTTTGGGTCCTGCTCCCAG	85.3333	157.333	6.39553	7.08178	56.5	89	110.5	122	250	100	6.02961	6.6244	6.53258	7.09533	7.55454	6.59547
ASCRP4000943	0.282674	0.999821	1.59906	down	mmu_circRNA_36156	3_132415633_132357347_-58286|19.35|2|3	25714049	chr3	+	132694382	132752669	exonic	NM_001163455	Tbck	AATGGCTTCAATGAATGCATCCTTCTCTTCTCTGACTTACCAGAAAGACTGGTGGTGGTG	345.333	1202	8.61647	9.2937	339	294	403	334	2858	414	8.7786	8.53136	8.53946	8.72917	10.3733	8.7786
ASCRP4003434	0.596614	0.999821	1.59576	down	mmu_circRNA_24182	11_100378220_100365517_-12703|15.06|1|2	25714049	chr11	-	100504202	100516906	exonic	NM_134037	Acly	CAAAGAAAGCCAAGCCAGCTATGCCCCAAGTGGTGACCAAAGATGGTGTCTACATCCTTG	401.333	797.333	8.68477	9.35901	157.5	388	658.5	610.5	223	1558.5	7.66351	8.98416	9.40663	9.59905	7.43144	11.0466
ASCRP4006080	0.23786	0.999821	1.5903	down	mmu_circRNA_31231	18_7380067_7350984_-29083|21.37|2|2	25714049	chr18	-	7350985	7380069	sense overlapping	NM_001081287	Mpp7	CTAAAAACAACATTTGACAAACTAGAGACTGATACCCATTGGGTCCCAGTCCTGTCGGAG	103.833	199	6.7291	7.39841	140	76	95.5	178	301	118	7.47568	6.40645	6.30518	7.65936	7.74479	6.79108
ASCRP4006403	0.470507	0.999821	1.58988	down	mmu_circRNA_37351	4_107944988_107914426_-30562|14.04|6|6	25714049	chr4	-	108241820	108272383	exonic	NM_001033634	Zyg11b	CTATTTTGAAATGGCCAACTCCAGAGTGTGAGATGGTAGCATACAGGAGGAAGCCTCTCC	109.667	195.333	6.68528	7.35419	57	99	173	268	70	248	6.13258	6.74922	7.17403	8.33722	5.80504	7.92031
ASCRP4001515	0.298545	0.999821	1.58728	down	mmu_circRNA_35955	3_105358245_105357166_-1079|18.09|4|5	25714049	chr3	+	105554247	105555327	intronic	ENSMUST00000079169	Kcnd3	ACTAGAACGTTCTAGTTTCTGATGTATCCTCTGGAGTTCCCTTTTGCAGGGATTTCCTCA	68.3333	162.5	6.18024	6.8468	62	66	77	86	335	66.5	6.29756	6.19709	6.04607	6.60847	7.90234	6.02961
ASCRP4012975	0.077528	0.999821	1.57123	down	mmu_circRNA_35502	3_63894247_63890393_-3854|21.00|8|19	25714049	chr3	+	64086470	64090325	exonic	NM_019918	Vmn2r1	TGCATATATACCTACCTTTGATTTCTGGCAGGTTTAATTTCCGGGGTTTCCGATGGATGA	60	95	5.77509	6.42699	43.5	53.5	83	71	92.5	121.5	5.451	5.77462	6.09965	6.18309	6.26823	6.82964
ASCRP4001032	0.285147	0.999821	1.56668	down	mmu_circRNA_26536	13_70740114_70731451_-8663|19.03|8|12	25714049	chr13	-	70592572	70601236	exonic	NM_144837	Ice1	ACAACATGCTCAGGATGAAGCATTTAGGAGAATACTTACTTCGCTCTATTCTCTCAGAGC	53.3333	101.667	5.76741	6.41512	61	50	49	88	171	46	6.1864	5.70948	5.40634	6.59111	7.1335	5.52074
ASCRP4013094	0.170751	0.999821	1.55136	down	mmu_circRNA_35450	3_58349538_58343450_-6088|11.77|1|2	25714049	chr3	+	58539527	58545616	exonic	NM_001005509	Eif2a	TGCTGTGGTACAATTACAGTAAATATAATCAATGTCGCTAACAAGGGACTACTGCACTCC	44.5	79.5	5.45934	6.09288	50.5	40	43	61	125	52.5	5.87021	5.26967	5.23816	5.9207	6.71187	5.64607
ASCRP4003652	0.620782	0.999821	1.55027	down	mmu_circRNA_45529	X_72278813_72270117_-8696|21.30|8|8	25714049	chrX	-	75024777	75033474	exonic	NM_181584	Gab3	CAAGAAGAATCTCTCTCTCTGGGTTAGACCATGTGGGGTCCTGGAAAGGCTTGGCGCAAA	258.5	1453.83	8.09215	8.72467	382	219.5	174	220.5	3971	170	8.99622	8.08145	7.19879	8.02649	10.81	7.33756
ASCRP4004093	0.305545	0.999821	1.54963	down	mmu_circRNA_24798	12_21367652_21359744_-7908|18.62|2|2	25714049	chr12	-	21353882	21361791	exonic	NM_009615	Adam17	CACGTGGTTGAGAAGCTTGATTCTTTGCTCTCAGACTACGACATCCTCTCCTTAGCTAAT	118.333	300	6.95237	7.5843	118	94	143	136	637	127	7.21709	6.7153	6.92474	7.2589	8.59927	6.89474
ASCRP4001628	0.180907	0.999821	1.53689	down	mmu_circRNA_014193	mm9_circ_014193	circBase	chr2	-	156177632	156178952	exonic	uc008nmu.1	Rbm39	ACTTAAACAATACTTGCCTAACGATATCTCACCTCTACTCCCATGAATTCACCTTTGATT	267	653.5	8.21374	8.83376	273.5	200.5	327	348	1311	301.5	8.47165	7.94541	8.22417	8.78325	9.46657	8.25145
ASCRP4008355	0.244489	0.999821	1.53499	down	mmu_circRNA_21600	10_7324181_7315902_-8279|23.61|5|5	25714049	chr10	+	7596103	7604383	exonic	NM_172784	Lrp11	GAAGGCGCCAGAGAGTCAGATCAATCCTGTCCAGCCAGATGAGGACAAGCCTCCCGTTAG	91.3333	185.833	6.46896	7.08719	64	96	114	88	341.5	128	6.14453	6.72329	6.53906	6.48371	7.89528	6.88256
ASCRP4000434	0.421197	0.999821	1.53424	down	mmu_circRNA_19178		25070500	chr17	-	14988387	15044490	sense overlapping	NM_011560	Tcte3	AACCTTGCATGAGCTTCTTCTTCTTGCCTATTACCATCAACATCTTCCTAAAAACAGTAA	441.333	1435.33	8.93082	9.54835	619	363.5	341.5	559	3371	376	9.64535	8.84717	8.29994	9.46164	10.5733	8.61008
ASCRP4009590	0.248591	0.999821	1.52996	down	mmu_circRNA_36579	4_28878562_28862854_-15708|13.14|8|8	25714049	chr4	+	28935703	28951412	exonic	NM_010141	Epha7	GATGTCTTATGGAGAAAGACCTTACTGGGACATGTCAAATCAAGATCTCCCTCGCAAGTG	108	231.5	6.75951	7.37301	105	79	140	119.5	447	128	7.00181	6.40645	6.87029	7.03335	8.20311	6.88256
ASCRP4007786	0.190253	0.999821	1.52861	down	mmu_circRNA_44236	9_55656990_55591350_-65640|17.29|2|2	25714049	chr9	-	55743542	55809183	exonic	NM_001081341	Scaper	CTTTGGATCGGACCCTTGGTGAGATTGCTAGAATATTGGAGAAAGAGAGACAGGGAAGAA	61.1667	101.667	5.90485	6.51707	73	51	59.5	92	144	69	6.48371	5.64607	5.58477	6.64015	6.89069	6.02037
ASCRP4003675	0.399618	0.999821	1.5274	down	mmu_circRNA_34707	2_143800345_143799205_-1140|19.32|6|6	25714049	chr2	-	143973468	143974609	exonic	NM_024281	Rrbp1	CAAGAGCAAGCTAAGGGAACTCAACAAGGGCCCCCAGATTGCGACGGCCCTCTCTTCCTG	89	232.333	6.48806	7.09914	83	85	99	86	521	90	6.59111	6.48371	6.38934	6.5156	8.3896	6.39221
ASCRP4010996	0.27477	0.999821	1.52615	down	mmu_circRNA_22350	10_87602841_87573044_-29797|16.03|2|2	25714049	chr10	-	88110298	88140096	exonic	NM_029249	Parpbp	GTCACTGCAAACAGAGAAAAATAAGCACAGAGGAGAATTTACAGTCTGTCTCAGTGATGT	43.1667	82.8333	5.44582	6.05572	45.5	38	46	49	153	46.5	5.71636	5.26967	5.35145	5.68164	6.9753	5.51023
ASCRP4009470	0.133747	0.999821	1.52606	down	mmu_circRNA_22974	11_22687252_22674894_-12358|13.75|3|3	25714049	chr11	-	22774890	22787249	sense overlapping	ENSMUST00000117244	Gm12057	GATCTTGACAAGTTACAGCAACAACAATCAGTTTTCAAAAGCTATGCCGTCCAAGGGTCT	57.3333	89.1667	5.77059	6.3804	49	42	81	60	86	121.5	5.82002	5.3921	6.09965	6.02776	6.24622	6.8672
ASCRP4010754	0.343473	0.999821	1.52499	down	mmu_circRNA_41526	7_68427714_68421325_-6389|18.58|2|2	25714049	chr7	-	61276438	61282828	intronic	uc009hey.1	DOKist4	GGTAGGCTTACACCTTTGGCATTTACATCTAACATATTTGATATTCCTCTCTCCCTGCCA	453.667	1499	9.03135	9.64016	524	386	451	584.5	3496.5	416	9.38423	8.97571	8.73412	9.51946	10.6202	8.78079
ASCRP4012908	0.415452	0.999821	1.51255	down	mmu_circRNA_24654	12_5892513_5755184_-137329|21.19|7|7	25714049	chr12	+	5748377	5885707	sense overlapping	uc007myy.1	AK135963	TGATGTTAGAGGAAGTGGAATTTGGTGTTCACAATCTACTGATCTGGGTACTCCCCAGAA	60.8333	147	5.98011	6.5771	61	63.5	58	66.5	319.5	55	6.21581	6.07846	5.64607	6.11534	7.83259	5.78338
ASCRP4003183	0.219673	0.999821	1.50496	down	mmu_circRNA_34580	2_130708066_130704697_-3369|18.65|8|14	25714049	chr2	-	130878960	130882330	intronic	ENSMUST00000146975	4930402H24Rik	ATTATGAACGGAGCTAGAAACAATCATTCTGAGTGAGCAATTTCCCCACTCCCGTGTTGG	129.667	277.167	7.05553	7.64525	114	105	170	139.5	539	153	7.16317	6.85375	7.14968	7.32037	8.42729	7.18811
ASCRP4013581	0.304923	0.999821	1.50381	down	mmu_circRNA_45420	X_38831976_38831737_-239|20.16|8|8	25714049	chrX	+	41478559	41478799	exonic	NM_016886	Gria3	TTACTACAAGTGGGAGAAGTTTGTGTACCTCTATGACACAGAACGAGTCTGCTCCCAGTT	42.6667	77.3333	5.28769	5.87631	34	39	55	40	140	52	5.13929	5.17965	5.54412	5.20595	6.81583	5.60714
ASCRP4002586	0.418069	0.999821	1.50343	down	mmu_circRNA_23074	11_26450075_26434211_-15864|17.27|20|65	25714049	chr11	-	26534210	26550075	exonic	NM_027260	Vrk2	ATAAAAGCCGCAAATCTACTGTTGGATTTTACAAATCCAGACCGGCTTTCCCCACAAATA	111.833	317.5	6.89596	7.48422	104.5	110	121	113	726.5	113	7.0705	6.96523	6.65216	6.97338	8.75598	6.72329

## Sheet: annotation
# Fold Change cut-off: 1 # P-value cut-off: 1 # Condition pairs: VM_vs_VC # Column A: probeID it represents probe name. # Column B: P-value, P-value calculated from unpaired t-test. # Column C: FDR, FDR is calculated from Benjamini Hochberg FDR. # Column D: FC (abs), the absolute ratio (no log scale) of normalized intensities between two conditions. # Column E: Regulation, it depicts which group …
