# Supplementary material for: Differentially Expressed Circular Non-coding RNAs in Atherosclerotic Aortic Vessels and Their Potential Functions in Endothelial Injury
Source: Front Cardiovasc Med. 2021 Jul 7;8:657544. doi: 10.3389/fcvm.2021.657544 (PMC8294331; doi:10.3389/fcvm.2021.657544)
Supplement: Supplementary file 1 [file Data_Sheet_1.zip › supplementary meterials/Supplementary material 4. Sequence of circRNAs.xlsx]

## Sheet: Sheet1
CircRNA	Whole sequence
mmu_circRNA_42617	GGTTCACTGTGGGAGCAACAGATATCAAGGAAAAGCTAAACGAAATAAGAAATGTTGGGAAGAATGTCAAGATGGGGAACAGCTCAGCATGCCTTGCTCTGCCCCAAAGGCAAGCGGAATGCAATCGCACTGTGTTCCGTGTCCACAAGGGAGTCAAGGCGTTCTCCTTCTGCAGGAGGAAGAACCTGCTGGTGACAGGGGGGCTGGATCGAATCATCAGGGTCTGGAATCCTTACCTGCCTGGAAAGCCAACAGGTGTGCTGAGAGGCCACCGGGCTCCGGTGATGTATGTACACGTCGCCTTTGAAGAAAACAAAGTGTTTTCCATGTCTGCTGACAACACAGTCAAGGTCTGGGATCTGGAGACACATGGCTGCTGCTGTACCATCTCTTCCAAAG…
mmu_circRNA_27503	GCACGCGTCTCCAGGCACAGCTCATGATGTCTTCTGGCTTCAGTGTCTTTAGAGCTGGTGTTGCATTGGTTTTGATGTGCAGTTTTTACAAGTCAACTGAAGACTCTCTCCCAGAACTGACTCCTCAGCAATATTTCAGCACACTGCAGCCAGGAAAAGCCTCATTAGTTTATTTCTGCCAAGTTGGTTCTCTAAGTAACTCTGTGTTTCTTGAAGAACTAAAAGAAGCTGTCAAGCCTCTCCAGGACTATGGGATTTCAGTTGCAAAGGTTACTTGTGTTGAAGAAGAAGCGTCAAGGTACTGTGGGGAAGAAGAGGGTTTGATGAAAGCGTATTTATTCAGAGGCAACATACTTCTCAGAGAATTCCCCACGGACATCTTGTTTGATGTGAACGCCA…
mmu_circRNA_28589	GTTATCTGGAATGAATATACCACCACCAATTATCAGCAACAAAAACTGGCTCAGACTGCATTTTGTTACAGACAGCAATCACCGCTACCGAGGATTTAGTGCTCCCTACCAAGGTTCTTCTCCATTGACCCTCACTGCCTCCATTGGTGAGTTAGAGGAGCATATCAGGACTGCCACTGGTGCTATTGATGTTGCTAGCACACCTGCAGATGTTACTGTATCCAGTGTTACAGCTGTCACCAGCCATAGACTTTCCGAGGAACAGCGAGTGCAAGTAAGGAGTCTCAGTGATTCAGGTCTGGATCCCAACACACCCGAGGACCAGCTTTCTCCTCATCAAGCAGATACACAAAGTACAAGCAGAAGACCACGAAATGCTGAACAGATAGAAAGAACTAA…
mmu_circRNA_014193	ACTTGCCTAACGATATCTCACCTCTACTCCCATGAATTCACCTTTGATTCCAGTGTGAACTGTCAATCATAAGGGCGAGATGTGTGACAGAGGTGGCATCAAGCTCTTACAGTCCCAACCCTCCAACGGAAATGGGCGAAGATCTCAGGAATGGCATCGGTCACAGGAAATCGATAGTGGCTGGCTGCTAGCATGGCCACTTGGGGCTTAGGCAGAAATAGAGCCATGGTACCGACAAAAGGGACAATAGCACATGGAATAAAACTCAAAATGACTTCATGTTTCATAGAAATCTTTAACCACTTCAACATTGTAATTCCGGATGACTTATTTAATACTTAAACAAT
mmu_circRNA_24705	GTCAATTGTTCCATGTGCTGTGCTCTCCTGGGGTCAGGATGACGGTGTCTGAGATCTGAGGACAATGTGCTCTTCTGTGGTCTTAGAAACAGGAACACGGCTTTGCGGAAAATCCTATCAGACTTTGAATCTGCCCTTTCATCTTAAGGTAAGCCAGACGTTTCAGTCTTTAAAGAAGAATGAGAATGTGGCTTGTTTATTGCGAGAACATAGGTAATCTGAAAAGGAAACAGTTTTTAAATTAAAGATGGTATCTCATATATTGGAGAAAACAAGAATGTGAATGCTGCCTTGTGTGGCAGGCAGGGGAGGTAGTGACTCTGGAATGGGGGTGGCGCTTATTCATCTTGTGAACTACCATGGTCTGCTTCATCTTTTAGGGCCTCAGACTCCCACTCT…
mmu_circRNA_35784	AGGTGGCAAATGGCACAGTGACAAGCCTGCCAGGGGCCACCGTTACCCTGATTTGCCCCGGGAAGGAAGCAGCAGGCAATGTTACCATTCACTGGGTGTACTCTGGCTCACAAAACAGAGAATGGACTACCACAGGAAACACACTGGTTCTGAGGGACGTGCAGCTCAGCGACACTGGGGACTATTTATGCTCCCTGAATGATCACCTGGTGGGGACTGTGCCCTTGCTGGTGGATGTTCCCCCAGAGGAGCCCAAGCTCTCCTGCTTCCGGAAGAACCCCCTTGTCAACGCCATCTGTGAGTGGCGTCCGAGCAGCACCCCCTCTCCAACCACGAAGGCTGTGCTGTTTGCAAAGAAAATCAACACCACCAACGGGAAGAGTGACTTCCAGGTGCCCT…
mmu_circRNA_35619	GAAATGACTCAAAAGTAGACGGACTGGTCAACTTTGAGAAGCTGAGGATGATTGCAAAAGAAATCCGTCACGTTGGCCGAATGGCATCAGTCAACATGGACCCTGCCCTTATGTTCAGGACTCGGAAGAAGAAGTGGCGGAGTCTGGGGTCCCTGAGTCAGGGCAGTGCAAACGCCACAGTGCTGGATGTTGCTCAGACAGGCGGGCATAAAAAGCGGGTACGCCGTAGTTCCTTCCTCAATGCCAAAAAGCTGTATGAAGATGCCCAGATGGCTCGGAAAGTGAAGCAATACCTGTCCAACCTGGAGCTGGAGATGGATGAGGAGAGTCTTCAGACACTGTCACTGCAGTGTGAACCAGCAACCAGCACAT
mmu_circRNA_39714	GTCAGAACTGTGGTGGCCTGGTACAGGGACCTAATGGCACCATTGAAAGTCCTGGCTTTCCTCATGGGTACCCCAACTATGCCAACTGCACCTGGATCATTATTACTGGGGAGCGCAACAGGATTCAGCTATCCTTCCATACCTTTGCCCTAGAGGAGGACTTTGACATTTTATCTGTCTATGATGGACAGCCCCAGCAAGGGAACTTGAAAGTGAGGCTGTCAGGATTCCAGCTGCCTTCCTCCATCGTGAGCACCGGGTCGCTCCTCACGCTCTGGTTCACCACGGACTTTGCAGTGAGCGCACAGGGTTTCAAGGCCATGTACGAAGTTTTACCTAGTCACACGTGTGGAAACCCTGGGGAGATACTGAAAGGAGTTCTCCACGGAACGAGGTTCA…
mmu_circRNA_36781	TTAATGACCAGCCACAGAGTCACAGCTCTGTGCTCTGGCTGCTCCCTCCAGGGCTCTCGAGCCGCAGACGCAGGTCGCTGTGGGTGCCGGCTGTGGTGACATGGCTTGTTGGCCTCAGTTAAGGCTGCTGCTGTGGAAGAATCTGACATTTCGAAGGAGACAAACATGTCAGCTGTTACTGGAAGTGGCCTGGCCTCTCTTTATCTTCCTGATCCTGATCTCTGTACGCCTGAGCTACCCACCCTACGAACAACATGAGTGCCACTTTCCGAATAAAGCCATGCCGTCTGCAGGAACCCTCCCCTGGGTACAGGGGATTATCTGTAATGCCAACAACCCCTGCTTCCGTTATCCAACTCCCGGCGAGGCTCCCGGTGTTGTTGGAAACTTTAACAAGTC…
mmu_circRNA_37699	AAATTGAGAAGATTCAGAAGGGAGAGTCAAAAAAAGATGACGAGGAGAATTATTTGGATTTATTTTCTCATAAGAACATGAAGCTGAAAGAACGCGTGCTGATACCTGTCAAGCAGTATCCAAAGTTCAATTTTGTGGGGAAGATTCTTGGACCACAAGGAAATACAATCAAAAGACTCCAGGAAGAGACTGGTGCAAAGATCTCTGTCTTGGGGAAGGGTTCAATGAGAGACAAAGCCAAGGAGGAAGAGTTGCGCAAGGGTGGAGACCCCAAATATGCCCATTTAAATATGGATCTGCATGTCTTCATTGAAGTCTTTGGACCCCCGTGTGAAGCTTATGCTCTTATGGCCCATGCTATGGAAGAAGTCAAGAAGTTCCTAGTACCAGATATGATGG…
