# Supplementary material for: Differentially Expressed Circular Non-coding RNAs in Atherosclerotic Aortic Vessels and Their Potential Functions in Endothelial Injury
Source: Front Cardiovasc Med. 2021 Jul 7;8:657544. doi: 10.3389/fcvm.2021.657544 (PMC8294331; doi:10.3389/fcvm.2021.657544)
Supplement: Supplementary file 1 [file Data_Sheet_1.zip › supplementary meterials/Supplementary material 1. All Differentially Expressed CircRNAs.xls]

## Sheet: up_AS_vs_Control
VM_vs_VC 1 fold up regulated CircRNAs
	P-value and FDR		Fold change and Regulation		Annotations											Group--Raw Intensity		Group--Normalized Intensity		Raw Intensity						Normalized Intensity
probeID	P-value	FDR	FC (abs)	Regulation	circRNA	Alias	source	chrom	strand	txStart	txEnd	circRNA_type	best_transcript	GeneSymbol	Sequence	group-VM(raw)	group-VC(raw)	group-VM(normalized)	group-VC(normalized)	[VM1, VM](raw)	[VM2, VM](raw)	[VM3, VM](raw)	[VC1, VC](raw)	[VC2, VC](raw)	[VC3, VC](raw)	[VM1, VM](normalized)	[VM2, VM](normalized)	[VM3, VM](normalized)	[VC1, VC](normalized)	[VC2, VC](normalized)	[VC3, VC](normalized)
ASCRP4000001	0.337776	0.999821	1.11313	up	mmu_circRNA_42471	7_149043647_149038128_-5519|19.24|1|2	25714049	chr7	-	141852222	141857742	antisense	NM_028801	Muc5b	AAAAAAATAGCCATTGGGAGATCTTCAGGACTGTGATTCTGAGGATGCTGTATGAGTGGT	32.8333	34.3333	5.02857	4.87395	28	34.5	36	35	38.5	29.5	4.7855	5.20595	5.09425	4.97699	4.75033	4.89452
ASCRP4000002	0.676638	0.999821	1.17676	up	mmu_circRNA_38777	5_73701665_73691903_-9762|16.93|2|2	25714049	chr5	+	73300663	73310426	exonic	NM_023429	Ociad1	AAAAAAGAAGCTGTGCCGTTGGCTGCCACAAGTATGCTGATTACTCAAGGATTAATTAGT	198	167.333	7.53723	7.30241	96	148	350	146	126	230	6.88562	7.39798	8.32809	7.37715	6.73462	7.79546
ASCRP4000003	0.779472	0.999821	1.18339	up	mmu_circRNA_000469	mm9_circ_000469	circBase	chr15	-	58968838	58972560	exonic	NM_144800	Mtss1	AAAAAAGAAGTCCTCTGACACGCTGAAGCTGCAGAAGAAGGCAAAAAAAGGTGGTACCCG	119	110	6.66109	6.41817	53	84	220	82	50	198	5.9207	6.49974	7.56283	6.40928	5.29132	7.5539
ASCRP4000005	0.630679	0.999821	1.09317	up	mmu_circRNA_32924	2_6330055_6312101_-17954|19.37|5|6	25714049	chr2	+	6391054	6409009	exonic	NM_181399	Usp6nl	AAAAAATGGGAGAGATACAAGAACACCGAGAAGATTCCGACCAGGATGTAGCACTCAAAC	29.8333	29.6667	4.77695	4.64842	24	35.5	30	26	30	33	4.47876	5.11521	4.73687	4.48414	4.48414	4.97699
ASCRP4000007	0.976713	0.999821	1.00412	up	mmu_circRNA_42733	8_29872351_29851952_-20399|21.37|3|3	25714049	chr8	-	28741479	28761879	exonic	NM_153135	Unc5d	AAAAACCTCTTCATGAAATAAAACCCCAAAGTGGAATGGCTGAAAAATGAGGAGCCCATC	35.3333	34.3333	5.05527	5.04934	28	39	39	32	42	29	4.71426	5.31567	5.13587	5.02947	5.17633	4.94222
ASCRP4000008	0.342454	0.999821	1.0706	up	mmu_circRNA_21485	1_184209849_184209107_-742|21.75|2|2	25714049	chr1	-	182278975	182279718	exonic	NM_007853	Degs1	AAAAACCTGCCCATGCAAAGTATCCAGAGATCAAGTCCTTGATGAAACCTGACCACAATC	87.3333	87.1667	6.46071	6.36229	71	85	106	84	98.5	79	6.39221	6.54293	6.44698	6.48371	6.39221	6.21095
ASCRP4000012	0.808518	0.999821	1.0794	up	mmu_circRNA_004212	mm9_circ_004212	circBase	chr7	+	132948043	132950435	sense overlapping	NM_207302	Zranb1	AAAAAGACTGATTGGCTATTCCTCAATGCCTGTGTGGGAATAGCTATTCACAGTCAGACA	199.667	215.667	7.75129	7.64106	144	214	241	163	158	326	7.50906	8.02603	7.71877	7.53846	7.00789	8.37682
ASCRP4000013	0.325807	0.999821	1.07151	up	mmu_circRNA_017320	mm9_circ_017320	circBase	chr13	+	42055399	42123213	exonic	NM_007772	Hivep1	AAAAAGAGCTTAATGGGGCAGAAGTTTCCAAAAAAGCATGTGGATTAACTGATGGCCAAC	41	37.6667	5.23463	5.13499	35	40	48	35	40	38	5.08719	5.24768	5.36901	5.10477	5.09425	5.20595
ASCRP4000014	0.692411	0.999821	1.21409	up	mmu_circRNA_23286	11_49982304_49974957_-7347|17.93|3|3	25714049	chr11	+	50161454	50168802	exonic	NM_029745	Tbc1d9b	AAAAAGAGGCTCAGAAGGAAACCATTAAGGACCTTCCCAAGATGAACCAGGCCAAGCATC	124.167	102.167	6.75325	6.47338	55.5	94	223	82	58.5	166	6.00173	6.66998	7.58804	6.45111	5.66988	7.29915
ASCRP4000018	0.871951	0.999821	1.03705	up	mmu_circRNA_19407		25070500	chr6	+	29878526	29883731	intronic	AK140774		AAAAATCAAAGGCATAGTCGAGGAGAGTGTTACTGGAGTCCATAGGTAGGTGCTTATGGA	78.6667	80.3333	6.22867	6.17618	53	74	109	63	66	112	5.9207	6.26823	6.49708	6.00173	5.84742	6.67939
ASCRP4000020	0.5595	0.999821	1.02702	up	mmu_circRNA_24294	11_106429941_106390576_-39365|20.75|7|8	25714049	chr11	-	106529261	106568627	exonic	NM_198292	Tex2	AAAAATCCTTCAGGCCTTCAAGCCTTATGTTGATCACCAAGAGCCTGAGCCTTTGCAAAG	97	101.333	6.64993	6.61147	73	93	125	90	108	106	6.54808	6.7153	6.68641	6.60847	6.55832	6.66761
ASCRP4000021	0.626796	0.999821	1.09217	up	mmu_circRNA_25121	12_56743470_56730791_-12679|17.03|5|7	25714049	chr12	-	55629803	55642483	intronic	AK158858		AAAAATGATACATTTGAGACATCTAGGAAATGATGAAGTGCACATTGTTTGGTCAGAACA	36.3333	34	4.98386	4.85666	32	30	47	33	32	37	4.9066	4.72328	5.3217	4.78985	4.61046	5.16967
ASCRP4000022	0.575389	0.999821	1.09895	up	mmu_circRNA_20560	1_98849738_98818495_-31243|18.84|2|2	25714049	chr1	-	96921917	96953161	exonic	NR_120500	Slco6b1	AAAAATGATGTTCATACTGATGGGATTCTAGTCTGTTGAGGAACCCACTGCTGATGTGCT	38.8333	40.5	5.31301	5.17688	40	37	39.5	30.5	54	37	5.52074	5.22214	5.19614	4.83052	5.5155	5.18462
ASCRP4000023	0.507042	0.999821	1.14852	up	mmu_circRNA_32022	18_79283919_79264746_-19173|22.02|3|4	25714049	chr18	-	79068006	79087180	sense overlapping	NM_053099	Setbp1	AAAAATGCAGATGGCCACGATGGGAAAAATTTTCACTCTCAGAAGATCTGACCCCTTCTG	47.1667	43.5	5.46255	5.26277	35.5	42	64	37	39	54.5	5.26967	5.35439	5.7636	5.055	5.01467	5.71864
ASCRP4000026	0.913336	0.999821	1.01394	up	mmu_circRNA_30516	17_45594268_45589627_-4641|17.23|3|4	25714049	chr17	-	45452677	45457319	exonic	NM_027649	Spats1	AAAAATTCGACACATTTATCCCACTTGAGCCACTTCCAAAAATTCCCAAAAGATGGGCAG	65.3333	69.1667	6.05058	6.03062	60	65	71	70	81.5	56	6.15974	6.11361	5.8784	6.22709	6.12571	5.73904
ASCRP4000027	0.833983	0.999821	1.01761	up	mmu_circRNA_33860	2_72994970_72979955_-15015|21.77|8|18	25714049	chr2	-	73141897	73156913	exonic	NM_025942	Ola1	AAAACAAATGGTGCTTTTGAAGACGATGATATCACGCATGTTGAAGGAAGTGTAGATCCC	44.8333	46	5.4276	5.40242	40	44.5	50	41	57	40	5.40634	5.47011	5.40634	5.33069	5.61942	5.25715
ASCRP4000029	0.429694	0.999821	1.05168	up	mmu_circRNA_19130		25070500	chr15	+	34099514	34099582	sense overlapping	NM_026002	Mtdh	AAAACAAGCACCAGAGACAGACAAGAAAAATGAAATGAAGTTGTTAGAAATCCCCGAAGT	36.3333	35.5	5.08128	5.00858	33	39	37	36	37	33.5	5.08719	5.17965	4.97699	5.10477	4.90259	5.01838
ASCRP4000034	0.0284363	0.999821	1.30948	up	mmu_circRNA_41925	7_104662179_104644167_-18012|17.33|2|3	25714049	chr7	+	97495656	97513669	exonic	NM_027256	Ints4	AAAACCTAACCAAGTACCCTACTGACAGGGACTCCATATGGAACACCTGACAGATACTTC	94.8333	78.8333	6.5884	6.1994	87	81	116.5	63	96.5	77	6.73123	6.44284	6.59111	6.05875	6.33825	6.20118
ASCRP4000035	0.644147	0.999821	1.43576	up	mmu_circRNA_29981	16_85120942_85120775_-167|15.91|3|3	25714049	chr16	-	85120529	85120697	exonic	NM_007471	App	AAAACCTGCATTGGCACCAAGGAGGGCATCTTGCAGTACTGCCAAGAGGTACCCACTGAT	340.5	289	8.32714	7.80532	134.5	232	655	215	89	563	7.44012	8.14293	9.39837	7.94467	6.22388	9.24742
ASCRP4000036	0.633932	0.999821	1.35329	up	mmu_circRNA_34880	2_157884563_157873655_-10908|14.55|2|2	25714049	chr2	+	158047918	158058827	exonic	NM_027434	Rprd1b	AAAACTAGAACAGAAGAGAAGAAGTCTCTAAAACGAACTTTTCAGCAGATACAAGAGGAG	151	127.5	7.09384	6.65736	58	147	248	94	55	233.5	6.1049	7.41815	7.75846	6.66938	5.47011	7.83259
ASCRP4000039	0.219499	0.999821	1.43607	up	mmu_circRNA_24830	12_29613833_29544117_-69716|11.94|3|4	25714049	chr12	+	28859251	28928968	sense overlapping	NM_201357	Tssc1	AAAACTGAGGAGGAGGTCTAAAGTCTCATGCAGTAGTCAACTTTATTCAGCTGGCCAGCT	338.333	273.333	8.58153	8.0594	268	348	399	311	228	281	8.4346	8.78025	8.52973	8.61622	7.43144	8.13054
ASCRP4000040	0.307494	0.999821	1.1338	up	mmu_circRNA_28257	15_12196523_12181108_-15415|16.54|1|2	25714049	chr15	+	12251352	12266768	exonic	NM_172958	Mtmr12	AAAACTGGACAGAGGCCAGCAGAAAGGATCACGTTTCAAAGTTGCCAGCATACTTCGTTG	37	35.6667	5.20633	5.02517	31	35	45	32	42	33	5.16967	5.17965	5.26967	4.7658	5.29132	5.01838
ASCRP4000043	0.912851	0.999821	1.00677	up	mmu_circRNA_31043	17_84203937_84190993_-12944|19.44|1|2	25714049	chr17	+	83791652	83804597	exonic	NM_054082	Mta3	AAAAGAAACTACAGCCATCACAATGGTCTAGATGCCACACAGTCTCATCAGTGGTATTCC	74.3333	77.6667	6.20824	6.1985	57	70	96	68	79	86	6.1049	6.22227	6.29756	6.18309	6.09965	6.31277
ASCRP4000044	0.602524	0.999821	1.30673	up	mmu_circRNA_22672	10_116539254_115986089_-553165|19.93|2|2	25714049	chr10	-	116549032	117102198	sense overlapping	NM_007636	Cct2	AAAAGAAACTACCAGAAATGGCTACCAAGAAGTAAATGCCCAGACGTAATGGTGATGCAG	170.167	153.833	7.36094	6.97497	96	144	270.5	101	78	282.5	6.86823	7.32562	7.88896	6.7703	6.02407	8.13054
ASCRP4000045	0.936346	0.999821	1.0068	up	mmu_circRNA_016283	mm9_circ_016283	circBase	chr7	-	99482784	99482934	intronic	ENSMUST00000032998	Rps3	AAAAGAAACTTCCTAAAGATGACCAAGAGGCATTTGTCTGAGAAGGCCCTTCGATGAAGA	39.6667	39	5.34015	5.33037	33	35	51	39	38	40	5.24452	5.26967	5.50627	5.43996	5.17633	5.37482
ASCRP4000048	0.747653	0.999821	1.17006	up	mmu_circRNA_19133		25070500	chr15	-	58968836	58972562	sense overlapping	NM_144800	Mtss1	AAAAGAAGTCCTCTGACACGCTGAAGCTGCAGAAGAAGGCAAAAAAAGGTAGGTGGTACC	126.333	106.333	6.77535	6.54878	60	98	221	87	58	174	6.02961	6.7153	7.58115	6.55065	5.71636	7.37932
ASCRP4000049	0.482626	0.999821	1.32076	up	mmu_circRNA_21237	1_168338663_168328821_-9842|11.93|2|2	25714049	chr1	-	166398689	166408532	exonic	uc007dko.2	Pogk	AAAAGAATGTGGTCCTGAAAGTGTGGCTGAGGGTGACTGAGAGGACTCAGAAATGGAGTC	846.333	836.5	10.0295	9.6281	781.5	1024	733.5	1039	798	672.5	9.95782	10.5475	9.58307	10.3906	8.87778	9.61592
ASCRP4000054	0.328129	0.999821	2.23387	up	mmu_circRNA_008322	mm9_circ_008322	circBase	chr19	+	6341902	6343176	exonic	NM_009006	Map4k2	AAAAGACGTTCTTTCATTGGCACTCCATACTGGAATGACCGATTGTGGATCTGTATGGAG	512.333	330.833	9.11149	7.95194	240	463	834	187	100.5	705	8.28035	9.2358	9.81831	7.72703	6.44698	9.68181
ASCRP4000055	0.121765	0.999821	1.23829	up	mmu_circRNA_44672	9_77347158_77343944_-3214|16.19|3|3	25714049	chr9	-	77496136	77499351	intronic	ENSMUST00000184811	Lrrc1	AAAAGAGAAGCAATTTTTCCAGCTAGTCAAATTACGGAAGCTTGGGCTCAGTGATAATGA	76.5	63.3333	6.22805	5.91969	61	69	99.5	66.5	66.5	57	6.1049	6.19709	6.38215	6.18309	5.83694	5.73904
ASCRP4000059	0.748658	0.999821	1.09898	up	mmu_circRNA_39852	6_15720492_15690988_-29504|18.21|2|2	25714049	chr6	+	15740987	15770492	exonic	NM_175088	Mdfic	AAAAGCAGCCTCCTCACCCGAAGAAGCATGTAATGAGGACAATACGGAGAAAGATAAAAG	292.5	397.5	8.36495	8.22879	323	270.5	284	268	722	202.5	8.73412	8.39354	7.96719	8.32396	8.74467	7.61773
ASCRP4000060	0.943499	0.999821	1.03415	up	mmu_circRNA_44668	9_77091534_77087199_-4335|18.99|9|10	25714049	chr9	-	77239391	77243727	exonic	uc012gxa.1	Mlip	AAAAGCATGGGCTGGTCTCTCCTGGAGATCCTGAAGCCAAACCTCTGATCTTCACATTTG	540.5	941.833	9.26728	9.21884	696	546	379.5	544	1970.5	311	9.81324	9.5364	8.45221	9.41326	9.95328	8.28999
ASCRP4000064	0.918134	0.999821	1.02157	up	mmu_circRNA_017208	mm9_circ_017208	circBase	chr1	+	131054707	131054831	antisense	NM_008551	Mapkapk2	AAAAGGACAAGAAGACAGATAGGGCAACCTAGGGACTTTCCCTATAACAACTTCCACAAC	33.3333	38.1667	5.09533	5.06455	32.5	36.5	31	30	56	28.5	5.22214	5.26967	4.79419	4.83052	5.53896	4.82417
ASCRP4000071	0.490061	0.999821	1.19075	up	mmu_circRNA_32228	19_8898159_8897294_-865|22.68|5|5	25714049	chr19	+	8822803	8823669	exonic	NM_001081196	Hnrnpul2	AAAAGTATGCTTTGAAGCCAAGGAGATGACCAAGATAGTGAAAAGTCAAAACCAGCAGGC	42.1667	37.3333	5.33852	5.08665	29	44	53.5	35	29	48	5.02208	5.52336	5.47011	5.20595	4.53326	5.52074
ASCRP4000073	0.327483	0.999821	1.05027	up	mmu_circRNA_29781	16_48514853_48498860_-15993|17.87|3|9	25714049	chr16	+	48498746	48514740	exonic	NM_010816	Morc1	AAAAGTCATGGGACAGTACTTGATCCAGTACTGTAAGGACATTGGGATCAAAAATACCAA	52.3333	53	5.64682	5.57605	48	50	59	49	62	48	5.75026	5.54412	5.64607	5.56205	5.61942	5.5467
ASCRP4000075	0.439348	0.999821	1.18917	up	mmu_circRNA_34867	2_156952580_156946218_-6362|18.67|5|7	25714049	chr2	-	157120481	157126844	exonic	NM_018851	Samhd1	AAAAGTGGAAGTTCCTTGGAGGAGAGGAAGAAGATGATAGAATGTATCCAGCAGCTGAGT	68.1667	62.8333	6.14015	5.8902	54.5	75	75	58	47	83.5	6.05875	6.36183	5.99986	5.97904	5.38636	6.30518
ASCRP4000077	0.426179	0.999821	1.03869	up	mmu_circRNA_21304	1_177053126_177019550_-33576|18.69|2|3	25714049	chr1	-	175089418	175122995	exonic	NM_011880	Rgs7	AAAAGTTGCTGATAGCTGTTTACCTCTGCAAGAGAACAATGCAAAACAAGGCAAGGCTAG	53	51.1667	5.74409	5.68933	45	52	62	50	50	53.5	5.71636	5.77462	5.74129	5.77462	5.57471	5.71864
ASCRP4000078	0.961648	0.999821	1.01683	up	mmu_circRNA_40186	6_39123437_39115096_-8341|15.21|15|33	25714049	chr6	-	39165096	39173438	exonic	NM_001033430	Kdm7a	AAAAGTTTGCTGGAAACCTTGAAAGTGCCGATGAAATCATTGTAAAGATGCATGGCAGTC	60.8333	69	5.84939	5.82531	47.5	55	80	53	44	110	5.66515	5.83694	6.04607	5.71407	5.09425	6.66761
ASCRP4000081	0.981265	0.999821	1.00197	up	mmu_circRNA_29354	16_17026582_17023545_-3037|20.95|8|11	25714049	chr16	+	17023451	17026489	exonic	NM_011949	Mapk1	AAAATAAGGTGCCATGGAACAGGTTGTTCCCAAATGCTGACTCCAAAGATCTGTGACTTT	68.6667	70.5	6.11237	6.10953	63	57	86	61	78.5	72	6.27134	5.89264	6.17313	6.11534	6.11361	6.09965
ASCRP4000084	0.636272	0.999821	1.17192	up	mmu_circRNA_25847	12_111808978_111782285_-26693|10.30|2|2	25714049	chr12	+	110544074	110570768	exonic	NM_012023	Ppp2r5c	AAAATAGAAAATCTAGCCAAAGCGAATCCCCAGTTTGCAGTTAACATGTTCCGAACCTTG	70	62.1667	6.04974	5.82087	41	65	104	54.5	42	90	5.56966	6.13258	6.44698	5.93452	5.13587	6.39221
ASCRP4000085	0.0690789	0.999821	1.21389	up	mmu_circRNA_21876	10_41227365_41214325_-13040|11.67|18|48	25714049	chr10	+	41494518	41507559	exonic	NM_028430	Ppil6	AAAATATGTGGCTTTTGGACTTTGAAAACCAGCTACCCGTACAGATTTGAAGATCCGGTG	59.8333	51	5.89193	5.61229	46	57	76.5	50	49	54	5.73904	5.94822	5.98854	5.72548	5.451	5.66041
ASCRP4000086	0.333525	0.999821	1.05891	up	mmu_circRNA_45777	X_140209677_140178481_-31196|23.48|3|5	25714049	chrX	+	143743937	143775134	exonic	NM_008778	Pak3	AAAATCCACTCAGGGAAGCATTGTGAGTGTTGGGGACCCAAAGAAGAAATATACGAGATT	29.5	29.1667	4.85312	4.77054	27	31	30.5	30	34.5	23	4.81142	4.89856	4.84939	4.78985	4.88236	4.63942
ASCRP4000091	0.682591	0.999821	1.18319	up	mmu_circRNA_23332	11_52058623_52050339_-8284|18.86|13|30	25714049	chr11	+	52236836	52245121	exonic	NM_011543	Skp1a	AAAATGACTTTACTGAAGAGGAAGAGGCCCAGATGCCTACGATAAAGTTGCAGAGTTCTG	70	62.8333	5.97205	5.72938	37	63	110	55.5	42	91	5.24452	6.13258	6.53906	5.78556	5.01467	6.38791
ASCRP4000092	0.747038	0.999821	1.02345	up	mmu_circRNA_42316	7_134091175_134074147_-17028|17.58|2|4	25714049	chr7	+	126930632	126947661	sense overlapping	NM_172747	Kctd13	AAAATGCCAGGTTGGGTGCTGATTGACCGGAGTGGCCGCCACTTTGGCACAATTCTCAAC	53.5	53.6667	5.66982	5.63639	48.5	54	58	45	64	52	5.70026	5.70948	5.59972	5.49698	5.80504	5.60714
ASCRP4000094	0.586299	0.999821	1.06588	up	mmu_circRNA_41772	7_88451669_88445526_-6143|18.85|17|42	25714049	chr7	+	81300639	81306783	exonic	NM_008803	Pde8a	AAAATGTGAAGATAATACCTGTCATTGGGCAGGGAGGGGCTTGTAACTCAGTATTCACTG	58.3333	55.6667	5.81474	5.72269	47	60	68	52	48	67	5.71636	5.88045	5.84742	5.75916	5.451	5.95792
ASCRP4000097	0.738452	0.999821	1.05756	up	mmu_circRNA_016771	mm9_circ_016771	circBase	chr2	-	60779730	60792780	exonic	NM_020296	Rbms1	AAAATTCATCAAGACCCCACCAGGAGTTTCTGGTTATGGTTTTGTTGACTTTGACAGTCC	89.5	86.6667	6.40806	6.32732	63.5	75.5	129.5	76	79	105	6.17313	6.30518	6.74587	6.28682	6.09965	6.59547
ASCRP4000104	0.777035	0.999821	1.05932	up	mmu_circRNA_39954	6_29518993_29501852_-17141|19.07|2|2	25714049	chr6	-	29551851	29568993	exonic	NM_177296	Tnpo3	AAACAACTTACAGATTTCCACAAGCAAGTCACTAGGGAGAACAACCCTACACTTGTGGAG	75.8333	70.8333	6.19594	6.11281	52	60	115.5	66	60.5	86	5.9207	6.06236	6.60477	6.18309	5.77462	6.38071
ASCRP4000106	0.867392	0.999821	1.0138	up	mmu_circRNA_24199	11_102369525_102348814_-20711|16.85|4|5	25714049	chr11	-	102487499	102508211	exonic	NM_001159492	Gpatch8	AAACAAGCTGAATGGGAGAACAGACCCTATTCCAATCGTTGTCAAGTATGATGTCATGGG	42	42.1667	5.31524	5.29547	34	41	51	40.5	43	43	5.13929	5.37482	5.43163	5.30659	5.17633	5.4035
ASCRP4000107	0.398722	0.999821	1.09314	up	mmu_circRNA_19036		25070500	chr11	-	90571720	90594844	sense overlapping	NM_011505	Stxbp4	AAACAATTGATAGAAGAACTCCAGAATGTGAAGCAGGCAGGCTCTCAATTACCTCGGTAT	74.3333	73.8333	6.22779	6.09931	55	78	90	62.5	89	70	6.01667	6.44284	6.22388	6.04243	6.21581	6.03969
ASCRP4000109	0.650257	0.999821	1.11334	up	mmu_circRNA_23141	11_30014920_30009871_-5049|18.84|2|2	25714049	chr11	-	30109870	30114920	exonic	NM_009260	Sptbn1	AAACACGAAGGTTTCAGAGGAGGCTGAGTCCCAGCAATGGTGAGGCAGCTGCAGGAGGAT	64.6667	62.6667	5.94624	5.79134	43	60	91	50.5	53	84.5	5.60714	5.97904	6.25254	5.6316	5.451	6.29144
ASCRP4000111	0.759423	0.999821	1.20102	up	mmu_circRNA_19390		25070500	chr5	+	130187399	130198117	sense overlapping	NM_019983	Rabgef1	AAACAGACGAAGATGTTTTTGGAAGCAATGCCTTATAAAAGGGGGAAGAAGATGAGCCTG	172.833	169.167	7.37585	7.11159	73.5	192	253	101	79.5	327	6.47157	7.86053	7.79546	6.80459	6.14112	8.38907
ASCRP4000112	0.881159	0.999821	1.07581	up	mmu_circRNA_000767	mm9_circ_000767	circBase	chr2	-	139977606	140057499	exonic	NM_175225	Tasp1	AAACAGACTTCATCCAGCTGAAGAGAAGACGACAATCAAGCGCAAAGGTTGACTCCCTTT	199	208.5	7.61109	7.50566	110	167	320	152.5	109	364	7.07764	7.59116	8.16446	7.41146	6.5468	8.55872
ASCRP4000113	0.0145606	0.999821	1.27173	up	mmu_circRNA_35813	3_94666452_94657872_-8580|18.69|2|2	25714049	chr3	+	94853949	94862530	exonic	NM_172683	Pogz	AAACAGTTAGACCAATTACATTGGTCCCAGCATGGCGGACACCGACCTGTTTATGGAATG	48.1667	39.8333	5.63267	5.28588	44	46	54.5	40	42	37.5	5.68164	5.6316	5.58477	5.43996	5.17633	5.24134
ASCRP4000114	0.654867	0.999821	1.06777	up	mmu_circRNA_34258	2_115874934_115747408_-127526|13.51|13|28	25714049	chr2	-	115921671	116049198	exonic	NM_010825	Meis2	AAACAGTTAGCGCAAGACACGGGACTGACAATTCTGCAAGTGAACAACTGAACCCTTCAT	288.5	321.333	8.29185	8.19724	223.5	220	422	235	405	324	8.18732	8.05615	8.63206	8.12107	8.09382	8.37682
ASCRP4000115	0.688069	0.999821	1.1134	up	mmu_circRNA_24519	12_3264749_3252612_-12137|22.39|14|23	25714049	chr12	-	3252611	3264749	exonic	NM_016676	Rab10	AAACATCGAAAAGGCGTTCCTCACATTAGCTGAAGACATCCTCCGAAAGGAATAGACTTT	215	207.333	7.7918	7.63684	130	175.5	339.5	184	180	258	7.38293	7.70904	8.28344	7.72276	7.17819	8.00956
ASCRP4000119	0.619012	0.999821	1.10262	up	mmu_circRNA_37878	4_142760091_142732027_-28064|21.12|2|2	25714049	chr4	-	143142123	143170188	exonic	NM_001081355	Prdm2	AAACATGAGGGGCTCTGCAGAAGGTGTACTACCCAAATTTGGGGTGGATGTGCATTGATG	64.1667	58.6667	5.93939	5.79845	44.5	56	92	51	50	75	5.64607	5.94822	6.22388	5.74129	5.48092	6.17313
ASCRP4000122	0.102341	0.999821	1.20198	up	mmu_circRNA_37142	4_90978354_90947905_-30449|15.29|14|85	25714049	chr4	-	91281213	91311663	exonic	ENSMUST00000107116	Elavl2	AAACCAAAACAATAAAAACGGCAACTCCAAACTAACATGGCAGTCAGACTGTGTGATGTG	44.5	39.1667	5.43431	5.1689	38	44	51.5	39.5	37	41	5.38636	5.51023	5.40634	5.30659	4.93044	5.26967
ASCRP4000127	0.602333	0.999821	1.34078	up	mmu_circRNA_005382	mm9_circ_005382	circBase	chr1	-	16463034	16509408	exonic	NM_025303	Stau2	AAACCACCTAAAAGTAATGTCAATAATAACCCAGTTTTGTGGAGCTGTGAGGGATACGGA	180.667	167.667	7.51254	7.08946	93	209	240	105	80	318	6.82964	7.97867	7.72929	6.85271	6.07846	8.33722
ASCRP4000130	0.63697	0.999821	1.06328	up	mmu_circRNA_24403	11_109396651_109351082_-45569|16.50|2|2	25714049	chr11	+	109489767	109535337	exonic	NM_028710	Arsg	AAACCCATCAAGGGGGAAGAAACCGATGAGGCAGTTGAACATCTGAAGAAGGAAAACATC	47.8333	47	5.50454	5.41601	44	52.5	47	43	44	54	5.52074	5.7232	5.26967	5.36318	5.25084	5.63402
ASCRP4000132	0.924497	0.999821	1.02037	up	mmu_circRNA_37249	4_101039744_101036127_-3617|18.80|2|3	25714049	chr4	+	101363521	101367139	sense overlapping	NR_040640	0610043K17Rik	AAACCGGACAGGGAATACCTCATCACAACTGAAACCAAAGTCTGACAAACTGTGTCTTAT	34.6667	35	4.97647	4.94738	28	34	42	28	34	43	4.71426	4.97699	5.23816	4.73235	4.67259	5.43719
ASCRP4000133	0.393534	0.999821	1.05823	up	mmu_circRNA_20077	1_53680411_53662642_-17769|17.55|2|4	25714049	chr1	-	53605797	53623567	exonic	NM_001252070	Dnah7a	AAACCTGGAGGGATGTGATGAAAACGGTTGTACAAGCTCATGTTCAAAAATTGGAGACAA	73.5	74	6.21903	6.13738	64	71.5	85	70	82	70	6.27134	6.2791	6.10665	6.25884	6.11361	6.03969
ASCRP4000139	0.694074	0.999821	1.07148	up	mmu_circRNA_43996	9_37110568_37086552_-24016|19.02|1|2	25714049	chr9	-	37278966	37302983	exonic	NM_001081429	Ccdc15	AAACTACAGGGCGTCAAAAGCAATATCTGAGACACAGGAGGCTTTTCATGGATATTGAGA	48.6667	48.3333	5.55692	5.45731	38	43	65	47	41	57	5.47553	5.43163	5.7636	5.5467	5.055	5.77022
ASCRP4000142	0.300508	0.999821	1.20935	up	mmu_circRNA_39538	5_136868263_136835872_-32391|23.31|1|2	25714049	chr5	-	136360001	136392393	exonic	NM_009986	Cux1	AAACTACTGCAAAATTGATGCACTGAGTAAAAGAAGCAAAGAAGCAGAGGCAGCCTTCTT	44	34.8333	5.31215	5.03792	35	38	59	32	34	38.5	5.19614	5.09425	5.64607	5.01094	4.78113	5.3217
ASCRP4000144	0.364353	0.999821	1.33688	up	mmu_circRNA_30183	17_5291283_5264032_-27251|21.03|7|8	25714049	chr17	+	5264031	5291283	exonic	NM_001085355	Arid1b	AAACTCAGCACAAAGCAGGTAGCCAGATGCCTCCGCAACCACCTGGAAGCCAGTCAGAAT	274.833	236.5	8.19761	7.77874	170.5	270	384	175	199	335.5	7.74591	8.37392	8.473	7.63537	7.27374	8.42711
ASCRP4000147	0.911166	0.999821	1.03826	up	mmu_circRNA_011801	mm9_circ_011801	circBase	chr12	+	111592576	111618383	exonic	NM_021516	Mark3	AAACTCTCTACTTAATCATGGAATATGCAAGTGGAGCACATTTCACATGGAGACGGGAGG	153.333	162	7.25531	7.20115	101	134	225	128.5	106.5	251	6.94634	7.22314	7.59645	7.14034	6.51428	7.94882
ASCRP4000148	0.546747	0.999821	1.20478	up	mmu_circRNA_29575	16_33229234_33196160_-33074|17.53|4|4	25714049	chr16	+	33196073	33229148	exonic	NM_176840	Osbpl11	AAACTGCACCGTGACCACATGGAGAGTGTTAATGGCTATTTAATGAAGTACACCAACCTT	118.333	110.667	6.92144	6.65266	78	126	151	81	78	173	6.6097	7.16317	6.99145	6.47157	6.11361	7.37281
ASCRP4000150	0.808496	0.999821	1.02611	up	mmu_circRNA_32614	19_41661206_41656268_-4938|14.95|9|14	25714049	chr19	+	41581777	41586716	sense overlapping	uc008hmd.1	Gm340	AAACTGGAGAAGAGAACTGGCAGAGTTCTTCTCTGGGGCTAAGGGAAGTGAGAGGAGTCA	53.1667	52.3333	5.66081	5.62362	43	45.5	71	48	52	57	5.52074	5.55695	5.90473	5.61206	5.49964	5.75916
ASCRP4000151	0.616076	0.999821	1.04094	up	mmu_circRNA_43589	8_125648376_125648048_-328|19.84|2|2	25714049	chr8	+	123124147	123124476	exonic	NM_170684	Cpne7	AAACTGGATGACAAGATTGTGGCCCAGAAGAAGATGACACGGCCATTGCTGTTGCGATTC	38.5	37.1667	5.14685	5.08896	34	37.5	44	36	45	30.5	5.08719	5.11521	5.23816	5.055	5.26967	4.94222
ASCRP4000154	0.392086	0.999821	1.29384	up	mmu_circRNA_002888	mm9_circ_002888	circBase	chr12	-	51759218	51761170	exonic	NM_144788	Hectd1	AAACTTAGGCGTATTTGGGAGCCCACTTACACGAAGAAGAAGAGTATGAAACCAAAGGAG	187	161.333	7.64762	7.27596	147	232	182	191	129	164	7.52286	8.1611	7.2589	7.75568	6.78455	7.28765
ASCRP4000155	0.156257	0.999821	1.19102	up	mmu_circRNA_28922	15_88927249_88924567_-2682|16.62|10|18	25714049	chr15	+	89094136	89096819	exonic	NM_027905	Selo	AAACTTCTGGAGACCATGCATCTGACTGATTCGGCTCCTTTGAAATTTTTAAGCCTCCTG	90.3333	82.6667	6.5099	6.25771	67	84	120	62	105	81	6.35817	6.53258	6.63895	6.07846	6.48371	6.21095
ASCRP4000157	0.55501	0.999821	1.04176	up	mmu_circRNA_30649	17_55839404_55809038_-30366|18.42|2|2	25714049	chr17	-	55669739	55700106	exonic	NM_028370	Pot1b	AAACTTTTTTGTCCTAAATGCCATTTATTGCCCCAGTAGCACCTTCTACATACACACCCC	97.1667	101.333	6.61102	6.552	80	88.5	123	80	119	105	6.54808	6.59858	6.68641	6.38934	6.65574	6.61093
ASCRP4000158	0.488198	0.999821	1.14378	up	mmu_circRNA_013270	mm9_circ_013270	circBase	chr8	+	46793492	46807751	exonic	NM_008391	Irf2	AAAGAAACCAAAGACAGAAAAAGAAGAGAGAGTTAAGCACATCAAGGGTACCATGCCGGT	65.5	59	6.06656	5.87275	50.5	63	83	59	43	75	5.93452	6.13258	6.13258	6.05875	5.38636	6.17313
ASCRP4000159	0.334449	0.999821	1.25245	up	mmu_circRNA_33321	2_34290742_34274628_-16114|18.47|2|2	25714049	chr2	+	34419107	34435222	intronic	ENSMUST00000156967	Mapkap1	AAAGAAAGAAATTCTAAACAATCAGGGCTTCATGCTTGCGAGCCTACCTTTAACCTGTCG	53	43.3333	5.72135	5.39659	56	58	45	52	42	36	6.00173	5.89264	5.26967	5.77462	5.2092	5.20595
ASCRP4000161	0.806185	0.999821	1.03353	up	mmu_circRNA_42962	8_67098344_67073694_-24650|20.53|2|3	25714049	chr8	-	64594896	64619547	exonic	NM_013494	Cpe	AAAGAAAGTGGCAGTTCCTTTTAGCCCTGCTGTTGGGGTGAACCTGAATTTAAATACATT	140	151	7.17966	7.13208	138	119	163	141	186	126	7.43388	7.01859	7.08651	7.30752	7.20614	6.88256
ASCRP4000164	0.582407	0.999821	1.66553	up	mmu_circRNA_000610	mm9_circ_000610	circBase	chr8	+	79118174	79120540	exonic	NM_178267	Zfp827	AAAGAACACAATCACACGAAAGAAAACGCAATGCGGACAACCACCAGCGGAAAGCTACAA	1593	1380	10.8423	10.1063	710	1474	2595	962	409	2769	9.8276	11.0291	11.6703	10.285	8.10544	11.9286
ASCRP4000166	0.614468	0.999821	1.03248	up	mmu_circRNA_35013	2_168030274_168014782_-15492|20.52|2|2	25714049	chr2	-	168189281	168204774	exonic	ENSMUST00000057793	Adnp	AAAGAACATATAGAAGTGTGAGATGCACAGTACGAAACCTAGGCCCCAGCTTTTACATCG	68	71	6.15728	6.11116	61	63	80	69	78	66	6.21581	6.15637	6.09965	6.24781	6.10665	5.97904
ASCRP4000168	0.319911	0.999821	1.14143	up	mmu_circRNA_43776	9_13506799_13501618_-5181|22.16|3|3	25714049	chr9	+	13697173	13702355	exonic	NM_173776	Maml2	AAAGAAGAAATACGGGCACCCTGCAGCCAGCTGCTCAGTATTCGGGATCAACACACTGTG	65.8333	62.6667	6.01502	5.82417	56	65	76.5	54	82	52	5.98285	6.06236	5.99986	5.71407	6.15131	5.60714
ASCRP4000169	0.271765	0.999821	3.3996	up	mmu_circRNA_40229	6_47508293_47495675_-12618|21.33|3|3	25714049	chr6	-	47545675	47558294	exonic	NM_007971	Ezh2	AAAGAAGAAGAAGAGAAAAAAGATGAGACGTCCAGCTCCTCTGTGTTCAGTCACCAGTGA	5006.83	2383.83	12.6135	10.8481	3840	8128	3052.5	4131.5	497	2523	12.2301	13.6818	11.9286	12.4726	8.33126	11.7405
ASCRP4000170	0.25254	0.999821	1.39059	up	mmu_circRNA_29796	16_50251507_50220558_-30949|14.76|2|2	25714049	chr16	-	50220444	50251394	exonic	NM_027444	Bbx	AAAGAAGAAGACTGGAAACATGTCCTCAGAATCGACTAAAACCAGCAAAGGCATCCTCTG	119.667	92.6667	6.94134	6.46564	81	154.5	123.5	102	76	100	6.62805	7.49447	6.70151	6.80459	6.04425	6.54808
ASCRP4000174	0.350833	0.999821	1.35331	up	mmu_circRNA_38764	5_73180483_73173242_-7241|20.29|7|14	25714049	chr5	-	72782002	72789244	exonic	NM_013689	Tec	AAAGAATGACCTCCATTGGTGGAGAGCGAGAGATAAGTATGGAAGAAATACAGAAAGGGC	68	52	6.03183	5.59533	42	97	65	48	43	65	5.56966	6.74026	5.78556	5.57723	5.25084	5.95792
ASCRP4000175	0.336229	0.999821	1.17033	up	mmu_circRNA_34241	2_113284616_113266679_-17937|13.87|5|7	25714049	chr2	+	113426521	113444459	intronic	ENSMUST00000110954	Fmn1	AAAGACAAAGGACACAGAAGAAAAAGTGGGACTGAAGTACACTGAAGCAGCAGCCCCCAG	51.6667	45.3333	5.60623	5.37931	38	48	69	46	42	48	5.34259	5.61206	5.86403	5.5467	5.09425	5.49698
ASCRP4000176	0.828994	0.999821	1.09216	up	mmu_circRNA_23604	11_70272329_70268661_-3668|17.38|1|2	25714049	chr11	-	70455158	70458827	exonic	uc007jux.1	Cxcl16	AAAGACATATGCTACCACATCTGCCCCCATTGACATTCATAAAAAAGGTTCCAGTTGCAG	430.5	638.833	8.94432	8.81714	510.5	396	385	464	1215	237.5	9.37067	8.9981	8.46418	9.21925	9.38045	7.85171
ASCRP4000177	0.802348	0.999821	1.06784	up	mmu_circRNA_40954	6_134470611_134461174_-9437|19.15|1|2	25714049	chr6	-	134511155	134520593	exonic	NM_008514	Lrp6	AAAGACCTGCAAAGATGGTTCATGTACTGGACAGACTGGGGAGAAGTGCCAAAGATAGAA	60	60.3333	5.78881	5.69412	42	53	85	51	49	81	5.47553	5.74129	6.14962	5.64607	5.2092	6.22709
ASCRP4000179	0.913666	0.999821	1.07742	up	mmu_circRNA_006013	mm9_circ_006013	circBase	chrX	+	69544408	69545269	exonic	NM_008032	Aff2	AAAGACTAAACTGCCAAAGTTCACAATCCTGCAAACAAGTGAAACAAACAAAGGGGATGC	196.167	184.833	7.31496	7.20738	78	109.5	401	108.5	86	360	6.52607	6.87644	8.54236	6.86204	6.21581	8.5443
ASCRP4000183	0.753842	0.999821	1.10387	up	mmu_circRNA_39546	5_137806965_137806176_-789|21.34|2|2	25714049	chr5	+	137364947	137365737	exonic	NM_010144	Ephb4	AAAGAGATCGATGTCTCCTATGTCAAGATTGAAGAGGTAATTGGTGCAGAGAGCGAGAGC	89	84.3333	6.38883	6.24626	54	92	121	72	59	122	5.88859	6.63895	6.63895	6.25884	5.64607	6.83386
ASCRP4000184	0.639553	0.999821	1.09511	up	mmu_circRNA_009900	mm9_circ_009900	circBase	chr15	+	93424013	93465245	exonic	NM_146062	Pphln1	AAAGAGATTGAGCAGGATGAATCTGGCTACAGATGGCTAAGAGATGATCATTCCACAAGC	78	73	6.20566	6.07459	57	65.5	111.5	67	60	92	6.00173	6.09965	6.5156	6.07846	5.71636	6.42895
ASCRP4000185	0.610972	0.999821	1.42877	up	mmu_circRNA_31207	18_5761431_5748692_-12739|12.56|3|5	25714049	chr18	+	5748693	5761433	exonic	NM_011546	Zeb1	AAAGAGCACTTACGGATTCACAGTGTGAAAGACAACGAGTGTGACTCAGATGCAGAAAAT	212.333	166.333	7.57697	7.06219	75	181	381	129	58	312	6.52607	7.75484	8.44998	7.17736	5.71636	8.29287
ASCRP4000188	0.114853	0.999821	1.22827	up	mmu_circRNA_24792	12_21316145_21311164_-4981|17.62|2|3	25714049	chr12	+	21305302	21310284	exonic	NM_018813	Cpsf3	AAAGATAAGGAAAGATTTTAGTCCATGGGGAACAGAATGAAATGGCCAGGCTGAAAGCAG	32.3333	29.6667	4.91818	4.62155	27	32	38	29	31	29	4.71426	5.00347	5.03681	4.73235	4.40902	4.72328
ASCRP4000189	0.0778542	0.999821	1.10056	up	mmu_circRNA_23173	11_31917734_31901731_-16003|16.18|2|2	25714049	chr11	+	32001730	32017734	exonic	NM_008741	Nsg2	AAAGATCGCTGAATTTACGGTCTGGAATAAAAGCAGAAGCATGGTGAAGCTGAACAGCAA	31	28.6667	4.86173	4.72349	29.5	30.5	33	29	29	28	4.88236	4.86598	4.83685	4.7658	4.61046	4.79419
ASCRP4000191	0.742372	0.999821	1.14522	up	mmu_circRNA_008748	mm9_circ_008748	circBase	chr17	+	65810537	65816050	exonic	NM_146081	Ppp4r1	AAAGATGAGAGCAAGAACTCAGAAGACTCCTCGGCAGAAGACAAAGACAGAACCAACTGT	167.667	162.5	7.35997	7.16434	97.5	141	264.5	125	99	263.5	6.93999	7.26907	7.87084	7.10278	6.3589	8.03132
ASCRP4000192	0.872795	0.999821	1.05673	up	mmu_circRNA_42401	7_139971068_139963261_-7807|20.48|12|50	25714049	chr7	-	132771577	132779385	exonic	NM_175268	Fam53b	AAAGATGAGTCAAGGACCTACCCTCCTTTCCTGTGGAATTATGGGCCGTTGACTACTTTT	323.5	544.167	8.5292	8.44959	298.5	317	355	263	1146.5	223	8.58259	8.65759	8.34741	8.2819	9.31173	7.75512
ASCRP4000193	0.986012	0.999821	1.00227	up	mmu_circRNA_19531		25070500	chr9	-	107812210	107812329	intronic	ENSMUST00000181986	Rbm6	AAAGATGAGTGCCACCAGATCTCATTAATCTCATTATAGATAGCTATGAACCACCTTGTT	73.3333	79.6667	6.23063	6.22736	69	73	78	79	99	61	6.39221	6.26823	6.03144	6.36183	6.37203	5.94822
ASCRP4000194	0.981512	0.999821	1.00754	up	mmu_circRNA_010003	mm9_circ_010003	circBase	chr10	+	90914695	90923602	exonic	uc033frx.1	Anks1b	AAAGATGCGGTCGTCTGTCTGTGAAATCTGGACCAATCAGAACGCTGGATTTCCTTTCTC	640	1011.5	9.49987	9.48904	898.5	450.5	571	622	1954	458.5	10.1359	9.20394	9.15975	9.61393	9.94006	8.91312
ASCRP4000195	0.360328	0.999821	1.21467	up	mmu_circRNA_003429	mm9_circ_003429	circBase	chr15	+	81639740	81641425	exonic	NM_177821	Ep300	AAAGATGCTTGACAAGGCTGTATCAGAACGTATTGTCCATGACTACAAGGATTGCCATCT	62.1667	50.8333	5.88217	5.60161	41	61	84.5	50.5	41	61	5.47553	6.03328	6.13771	5.72548	5.25084	5.8285
ASCRP4000196	0.916379	0.999821	1.0135	up	mmu_circRNA_43425	8_109342469_109305594_-36875|18.53|2|3	25714049	chr8	+	106781693	106818569	exonic	NM_173037	Tango6	AAAGCAACAGAGGGATTGCCCTTCTTTCAGATGTGTACCCTGAAGAAATCTTGGTTGATC	51.3333	54.1667	5.66237	5.64303	47.5	47.5	59	51	68	43.5	5.76801	5.59724	5.62186	5.74129	5.86609	5.3217
ASCRP4000200	0.90271	0.999821	1.00946	up	mmu_circRNA_29549	16_32761903_32759346_-2557|16.15|3|7	25714049	chr16	-	32759259	32761817	antisense	NM_080457	Muc4	AAAGCCAATCAGGATCTTGAAGATTGGGCTGCAATCCAGTTAAAAGAAGGCTTGTAAGAG	40	41.3333	5.41314	5.39956	36	42	42	40	41	43	5.43163	5.55695	5.25084	5.43996	5.29132	5.4674
ASCRP4000203	0.846395	0.999821	1.07485	up	mmu_circRNA_36280	3_146420732_146418596_-2136|19.33|2|3	25714049	chr3	-	146755631	146757768	exonic	NM_011100	Prkacb	AAAGCCACTGAGCAGTACTACGCCATGAAGATCTTAGACAAGCAGAAGTGAAAGAGTTTC	213.667	229.667	7.80709	7.70296	140	188	313	165	158	366	7.47128	7.81774	8.13225	7.54491	6.98577	8.57819
ASCRP4000204	0.105329	0.999821	1.45344	up	mmu_circRNA_21503	1_188563742_188559995_-3747|19.47|15|35	25714049	chr1	-	186736115	186739863	exonic	NM_026041	Rrp15	AAAGCCAGACAGGAAGCTGTGACTCAGAGATGGACCACTCAGATGATGGAGCTGCAGAAG	88	65.3333	6.45856	5.9191	59	107	98	54	64	78	6.15974	6.87029	6.34566	5.80504	5.74129	6.21095
ASCRP4000209	0.708489	0.999821	1.40397	up	mmu_circRNA_012164	mm9_circ_012164	circBase	chr13	+	23739382	23739448	sense overlapping	NM_015786	Hist1h1c	AAAGCCGTAAAGCCAAAGGCTGCCAAGCCCAAGGTCACCAAGCCCAAGAAGGTCAAGAGC	708.5	555	9.42723	8.93772	205	527	1393.5	473	178	1014	8.05976	9.48766	10.7343	9.24514	7.1732	10.3948
ASCRP4000210	0.991829	0.999821	1.00407	up	mmu_circRNA_29068	15_99576377_99569096_-7281|18.84|15|47	25714049	chr15	-	99738664	99745946	exonic	NM_028015	Cers5	AAAGCCTTGAGCCGGGGAAAGGTGGAGATTCACTTATTATTTATGTATCTTCTGCTACGG	66.5	71.3333	5.89965	5.89379	38.5	69	92	49	46	119	5.31869	6.15637	6.22388	5.61206	5.29132	6.77799
ASCRP4000213	0.576458	0.999821	1.06617	up	mmu_circRNA_36967	4_75712281_75644405_-67876|16.18|2|2	25714049	chr4	-	75998500	76066377	exonic	NM_011211	Ptprd	AAAGCTAGAAGAAAGGTCGAGGCTGCTTAAGGAGATATCTAGAAAACGCAGAAGCATTCG	37.8333	37.6667	5.1716	5.07916	31	41	41.5	33	39	41	4.97699	5.31567	5.22214	4.9539	4.97699	5.30659
ASCRP4000217	0.49665	0.999821	1.46545	up	mmu_circRNA_42862	8_47599105_47591003_-8102|21.54|4|4	25714049	chr8	+	46505648	46513751	exonic	NM_007981	Acsl1	AAAGCTCTGGAGGGTACCACTGATGGTATTCGAAGATCAGCAGTCCTTGAAGATGACAAG	141.667	107	7.01733	6.46598	59.5	136	229.5	81.5	50	189.5	6.14453	7.26907	7.63839	6.40928	5.48092	7.50774
ASCRP4000218	0.526689	0.999821	1.10655	up	mmu_circRNA_35224	3_32473290_32473156_-134|17.40|4|5	25714049	chr3	+	32574233	32574368	exonic	NM_024200	Mfn1	AAAGCTCTTAAGAGAAATGGCCACTACTTTTGCTCGACTGTGCCAACAAGTTGATGTTAC	37.1667	36.1667	5.10456	4.9585	32	36	43.5	33.5	34	41	4.9066	5.15624	5.25084	4.83052	4.72328	5.3217
ASCRP4000220	0.490937	0.999821	1.07143	up	mmu_circRNA_28701	15_72783549_72755936_-27613|15.86|2|3	25714049	chr15	-	72925505	72953119	exonic	NM_029640	Trappc9	AAAGCTGGATTTCTCTTGCCAGGAGAATCTTCTCCAGGACCTGAGTGATGGTGCGTGAAG	90.3333	91.5	6.49457	6.39503	77	86	108	71	118.5	85	6.46206	6.53258	6.48908	6.20933	6.64497	6.3308
ASCRP4000225	0.694001	0.999821	1.04593	up	mmu_circRNA_39447	5_130066680_130055329_-11351|19.12|3|4	25714049	chr5	+	129549453	129560805	exonic	NM_172276	Sfswap	AAAGGACCCGTTCCAGCTTCTTTTGCTCCAATAAGCTTTGCCATCAAAGCCAAAGAAAAT	73.1667	76	6.1981	6.13331	66	69.5	84	66.5	99.5	62	6.29756	6.19709	6.09965	6.11534	6.38791	5.89668
ASCRP4000228	0.485866	0.999821	1.09307	up	mmu_circRNA_44075	9_45602512_45602135_-377|19.39|9|28	25714049	chr9	-	45794051	45794429	exonic	NM_001081373	Cep164	AAAGGAGGCTTCTGCCTTGGAGAACACCTCAGATGTCAGTGAGGAGTCTCCAAGAACCAG	43.1667	39.6667	5.26578	5.13739	32	42.5	55	36.5	42	40.5	4.97699	5.29438	5.52597	5.08719	5.08365	5.24134
ASCRP4000230	0.322189	0.999821	1.12715	up	mmu_circRNA_36227	3_138276365_138274436_-1929|13.45|3|3	25714049	chr3	+	138611471	138613401	intergenic			AAAGGCATGTTGGAAGCTATACTGGGGCTCATGGATCTGCGCAGAAGGAGGTAGAAAGAT	44.3333	42.5	5.4223	5.24963	41	50	42	40	51.5	36	5.38636	5.6746	5.20595	5.24452	5.37192	5.13245
ASCRP4000233	0.560053	0.999821	1.05064	up	mmu_circRNA_011831	mm9_circ_011831	circBase	chr5	+	32895879	32899064	exonic	NM_177786	Depdc5	AAAGGGAGATTCTATGAGGACTTTTACAAGGGATCTGTACTTTGAGAAAGCTGTGAACGG	37.6667	37.5	5.19548	5.12422	37	39	37	36	35.5	41	5.24452	5.24768	5.09425	5.055	4.99595	5.3217
ASCRP4000234	0.258878	0.999821	1.14033	up	mmu_circRNA_35872	3_99743991_99743169_-822|18.76|2|2	25714049	chr3	+	99939245	99940068	exonic	NM_028892	Spag17	AAAGGGGAAAAAGCCCACATCTGTCAATTTACCGTTACATTACGAGAATGATTGGAAGGC	53.5	50.3333	5.7572	5.56775	50	56.5	54	48	60	43	5.85575	5.86403	5.55183	5.61206	5.71636	5.37482
ASCRP4000235	0.64801	0.999821	1.06614	up	mmu_circRNA_34347	2_120220211_120206503_-13708|19.54|2|2	25714049	chr2	-	120380766	120394475	exonic	NM_173734	Tmem87a	AAAGGGTCCCTATGAATACCTTACTCTTGAAGACTACCCACTGATGATTGCAGATGAAAT	152	158.667	7.31339	7.221	127.5	127.5	201	117	164	195	7.34941	7.16317	7.42761	7.02507	7.07764	7.56028
ASCRP4000238	0.147227	0.999821	1.20614	up	mmu_circRNA_011155	mm9_circ_011155	circBase	chr17	-	35162613	35162683	intronic	ENSMUST00000025253	Prrc2a	AAAGTAATGTGGTGGATTTGAAAAGGCGTGTTTTTGGTTCCCTGTCCTTGGACACGTAAG	244.667	261.833	8.08044	7.81004	230	222	282	197	386.5	202	8.20128	8.07767	7.96238	7.81374	8.04025	7.57612
ASCRP4000239	0.62837	0.999821	1.37923	up	mmu_circRNA_24056	11_87889876_87886559_-3317|15.44|5|7	25714049	chr11	+	88073056	88076374	exonic	NM_016686	Vezf1	AAAGTATCAACTGTAACACGTGCAAACAAGGCATCAGCAAAAGCCCACGAAGCATCCCAT	264.833	216.167	7.95563	7.49177	109	191	494.5	170	84	394.5	7.12405	7.86853	8.87432	7.60172	6.18144	8.69216
ASCRP4000243	0.221144	0.999821	1.09921	up	mmu_circRNA_24775	12_17413702_17380368_-33334|21.00|3|3	25714049	chr12	+	17373561	17406896	exonic	NM_001008421	Nol10	AAAGTCTACGCTGAAAAAGAAAGTTAAGGGGAAAATATTTACTTCGTTGGAGCCAGAACA	32	31.1667	4.93511	4.79865	32	31	33	29.5	33	31	5.02208	4.84103	4.94222	4.67259	4.78113	4.94222
ASCRP4000245	0.947984	0.999821	1.01373	up	mmu_circRNA_31297	18_10763320_10749321_-13999|12.72|5|5	25714049	chr18	+	10749322	10763322	exonic	NM_144860	Mib1	AAAGTGGAAGATTTGCTGAAAAGACCAGATGTGGATTCTGATCTCAAGTGTGTCCAGGAT	49.6667	52.8333	5.6293	5.60963	37	51	61	55	39.5	64	5.43163	5.77462	5.68164	5.8285	5.08365	5.91672
ASCRP4000248	0.201068	0.999821	1.16178	up	mmu_circRNA_41769	7_88174513_88168157_-6356|17.49|2|3	25714049	chr7	+	81023270	81029627	exonic	NM_178707	Zfp592	AAAGTGGGCTACAGTACTTGTCAGCATCCAGCCATGGGGGATATGAAAACTCCAGATTTT	252.833	252.5	8.11382	7.89748	215	222.5	321	226.5	269	262	8.11869	8.05163	8.17114	8.05253	7.62383	8.01608
ASCRP4000255	0.579357	0.999821	1.15524	up	mmu_circRNA_25517	12_86460294_86459309_-985|13.70|1|3	25714049	chr12	+	85118358	85119344	exonic	NM_030225	Dlst	AAAGTTGAAGGAGGAACTCCTCTGTTCACACTCAGGAAAACTGGTGCATTAACAGTGGTA	101.167	93.6667	6.64498	6.43679	64	103	136.5	74.5	73.5	133	6.24622	6.84122	6.8475	6.32031	6.01667	6.97338
ASCRP4000256	0.434965	0.999821	1.32421	up	mmu_circRNA_004797	mm9_circ_004797	circBase	chr5	-	36519272	36525048	exonic	NM_133910	Tbc1d14	AAAGTTTGGAGCTTGGCCATTGGCAACGAGTTGAACATCACTCACGGAATATGAAGACAA	109.333	91.6667	6.73673	6.33159	66	107	155	72	59	144	6.29756	6.91082	7.00181	6.2791	5.64607	7.0696
ASCRP4000258	0.833025	0.999821	1.12302	up	mmu_circRNA_016702	mm9_circ_016702	circBase	chr4	-	9583811	9610938	exonic	NM_023066	Asph	AAATAAATGTCGCCTCTGTTGAAGAACAGCAAGACACACCACCAGGCCTTAAAGAAAGAT	361.5	365.667	8.53391	8.36653	175.5	293	616	262.5	210.5	624	7.80892	8.50645	9.28635	8.27493	7.35969	9.46496
ASCRP4000259	0.51761	0.999821	1.27594	up	mmu_circRNA_19369		25070500	chr5	-	100475688	100485857	sense overlapping	NM_172714	Lin54	AAATAAGATAGCCATCTCACCTTTGAAGTCGCCAAATAAGAGCACCTGGGCATCTCTCTA	340.333	311.333	8.49724	8.14568	182	355	484	199	286	449	7.85171	8.81269	8.82732	7.84806	7.69518	8.89379
ASCRP4000263	0.251999	0.999821	1.08673	up	mmu_circRNA_33552	2_51954472_51931601_-22871|16.01|2|2	25714049	chr2	+	52076080	52098952	exonic	NM_175238	Rif1	AAATACCAGCCAAAAATCAAATGCTCACATTTCCAGTCAGAACTCAGAACTGAGCAGTGC	34	33	4.92388	4.80389	31	32	39	34	38	27	4.81142	4.86598	5.09425	4.78985	4.84939	4.77242
ASCRP4000264	0.884085	0.999821	1.08949	up	mmu_circRNA_20588	1_99841254_99819671_-21583|19.81|3|5	25714049	chr1	-	97923093	97944677	exonic	NM_013626	Pam	AAATACTTCGTCCTTCAAGTTCACTATGGGGACATCAGTGCTTTTCGAGTCTGACACGTA	320.667	297	8.22409	8.10044	144.5	178	639.5	235	169	487	7.5555	7.75484	9.36193	8.14675	7.11887	9.0357
ASCRP4000266	0.441252	0.999821	1.11685	up	mmu_circRNA_37590	4_125371423_125363238_-8185|21.11|1|2	25714049	chr4	+	125685993	125694179	exonic	NM_001081097	Grik3	AAATAGAGTACGGTGCTGTCAAGGACGGGGCCACCATGACCTTCTTCAAGAAAGCAGATC	58.3333	58.3333	5.90834	5.7489	59	57	59	53	75	47	6.1864	5.86403	5.6746	5.71407	5.95792	5.57471
ASCRP4000267	0.0343526	0.999821	1.13605	up	mmu_circRNA_38557	5_45060698_44923900_-136798|22.04|4|4	25714049	chr5	-	44532660	44669459	exonic	NM_010698	Ldb2	AAATATCACCAGGATGGGTCTCACAAACTTCACCCTCAACTACCTCAGGGACAGTGACAA	101.167	98	6.72252	6.53849	86.5	98	119	86	114	94	6.73969	6.78891	6.63895	6.55832	6.59236	6.46478
ASCRP4000268	0.659023	0.999821	1.20458	up	mmu_circRNA_004752	mm9_circ_004752	circBase	chrX	+	142752039	142834393	exonic	NM_001199357	Tmem164	AAATATCTGCTGGATTTGCTCCGGCTTCCAGCCAAGAAAATAGACTAAAGATCTTCCTCC	112.667	104.333	6.71099	6.44246	67	100	171	65	67	181	6.25884	6.73123	7.14289	6.05875	5.8285	7.44012
ASCRP4000269	0.65771	0.999821	1.26469	up	mmu_circRNA_19131		25070500	chr15	+	35668698	35674953	sense overlapping	NM_177151	Vps13b	AAATATGACTGGATTGGAGCCATCAACCAAGGCTACAGAGGAGGAAAGCCTTAAACTTAG	121.5	113.833	6.85265	6.51387	63	111.5	190	60	59.5	222	6.27134	6.95799	7.32862	6.05875	5.70948	7.77337
ASCRP4000270	0.24586	0.999821	1.17339	up	mmu_circRNA_38527	5_38526541_38512450_-14091|17.89|3|3	25714049	chr5	+	38121210	38135302	exonic	NM_026959	Stx18	AAATATTAAGGAAGGCAACGAAGACATCCGAGAGAAAAGCCTTTGGCTGAATCACAGCCC	36	31	5.04318	4.8125	30	40	38	31	30.5	31.5	4.84521	5.26967	5.01467	4.90259	4.581	4.9539
ASCRP4000272	0.972713	0.999821	1.00486	up	mmu_circRNA_27226	14_24622523_24616651_-5872|11.80|5|5	25714049	chr14	-	23797428	23803301	intronic	NM_001253374	Kcnma1	AAATATTGGGGCAAAATTGCAACTCATTGAATGTGAGGCCCAGAAGATAAACAATGGCTC	38.6667	40.1667	5.23053	5.22354	38	37	41	38	53	29.5	5.38636	5.17965	5.12558	5.24452	5.5155	4.9106
ASCRP4000273	0.975943	0.999821	1.00592	up	mmu_circRNA_31030	17_81909676_81907336_-2340|17.36|11|20	25714049	chr17	-	81507995	81510336	intronic	ENSMUST00000086538	Slc8a1	AAATATTTCAATCCTGGTGCAGCTCTAGCAAATTCCCAGCCTTTGCTCAGTGAATACTTC	93.1667	106.333	6.54377	6.53525	82	84.5	113	79.5	162.5	77	6.56976	6.50835	6.55321	6.42055	7.04068	6.14453
ASCRP4000275	0.0118906	0.999821	1.16017	up	mmu_circRNA_40929	6_126912058_126904753_-7305|15.42|3|3	25714049	chr6	+	126954734	126962040	exonic	NM_138594	D6Wsu163e	AAATATTTTACCTGTGAAGAGATTAAAGTGCAGCCGAGTCAGTTCAGAGAGTCTGCGGAC	77	71.3333	6.26379	6.04945	63.5	73	94.5	66	76	72	6.20118	6.3173	6.2729	6.09086	5.97904	6.07846
ASCRP4000276	0.463154	0.999821	1.1629	up	mmu_circRNA_35779	3_88974331_88970957_-3374|18.94|4|6	25714049	chr3	+	89167034	89170409	exonic	NM_007712	Clk2	AAATCAACGTGCTGGAGAAAATCAATGAGAAAGATCCTGACAACAAGAAATGCCCCATCC	38.5	35.1667	5.14952	4.93179	31	39.5	45	33	30	42.5	4.84521	5.33367	5.26967	4.83052	4.61046	5.35439
ASCRP4000277	0.301267	0.999821	1.06804	up	mmu_circRNA_25501	12_85950423_85949520_-903|17.68|4|4	25714049	chr12	-	84608569	84609473	exonic	NM_008992	Abcd4	AAATCACAAGACTGTGAAGCCCTAGGCGAGAGTGAGTGGGACTTGGACAAAGCTGGGCTC	31.5	30.1667	5.01444	4.91946	28	34	32.5	29	33	28.5	4.97699	5.13587	4.93044	5.01094	4.83685	4.9106
ASCRP4000279	0.40403	0.999821	1.09038	up	mmu_circRNA_30467	17_32403465_32389986_-13479|13.36|2|2	25714049	chr17	-	32253040	32266520	intronic	uc008bwd.3	Brd4	AAATCAGCTCACCAGGCTGTGACCACTGAATCACATTGGAGTTCTCTGTAGATCAAAGAC	232.167	254.167	7.97137	7.84654	207	176.5	313	192	331	239.5	8.08034	7.70904	8.12473	7.79924	7.87443	7.86595
ASCRP4000285	0.254615	0.999821	1.20679	up	mmu_circRNA_35726	3_87492772_87422614_-70158|11.59|2|2	25714049	chr3	+	87618691	87688850	sense overlapping	NM_001003912	Arhgef11	AAATCCTCAGGAATATGCTAAGGCAGGAGGAGAAGGAGTTACAGGGACTCAGGCCTGATC	64.1667	55.3333	5.98843	5.71726	55.5	73	64	58	51	57	6.00173	6.22227	5.74129	5.9207	5.42605	5.80504
ASCRP4000287	0.344252	0.999821	1.05662	up	mmu_circRNA_34463	2_125772730_125755297_-17433|20.74|2|5	25714049	chr2	+	125929560	125946994	exonic	NM_175154	Galk2	AAATCCTGACTCCAAATACTCAAGATGGTGGAACTTGCAGAAATCTGTGCCAAGAGTGAG	35	33.6667	5.0451	4.96565	33	33	39	32	37	32	5.08719	4.92254	5.12558	4.90259	4.9539	5.04047
ASCRP4000288	0.413768	0.999821	1.07484	up	mmu_circRNA_40317	6_57740029_57712429_-27600|17.45|10|26	25714049	chr6	-	57762434	57790035	exonic	NM_146168	Vopp1	AAATCCTGCTCCAGTGCACTGAGGCCAAAAAACATTGCTGGTATTTTGAAGGACTCTATC	41.3333	41.5	5.34759	5.24348	37	44	43	35.5	47	42	5.29438	5.51023	5.23816	5.08719	5.33665	5.30659
ASCRP4000292	0.779362	0.999821	1.09613	up	mmu_circRNA_014586	mm9_circ_014586	circBase	chr4	+	132689704	132707123	exonic	NM_010166	Eya3	AAATCTACGACAAGCATAAAAGCAATGTGGGTGCTTCAAGCACAAATGCCAGCCTGATAC	86.3333	81.8333	6.35112	6.2187	52	71	136	65	56.5	124	5.9207	6.29144	6.84122	6.13087	5.65803	6.8672
ASCRP4000296	0.765576	0.999821	1.03679	up	mmu_circRNA_19297		25070500	chr3	-	95840668	95845234	sense overlapping	NM_027541	Prpf3	AAATCTTGTTGAACATCCAGCCCAGCTTAATCCTCCAGGCAGGAAAGTAGAGTTAAAAGA	188.333	222	7.69429	7.64216	185	174	206	183	303	180	7.90885	7.70645	7.46755	7.7182	7.76814	7.44012
ASCRP4000298	0.335019	0.999821	1.07897	up	mmu_circRNA_32448	19_32777128_32758492_-18636|21.13|3|4	25714049	chr19	-	32684001	32702638	exonic	NM_026487	Atad1	AAATGAAAATGCGGAAAAACTGATGAAGCAAATTGGTGTGAAAAATGTGAAGCTTTCAGA	40.1667	39	5.31169	5.20204	34	39	47.5	37	41	39	5.19614	5.31567	5.42325	5.24452	5.055	5.30659
ASCRP4000299	0.844297	0.999821	1.09266	up	mmu_circRNA_27614	14_58115116_58091812_-23304|19.28|3|4	25714049	chr14	+	57472974	57496279	exonic	NM_009376	Ift88	AAATGAAAGAAATGAGGGAACAGGTGTGTGGAAGTAGTGAAAGCCTCTCAGTATGTGGAG	74.8333	77.1667	6.21743	6.08958	111.5	64	49	68	119	44.5	7.14629	6.09965	5.40634	6.15637	6.64497	5.4674
ASCRP4000300	0.607883	0.999821	1.17364	up	mmu_circRNA_20422	1_83277160_83272193_-4967|20.75|2|2	25714049	chr1	-	83275617	83280585	exonic	NM_172430	Sphkap	AAATGAAGACACAGCTCCGAGCACCTGTCAGAGCTCTCGTGCCCTTGGCTACCAGATATC	203.5	182.167	7.67794	7.44695	98	214.5	298	152	169	225.5	6.94634	8.03132	8.05615	7.44012	7.10933	7.79139
ASCRP4000301	0.821653	0.999821	1.04778	up	mmu_circRNA_000727	mm9_circ_000727	circBase	chr1	-	153482741	153483872	exonic	NM_007842	Dhx9	AAATGAAGTAAAGAGTGAAGAAGTTCCAGCTGTTGGGGTGTGAAGAAGACACCTGAATCA	95.8333	97.8333	6.61741	6.55008	102	74	111.5	104	84.5	105	6.99617	6.34048	6.5156	6.85271	6.17313	6.6244
ASCRP4000302	0.573052	0.999821	1.18109	up	mmu_circRNA_28138	15_3297601_3283347_-14254|20.51|3|3	25714049	chr15	-	3333346	3347601	exonic	NM_010284	Ghr	AAATGAATCAAAATGGAAAGTGGTTCTTCTGGAAAGCCTCGATTCACCAAGTGTCGTTCC	106.833	98	6.67489	6.43477	69.5	97	154	81.5	69.5	143	6.33229	6.70093	6.99145	6.38934	5.86609	7.04887
ASCRP4000303	0.496302	0.999821	1.13704	up	mmu_circRNA_31498	18_32040936_32037678_-3258|22.67|3|12	25714049	chr18	+	31878023	31881282	exonic	NM_028866	Wdr33	AAATGACCATACCAGGCCATGGTGCTGATGTGAAGTGTGTAGACTGGCATCCAACCAAAG	55.6667	53.1667	5.75304	5.56776	60	50	57	50	68	41.5	6.13258	5.57471	5.55183	5.5155	5.86609	5.3217
ASCRP4000304	0.893516	0.999821	1.02062	up	mmu_circRNA_28908	15_86142271_86130077_-12194|21.88|7|15	25714049	chr15	+	86299646	86311841	exonic	NM_145476	Tbc1d22a	AAATGACCTGGTCACTCCGTTCTTCGTGGTCTTCATTTGCGAGTACACAGGGTTACCTTC	111	125	6.81476	6.78531	92.5	97.5	143	90	180	105	6.8579	6.68056	6.90581	6.55832	7.1732	6.6244
ASCRP4000310	0.536007	0.999821	1.04017	up	mmu_circRNA_22307	10_82224658_82217710_-6948|21.25|2|2	25714049	chr10	-	82754964	82761913	exonic	NM_010914	Nfyb	AAATGCCATACCTCAAACAGGAAAGGTTAAAATTATACAAGGATCCACCACCTTTTTGAC	46.3333	46	5.50391	5.44709	41	44	54	47	46	45	5.47553	5.51023	5.52597	5.61206	5.35439	5.37482
ASCRP4000311	0.697244	0.999821	1.08153	up	mmu_circRNA_015150	mm9_circ_015150	circBase	chr17	-	25267643	25267704	intronic	ENSMUST00000049911	Ube2i	AAATGCCATGGGAGAGAGGTCTTGTACTCGACGTTTGGAACTGAGCTGTTGTAGTGGTAC	39.6667	37.6667	5.25278	5.13971	29	45	45	35	34	44	4.84521	5.54412	5.36901	5.15624	4.83685	5.42605
ASCRP4000312	0.00923195	0.999821	1.11385	up	mmu_circRNA_40207	6_43438969_43373620_-65349|15.80|5|7	25714049	chr6	-	43423620	43488970	exonic	NM_013861	Tpk1	AAATGGAACCTCAGGCTGTGATCTTATTTCAACTCCTGACCAAGACCACACTGACTTTAC	48.5	45.3333	5.52126	5.36571	42	47	56.5	43	52	41	5.47553	5.54412	5.54412	5.4035	5.37192	5.3217
ASCRP4000313	0.335431	0.999821	1.06997	up	mmu_circRNA_41386	7_54070787_54069486_-1301|17.07|1|2	25714049	chr7	+	46814115	46815417	exonic	NM_008186	Gtf2h1	AAATGGAAGCTTACACACCCAAGTTAACTCAGGCAAAGTTGCAGGAGTCCATTGAATATG	41.5	40.6667	5.38886	5.29129	38	39	47.5	39	42	41	5.47553	5.35439	5.33665	5.36318	5.13587	5.37482
ASCRP4000316	0.613353	0.999821	1.20114	up	mmu_circRNA_19717	1_16592434_16572008_-20426|16.47|14|34	25714049	chr1	-	16581926	16602353	exonic	NM_025773	Ube2w	AAATGGTGGTATCATGAAACGACTACAAAAAGAACTGTTGGCTTTGCAGAATGACCCACC	123.5	115.667	6.95092	6.68651	72	132	166.5	84	74	189	6.49775	7.21466	7.14034	6.52215	6.04425	7.49314
ASCRP4000319	0.56781	0.999821	1.08446	up	mmu_circRNA_19373		25070500	chr5	-	110753802	110756768	sense overlapping	NM_029337	Ep400	AAATGTTTCTGCTGCTTTTTCATCCCAGCAGCAACCGTTTCAGGAGGGGAACAGTACATT	93.8333	91.3333	6.53285	6.41587	65.5	91	125	70	96	108	6.28528	6.606	6.70727	6.20933	6.3589	6.67939
ASCRP4000320	0.592497	0.999821	1.07393	up	mmu_circRNA_008982	mm9_circ_008982	circBase	chr13	+	18810431	18830793	exonic	NM_172120	Vps41	AAATTAGCCAAAGGAACATTAAACGACATAAGATTCTGCTGCTGCTGTTTGAACGGACCT	617.667	759	9.51281	9.40991	617	458	778	553	1069	655	9.63729	9.22167	9.67947	9.44586	9.22117	9.56271
ASCRP4000322	0.82926	0.999821	1.0414	up	mmu_circRNA_35892	3_100436521_100420886_-15635|17.16|8|12	25714049	chr3	-	100616962	100632598	exonic	NM_010763	Man1a2	AAATTATTTAAACCCAAGAACAGGGCGCTGGGGTCAGTATATTCAAGACTAAAGCAGTGC	184.5	194.667	7.59184	7.53332	159.5	145	249	180	170	234	7.66766	7.34941	7.75846	7.66766	7.09972	7.83259
ASCRP4000325	0.820388	0.999821	1.16522	up	mmu_circRNA_30302	17_24248084_24230158_-17926|19.49|3|3	25714049	chr17	-	24093190	24111117	exonic	NM_011062	Pdpk1	AAATTCTTCCCTAAGGCTAGAGATCTTGTGGAAAAACTCTTGTATGACGCTGTGCCCATT	383.167	387.167	8.59642	8.37581	160	321	668.5	262	170	729.5	7.69228	8.66531	9.43166	8.26949	7.11887	9.73907
ASCRP4000330	0.86215	0.999821	1.01599	up	mmu_circRNA_30287	17_21645868_21641945_-3923|16.83|3|3	25714049	chr17	+	21504980	21508904	intronic	uc008ara.2	Zfp53	AAATTTTACAAATGCAAAGAATGTGCGTCTGTTGACATTTGGGGATGTGGCTGTGGAATT	94	103	6.5977	6.57482	92	85.5	104.5	95.5	116	97.5	6.82964	6.52477	6.43869	6.6244	6.59236	6.50769
ASCRP4000331	0.993519	0.999821	1.00084	up	mmu_circRNA_31435	18_24781168_24780580_-588|16.51|5|7	25714049	chr18	+	24622078	24622667	exonic	NM_021448	Elp2	AAATTTTAGTGTCATTTCCAGACAGTCACTAAGTCACATGCTCTGTGATAGGCAGTGGGC	61.3333	62	5.87891	5.87771	46	54	84	53	65	68	5.71636	5.80504	6.11534	5.77462	5.84742	6.01108
ASCRP4000332	0.625534	0.999821	1.49402	up	mmu_circRNA_013636	mm9_circ_013636	circBase	chr9	+	8634046	8658377	exonic	NM_013838	Trpc6	AAATTTTCACTTGACAAAAATCAGTTTGTGGCTCATCCAAACTGTCAGCAACAGCTCCTG	207.667	127	7.32125	6.74205	63	448	112	91	65	225	6.2303	9.20088	6.53258	6.6244	5.83694	7.76483
ASCRP4000337	0.821281	0.999821	1.09949	up	mmu_circRNA_19146		25070500	chr15	-	82825229	82857286	sense overlapping	NM_013836	Tcf20	AACAAAGGCTGCTCCTTCCGATACCATTACCCATGTGCCATTGACGCAGGAGGAGGGCTG	661.333	722	9.59192	9.45508	415	513	1056	532.5	691	942.5	9.10764	9.4334	10.2347	9.38675	8.6981	10.2804
ASCRP4000338	0.483899	0.999821	1.32693	up	mmu_circRNA_000890	mm9_circ_000890	circBase	chr15	-	82825230	82857284	exonic	NM_013836	Tcf20	AACAAAGGCTGCTCCTTCCGATACCATTACCCATGTGCCATTGACGCAGGAGGGCTGCTG	697	639.667	9.67823	9.27015	427	539	1125	509	624	786	9.1422	9.51413	10.3784	9.33835	8.57615	9.89594
ASCRP4000342	0.313516	0.999821	1.14455	up	mmu_circRNA_29223	16_11164786_11156113_-8673|22.80|2|2	25714049	chr16	-	11156019	11164693	exonic	NM_145931	Zc3h7a	AACAAATGATGCTGTTATGATTGCTCATTTAGCAAGTGGATGTGCAGGGTAACATGTCCA	39.6667	37.3333	5.30784	5.11306	43	37	39	39	42	31	5.60714	5.22214	5.09425	5.20595	5.15624	4.97699
ASCRP4000343	0.447416	0.999821	1.24546	up	mmu_circRNA_23572	11_67834500_67795629_-38871|18.13|3|3	25714049	chr11	+	67982126	68020998	sense overlapping	NM_018768	Stx8	AACAAATGGGCCAGGAAATTGGGAACGAACTGGATGAACAGAATGAAGAAGAATATCTGG	71.6667	63.3333	6.15696	5.84028	50.5	77.5	87	59	44	87	5.87021	6.43591	6.16478	5.97904	5.19614	6.34566
ASCRP4000346	0.834329	0.999821	1.06396	up	mmu_circRNA_32210	19_7180492_7162093_-18399|15.63|3|4	25714049	chr19	-	7087602	7106002	sense overlapping	NM_201411	Flrt1	AACAACACAAACCAAAGTGCACTCCAAACCGCCCTTTGGCCTCCTTCAATGTGAAGAACC	380.667	523	8.776	8.68655	420.5	339	382.5	429	883	257	9.12022	8.74803	8.45975	9.08235	8.99339	7.98391
ASCRP4000347	0.936552	0.999821	1.01051	up	mmu_circRNA_26717	13_94577658_94559994_-17664|17.70|10|21	25714049	chr13	+	93790038	93807703	exonic	NM_009712	Arsb	AACAACACGGTCTTCATCTTCTCCACAGATCCATTTGGGCTTACAGCATTACCTCATCAT	166.333	203.333	7.46929	7.4542	146	164	189	155.5	302	152.5	7.53523	7.55454	7.31811	7.4297	7.74479	7.18811
ASCRP4000353	0.775586	0.999821	1.09628	up	mmu_circRNA_45466	X_46433928_46404909_-29019|14.54|2|3	25714049	chrX	-	49051731	49080751	exonic	NM_145951	Enox2	AACAAGCTGAGCTGATAATACTAGAACTCTGAATGTAGATTCTGCTGCAATGACGCTGCC	75.8333	77.3333	6.19761	6.06499	51	75	101.5	58	51	123	5.87021	6.34048	6.38215	5.9207	5.451	6.82329
ASCRP4000354	0.154329	0.999821	1.11657	up	mmu_circRNA_44214	9_54571951_54567058_-4893|18.31|3|3	25714049	chr9	-	54719250	54724144	exonic	NM_023191	Wdr61	AACAAGGACCTGTATTCACACCTTCTTTGATCACCAGGATCAGAGTCCTGATGGGAAATA	148.167	148.333	7.27628	7.11719	135	129.5	180	131	175	139	7.42096	7.16317	7.2447	7.19058	7.13778	7.02322
ASCRP4000355	0.87846	0.999821	1.05545	up	mmu_circRNA_45779	X_140311884_140298022_-13862|10.73|2|3	25714049	chrX	-	143863478	143877341	sense overlapping	NM_010025	Dcx	AACAAGGCTATTGGTCACCTGTCTCCATGATTTCTTTGGTGATGATGATGTGTTCATTGC	563.833	828.333	9.35136	9.2735	694	556	441.5	624	1487	374	9.80594	9.56167	8.68648	9.61723	9.60153	8.60175
ASCRP4000359	0.808484	0.999821	1.08081	up	mmu_circRNA_43557	8_122071785_122062027_-9758|23.49|11|13	25714049	chr8	-	119538126	119547885	exonic	NM_019709	Mbtps1	AACAATGTAATTATGGTTTCTGCTATTGGCAATGATGGACCTCTCTATGGGTCCGCTACA	133.333	132.5	7.02917	6.91706	74	130	196	103.5	99	195	6.49775	7.20898	7.38077	6.7965	6.40077	7.5539
ASCRP4000360	0.516644	0.999821	1.12782	up	mmu_circRNA_30422	17_29987633_29986102_-1531|12.93|6|9	25714049	chr17	-	29849156	29850688	exonic	NM_001081160	Mdga1	AACAATGTAGGCAACCCAGCTAAGAAGACCGTCAACCTGCTGGTGCGATACTTGGATGAG	45	41	5.39547	5.22194	34	41	60	34	39	50	5.19614	5.31567	5.6746	5.10477	4.9539	5.60714
ASCRP4000364	0.879033	0.999821	1.03529	up	mmu_circRNA_45018	9_105351218_105341671_-9547|14.34|11|20	25714049	chr9	-	105439340	105448888	exonic	NM_175025	Atp2c1	AACACAGCAGGTATCATCATGTTGGTTGGCTGGTTACTAGGAAAAGACATTCTGGAAATG	354.833	424.833	8.65679	8.60676	426	312.5	326	380	550	344.5	9.13815	8.63055	8.20168	8.90286	8.45359	8.46384
ASCRP4000365	0.749079	0.999821	1.06243	up	mmu_circRNA_38566	5_46087407_46067831_-19576|18.28|1|2	25714049	chr5	+	45676591	45696168	exonic	NM_019438	Ncapg	AACACAGGATGTCAACACAACCACAGCAGTTCTTCAAAATGAAAACGGAAGTTGATTCCA	121	123.167	6.96752	6.88015	116.5	99.5	147	139.5	110	120	7.19879	6.7736	6.93017	7.30258	6.5468	6.79108
ASCRP4000370	0.756432	0.999821	1.02878	up	mmu_circRNA_29107	15_102240150_102238203_-1947|18.96|1|5	25714049	chr15	+	102407771	102409719	exonic	NM_013672	Sp1	AACACCCCAGACCAAGATCACTCCATGGATGAAGTGACAGCTGTGGTGAAGATTGAAAAA	49.8333	50.3333	5.55657	5.51565	42.5	47	60	43	62	46	5.451	5.54412	5.6746	5.36318	5.71636	5.4674
ASCRP4000371	0.484221	0.999821	1.12167	up	mmu_circRNA_26257	13_45078242_45065415_-12827|20.09|2|2	25714049	chr13	-	44970045	44982873	exonic	NM_025772	Dtnbp1	AACACCTGGAGAGCTACAAGAAAAGTAAGAGCTGGTGGACAGCGAGGTGGTCATGCTGTC	42.1667	40.3333	5.37403	5.20838	33.5	42	51	40	34	47	5.19614	5.43163	5.49432	5.29132	4.83685	5.49698
ASCRP4000373	0.539403	0.999821	1.0424	up	mmu_circRNA_45284	9_121394455_121392356_-2099|21.24|3|3	25714049	chr9	-	121483237	121485337	intergenic			AACAGAAAGAAAACTTGAACAGGGAGAAGTGACCACTTCACGGTACTTTGTATTCTGGGG	28	28.1667	4.6792	4.6193	26	31	27	27	31.5	26	4.60059	4.84103	4.59599	4.54588	4.63942	4.67259
ASCRP4000382	0.817621	0.999821	1.08847	up	mmu_circRNA_20419	1_82872899_82871863_-1036|19.14|3|3	25714049	chr1	+	82875287	82876324	exonic	NM_010472	Agfg1	AACAGCTACAGCCAATTTTGCTAACTTTGCACACTTTAACAGTCATGCAGGTATGTTCCG	143.333	140.333	7.10646	6.98416	80	118	232	112	92	217	6.65096	7.03335	7.63507	6.97338	6.28682	7.69228
ASCRP4000383	0.949429	0.999821	1.00816	up	mmu_circRNA_010086	mm9_circ_010086	circBase	chr9	+	70559036	70562861	exonic	NM_025690	Sltm	AACAGCTCAAGTAAAAAACAAGAAGCAGATGAGTTGAGTGGAGATGCTTCTGTGGAAGAT	41	42.5	5.36726	5.35553	36.5	41	45.5	42.5	38	47	5.31869	5.43163	5.35145	5.53118	5.01467	5.52074
ASCRP4000388	0.63779	0.999821	1.05222	up	mmu_circRNA_28033	14_119458362_119425644_-32718|16.16|3|3	25714049	chr14	-	119026421	119059140	exonic	NM_001081252	Uggt2	AACAGTACATAGCAACTGTGACCTTGATAATATTAACTTAAAAGATTGGATTAATGACTT	59.3333	60.1667	5.88571	5.81227	57	50	71	53	75	52.5	6.09086	5.70948	5.85678	5.77462	5.98759	5.6746
ASCRP4000389	0.428515	0.999821	1.12574	up	mmu_circRNA_38943	5_90648548_90646542_-2006|21.92|3|3	25714049	chr5	-	90217516	90219523	exonic	NR_028088	Cox18	AACAGTACCCTCGACTCACCTATCTGAAGAACATGCGGAGACTTATCTCAGAGCTGTATG	106.167	103.833	6.77662	6.60575	99.5	115	104	95	124	92.5	6.95412	6.95799	6.41774	6.66938	6.68991	6.45796
ASCRP4000395	0.401232	0.999821	1.04575	up	mmu_circRNA_27027	14_8974058_8952335_-21723|23.42|3|3	25714049	chr14	+	8119820	8141544	exonic	NM_145458	Pxk	AACATATGGGCGGCAGATATTAGAGGAATATATCATCCGGGTGCAAAGAGGAATTTCTGC	52	49	5.60245	5.53791	44	51	61	48	51	48	5.49964	5.61206	5.69563	5.61206	5.48092	5.52074
ASCRP4000400	0.461668	0.999821	1.13497	up	mmu_circRNA_20194	1_60203016_60166066_-36950|15.77|2|2	25714049	chr1	+	60109221	60146172	exonic	NM_139150	Carf	AACATCCTCAGAGAGACTGTAACAGTTACATTTGCAGAAGCATCGGACCTGTATGGACTC	56.3333	54.3333	5.8605	5.67784	48	56	65	49	45	69	5.85575	5.9207	5.80504	5.68164	5.29132	6.06056
ASCRP4000404	0.231295	0.999821	1.13044	up	mmu_circRNA_40900	6_120688343_120670886_-17457|20.65|5|6	25714049	chr6	+	120720867	120738325	exonic	NM_001128151	Cecr2	AACATGATTGCCCAGAAGGAGTTAGAGGCAGCTCTTCACAGAGATGACGTGGAGTTTATC	63	56.8333	5.94621	5.76933	49	67	73	50.5	57	63	5.78338	6.13258	5.92268	5.69795	5.69331	5.91672
ASCRP4000406	0.683487	0.999821	1.08243	up	mmu_circRNA_24151	11_97413292_97379924_-33368|22.52|2|2	25714049	chr11	-	97518609	97551978	exonic	NM_018873	Srcin1	AACATGGCAAGCAACGAACGGAATACATGAGGATCCAGGCCCAGCAGCAGATCCGGAGCG	57	52.1667	5.66722	5.55294	41	56.5	73.5	43	52.5	61	5.24452	5.80504	5.95211	5.33069	5.49964	5.8285
ASCRP4000407	0.463638	0.999821	1.07469	up	mmu_circRNA_005710	mm9_circ_005710	circBase	chr7	-	75136297	75149088	exonic	NM_153579	Sv2b	AACATGGGAAGCTTGTGAACGATAAGCTGGGGCTTCAGCATGGGGACTAATTACCACTTC	32	30.6667	4.96235	4.85844	29	32	35	30	32	30	4.9066	5.00347	4.97699	5.01094	4.61046	4.9539
ASCRP4000413	0.241253	0.999821	1.10911	up	mmu_circRNA_32880	2_4967245_4961185_-6060|17.46|2|2	25714049	chr2	-	5040138	5046199	exonic	NM_181848	Optn	AACCAAAAGGTGGAGAGACTTGAAGTCGCCCTCAGAGAAGCCAAAGAAAGGACCTCACAG	114.667	110.833	6.8646	6.7152	83.5	106.5	154	92	123.5	117	6.67939	6.8912	7.02322	6.65454	6.69456	6.7965
ASCRP4000414	0.52168	0.999821	1.07451	up	mmu_circRNA_26959	13_110562888_110530595_-32293|20.28|12|38	25714049	chr13	+	109740386	109772680	exonic	NM_011056	Pde4d	AACCAACCATCCATCAACAAAGCCACCATCACAGTTTCGATGTGGACAATGGCACATCAG	103.5	107.833	6.71353	6.60985	82	99	129.5	83	145.5	95	6.64015	6.73123	6.7692	6.45111	6.89474	6.48371
ASCRP4000418	0.842199	0.999821	1.02118	up	mmu_circRNA_28992	15_93938518_93936946_-1572|11.91|1|2	25714049	chr15	-	94106514	94108087	intergenic			AACCATGATACAACATATACAAGTGAAGTGCATGCTGGGAACTTTGTGCCTCACAGAATG	30.6667	33	4.94259	4.91235	31	31	30	34	37	28	5.08719	4.97699	4.76359	5.055	4.97699	4.70507
ASCRP4000420	0.73612	0.999821	1.22747	up	mmu_circRNA_30398	17_28577998_28565297_-12701|19.20|11|21	25714049	chr17	-	28428351	28441053	exonic	NM_010220	Fkbp5	AACCCAAACGAAGGAGCAACGGTAAAAGGTCTTCTACTTACAAAGGACAATGACTACTGA	132.667	133.5	6.94721	6.65152	65	116.5	216.5	73.5	59	268	6.28528	7.00181	7.55454	6.29756	5.59972	8.05728
ASCRP4000421	0.324541	0.999821	1.05847	up	mmu_circRNA_39615	5_143849300_143829996_-19304|19.56|2|2	25714049	chr5	-	143068316	143087621	exonic	NM_080561	Rnf216	AACCCACGCTGCCGAAAGACTTTGTAATTTTCTTCTGGAAAACCCAGATTATCCAAAGAG	58.3333	59.3333	5.90117	5.81919	50	60.5	64.5	55	61	62	5.88859	6.01852	5.79641	5.82002	5.75916	5.8784
ASCRP4000422	0.85542	0.999821	1.07026	up	mmu_circRNA_017587	mm9_circ_017587	circBase	chr2	+	158382503	158383163	sense overlapping	NM_175692	Snhg11	AACCCAGTTGTTTCCCACTTCGGGATGTTCTGTGATGGTTCCTCAGGTTGCCGTGGACTC	299.167	349.5	8.3737	8.27574	339	333.5	225	362	467	219.5	8.80169	8.71894	7.60048	8.85121	8.24136	7.73467
ASCRP4000424	0.754162	0.999821	1.03835	up	mmu_circRNA_014001	mm9_circ_014001	circBase	chr2	+	91546321	91550758	exonic	NM_029437	Ckap5	AACCCCAAGATCATAGTGGCCTGTATAGAAACACTGAGGAAAGCCTTAAGGAACTACTTT	94.3333	96.8333	6.57913	6.52484	91	88	104	98	94.5	98	6.80189	6.53258	6.4029	6.72329	6.33825	6.51297
ASCRP4000425	0.7185	0.999821	1.04292	up	mmu_circRNA_19328		25070500	chr4	+	83535785	83554884	sense overlapping	NM_001081012	Ccdc171	AACCCGGCTACAAAAAACTCTACAGACAGACTTTAGTCCATCTAACCTGTAAGTCACAGA	29.5	31	4.9077	4.84707	31.5	27	30	27	40	26	5.16967	4.78985	4.76359	4.73235	5.01467	4.79419
ASCRP4000427	0.376392	0.999821	1.11689	up	mmu_circRNA_30545	17_46884493_46880135_-4358|16.64|3|3	25714049	chr17	-	46743185	46747544	exonic	NM_028065	Cnpy3	AACCGGTTTGCCAAGTGTGCAAGTATGTTGCTGTGGAGCTGAAGTCGGCTTTTGAGGAAA	55	51.6667	5.76379	5.60431	53.5	52	59.5	46.5	64.5	44	6.00173	5.6316	5.65803	5.49698	5.81895	5.49698
ASCRP4000430	0.211364	0.999821	1.06953	up	mmu_circRNA_38270	5_24212402_24195198_-17204|16.04|2|2	25714049	chr5	+	24689379	24706584	exonic	NM_016736	Nub1	AACCTGGACGATGCCCTGAAGTTTTACTTTCAAGGATGGCGCAGAAGAAATATCTTCAAG	37.5	36.6667	5.14276	5.04578	33.5	40	39	35	40	35	5.055	5.24768	5.12558	5.01094	5.01467	5.11174
ASCRP4000435	0.836995	0.999821	1.04263	up	mmu_circRNA_43489	8_113725458_113711614_-13844|19.25|5|5	25714049	chr8	-	111187713	111201558	exonic	NM_009149	Glg1	AACCTTGGAATGAACTGCCAACAGGCGCCCGAGAACGAGATTTCTTCAGACTGCAATCAT	76.6667	75.1667	6.20066	6.14043	54	61	115	67.5	61	97	6.00173	6.01852	6.58173	6.17313	5.78338	6.46478
ASCRP4000436	0.778218	0.999821	1.02256	up	mmu_circRNA_45294	9_122172907_122166174_-6733|19.95|2|2	25714049	chr9	-	122257055	122263789	exonic	NM_133979	Ano10	AACCTTGTATGAGCAAGTCCTCCTGGAGAAGGAAATGGGAACGTACCTGTGAGGAGACTG	89.3333	91.5	6.44551	6.41332	75	78	115	74	97.5	103	6.44284	6.34048	6.55321	6.28682	6.37203	6.5811
ASCRP4000439	0.509402	0.999821	1.14614	up	mmu_circRNA_38528	5_38526541_38518171_-8370|16.87|3|5	25714049	chr5	+	38126931	38135302	exonic	NM_026959	Stx18	AACGAAGACATCCGAGAGTTTGAACAAGAAAATCAGCGACTCATTGGTGAAATGAACAGC	39	35.5	5.14594	4.94916	30	41	46	31	32	43.5	4.7855	5.31567	5.33665	4.71196	4.78113	5.35439
ASCRP4000440	0.401179	0.999821	1.08455	up	mmu_circRNA_35308	3_41400748_41385117_-15631|19.79|10|13	25714049	chr3	+	41581194	41596826	exonic	NM_172303	Jade1	AACGAGATGGTGTTCTGTGACAAGTGTAACATCTGTGTGCACCAGGCTGCCTGCTGTCTC	144.167	154	7.24261	7.12552	113	133	186.5	108.5	206.5	147	7.1786	7.24628	7.30296	6.91231	7.32562	7.13863
ASCRP4000441	0.930747	0.999821	1.05754	up	mmu_circRNA_34264	2_117089675_117083370_-6305|22.12|2|2	25714049	chr2	+	117257633	117263939	exonic	NM_026620	Fam98b	AACGATTGGATGTGACAGTGCAGTCCTTTGGATGGTCCGATAGAGCAAAGGTATAAGGGG	661	727.167	9.52019	9.43948	350	474	1159	609	406	1166.5	8.84678	9.28327	10.4305	9.59213	8.09931	10.627
ASCRP4000443	0.765783	0.999821	1.05414	up	mmu_circRNA_41763	7_87905814_87904644_-1170|10.94|3|3	25714049	chr7	-	80759757	80760928	exonic	NM_016721	Iqgap1	AACGCTAAAAACAGGAAGAAGAAATCAACAACATGAAGATCGAGCTGGAGAAGTACGGGA	34	33.1667	4.9017	4.82563	29	31	42	32	31.5	36	4.60059	4.89856	5.20595	4.84939	4.53326	5.09425
ASCRP4000444	0.981052	0.999821	1.00343	up	mmu_circRNA_011796	mm9_circ_011796	circBase	chr18	+	69633576	69643015	exonic	NM_013685	Tcf4	AACGGAACAGACAGTATAATGGGTCTACGCTCCTTCAGCCAGCACTGCCGACTACAACAG	128	142.833	7.02108	7.01614	102	116	166	125.5	196	107	6.93999	6.98292	7.14034	7.12836	7.26673	6.65335
ASCRP4000445	0.768433	0.999821	1.06006	up	mmu_circRNA_30506	17_43177138_43174544_-2594|20.34|12|22	25714049	chr17	+	43037594	43040189	exonic	NM_178589	Tnfrsf21	AACGGCCATGCTTGGATTCCTCAGCACCATCACAGCTCAACCAGAACAAAAGACTCTGAG	91.5	95.8333	6.53585	6.4517	83	91.5	100	86.5	136	65	6.65096	6.61093	6.34566	6.55065	6.82541	5.97904
ASCRP4000446	0.393842	0.999821	1.14165	up	mmu_circRNA_31769	18_56692248_56691144_-1104|16.94|3|3	25714049	chr18	-	56531489	56532594	exonic	NM_138600	Aldh7a1	AACGTCAATATTCCTACCAGCGGGGCTGAGATTGGTGGTGCGTTTGCCAATATCCTCTAT	102.333	96.1667	6.66943	6.47831	84	88	135	77.5	89	122	6.62805	6.56976	6.81049	6.34122	6.24622	6.8475
ASCRP4000448	0.822765	0.999821	1.05393	up	mmu_circRNA_45859	X_154029487_153996817_-32670|14.85|2|2	25714049	chrX	-	157558884	157591555	exonic	NM_172307	Mbtps2	AACGTTACAACAATTAAGCTTCCCAGTTAGAGGTTCAATTTTGGAATGGTGTTTGGCGTG	58.6667	61.6667	5.88588	5.81011	49	48	79	46	49	90	5.9207	5.6746	6.06236	5.61206	5.42605	6.39221
ASCRP4000451	0.245364	0.999821	1.09404	up	mmu_circRNA_38822	5_76988850_76978477_-10373|15.21|5|6	25714049	chr5	+	76549451	76559825	exonic	NM_027270	Exoc1	AACTACAGCAGCATCAAAACATGTCTGCATCAATGGGTCATGATCAGAGTTCAACTCTTG	40.6667	37.5	5.24612	5.11645	35	37	50	36	38.5	38	5.19614	5.13587	5.40634	5.10477	5.03864	5.20595
ASCRP4000453	0.704221	0.999821	1.06943	up	mmu_circRNA_23885	11_83300915_83297791_-3124|21.60|2|3	25714049	chr11	+	83484288	83487413	sense overlapping	NM_027427	Taf15	AACTACAGCCACCACACACAAGCTCTGGTGAAATATTTGTGAGAAATTTTCACAGGAACG	77.1667	73	6.24383	6.147	48	74.5	109	75	68	76	5.85575	6.37203	6.50372	6.37058	5.91573	6.15469
ASCRP4000454	0.0548406	0.999821	1.33305	up	mmu_circRNA_32787	19_57158093_57135743_-22350|21.87|2|2	25714049	chr19	-	57061252	57083603	exonic	NM_178688	Ablim1	AACTACGTCTCGCTCGCCCCAGCACTTCCACCGACCTGGCAGGCGACAAGCATTATCATC	751.333	809.833	9.85024	9.43551	642	669.5	942.5	649	1215.5	565	9.70216	9.82621	10.0224	9.6716	9.37756	9.25737
ASCRP4000456	0.944237	0.999821	1.01117	up	mmu_circRNA_38369	5_29990382_29964178_-26204|22.21|3|3	25714049	chr5	+	29637637	29663842	exonic	NM_133907	Ube3c	AACTATTCAGATCTTTCAAAGGTTGATTTATGCTGATAAGCAAGAAGTTCAAGGCGATGG	31.5	33.5	4.92336	4.90734	29	31	34.5	29	33	38.5	4.97699	4.89856	4.89452	4.78985	4.61046	5.3217
ASCRP4000459	0.606807	0.999821	1.07586	up	mmu_circRNA_35581	3_69547550_69533260_-14290|10.62|2|3	25714049	chr3	+	69729337	69743628	exonic	NM_133787	Nmd3	AACTCACTTGGGACATCTTTTAAATCCTGGAGACCTGGTGCTGGGGTTCGGCTTGTCGAT	141	141.667	7.19286	7.08737	126	129	168	151	147	127	7.31093	7.15137	7.11628	7.44496	6.9346	6.88256
ASCRP4000460	0.855115	0.999821	1.05164	up	mmu_circRNA_43833	9_21728307_21727884_-423|21.30|2|3	25714049	chr9	+	21923439	21923863	antisense	NM_178577	Tmem205	AACTCAGAGAAATTCTCCTGTCTCTGACTCCAGAACGCTAGAACTAAAGACCCAAGGAAC	262.5	359.167	8.18009	8.10745	268	225.5	294	263.5	634	180	8.42711	8.0936	8.01956	8.29842	8.59772	7.42621
ASCRP4000462	0.443965	0.999821	1.24704	up	mmu_circRNA_42889	8_50347418_50321521_-25897|18.34|1|2	25714049	chr8	-	49236166	49262064	intergenic			AACTCATCAGAGAAGCTAGAGGGGAAAGGGCAGAGGAATTCAGTATTGTGATGAGAATCA	50.5	44.3333	5.67332	5.35481	54.5	59	38	48	55	30	6.00173	5.89264	5.12558	5.61206	5.60714	4.84521
ASCRP4000463	0.469009	0.999821	1.1913	up	mmu_circRNA_29377	16_17697787_17680642_-17145|17.50|3|4	25714049	chr16	-	17680548	17697694	exonic	NM_033609	Med15	AACTCCACAGATGAGGATGCCATGAGGAAAGCTGGTGTGGCCCACAGTAAATCTAGCAAG	91.5	82.1667	6.54193	6.2894	65	86.5	123	66.5	60	120	6.32031	6.61093	6.69456	6.23987	5.80504	6.82329
ASCRP4000464	0.93998	0.999821	1.00999	up	mmu_circRNA_33096	2_20688238_20665086_-23152|16.86|2|2	25714049	chr2	+	20743458	20766611	exonic	NM_029895	Etl4	AACTCCAGCAGATGAGGCAGCTCCAGATGCAGAGAGAAATTGTTTATGCAAGAGGAGATG	40.3333	42.3333	5.40906	5.39472	42	41	38	41	51	35	5.64607	5.43163	5.14949	5.4035	5.57471	5.20595
ASCRP4000465	0.814187	0.999821	1.08783	up	mmu_circRNA_22225	10_74724702_74707824_-16878|15.23|14|35	25714049	chr10	+	75245078	75261957	exonic	NM_153406	Specc1l	AACTCCCACAGTAAAAACCCTCATCAAGTCTTTCGACAGTGCATCTCAAGGCACTAGTTC	462.833	491.333	8.94622	8.82476	282	312.5	794	314.5	561.5	598	8.49032	8.62233	9.72599	8.61622	8.47131	9.38675
ASCRP4000466	0.712948	0.999821	1.04273	up	mmu_circRNA_44000	9_37191039_37189941_-1098|23.52|15|55	25714049	chr9	+	37382355	37383454	exonic	NM_175189	Hepacam	AACTCCTTGGAATACATGGATCAGAATGATGACCGCCTAAAATCAGAAGGAAGAAGCTCC	33.6667	35	4.95973	4.89936	29.5	35.5	36	37	42	26	4.88236	5.09425	4.90259	5.10477	4.9539	4.63942
ASCRP4000467	0.587841	0.999821	1.05398	up	mmu_circRNA_016981	mm9_circ_016981	circBase	chr4	+	138234242	138237307	exonic	NM_010470	Hp1bp3	AACTCTAACTATCAGAGCCCCAGTTGTTGAAGAATGCTCTGCAGCGAGCAGTAGAGAGAG	44.5	44	5.47389	5.39804	41.5	49	43	41.5	49	41.5	5.52074	5.66278	5.23816	5.4035	5.451	5.33962
ASCRP4000468	0.96862	0.999821	1.00266	up	mmu_circRNA_24992	12_41526337_41429448_-96889|18.68|6|6	25714049	chr12	+	40702860	40799750	exonic	NM_172803	Dock4	AACTCTACGATCTGCATCTCAAGGCGCAGAACTTCACAGGTGAAATGAGGAATGATTTAT	40.3333	41.8333	5.36115	5.35732	34	43	44	40	45	40.5	5.26967	5.54412	5.26967	5.36318	5.35439	5.35439
ASCRP4000470	0.917037	0.999821	1.06598	up	mmu_circRNA_27242	14_27289886_27241907_-47979|15.69|3|3	25714049	chr14	-	26422420	26470400	exonic	NM_032008	Slmap	AACTCTCCTCAGTAAGGCTGAAAACCAAGCAAAGGATGTACAGAAAGAGTGTCATCCATG	307.333	331	8.25009	8.1579	139.5	265.5	517	228.5	153.5	611	7.44012	8.35257	8.95757	8.05818	6.9905	9.42503
ASCRP4000473	0.830664	0.999821	1.13642	up	mmu_circRNA_19577	1_5126018_5085696_-40322|20.68|9|13	25714049	chr1	+	5095614	5135937	exonic	NM_133826	Atp6v1h	AACTCTTGAAGAAAATCACCAGCGTGTCAGCATTTTCTTTGACTATGCGAAACGAAGCAA	398.167	421.833	8.74031	8.55581	216	357.5	621	300.5	200.5	764.5	8.10936	8.81563	9.29595	8.53606	7.29915	9.83222
ASCRP4000474	0.505869	0.999821	1.24832	up	mmu_circRNA_35029	2_173521500_173513648_-7852|15.67|11|17	25714049	chr2	+	173688146	173695999	exonic	NM_024436	Rab22a	AACTCTTTATAGAAATTAGGCATCTTTTATGACCAAGACTGTCCAGTACCAAAATGAGCT	104.833	92.3333	6.67816	6.35818	61	102.5	151	70	65	142	6.21581	6.83386	6.98482	6.20933	5.80504	7.06018
ASCRP4000480	0.660266	0.999821	1.03204	up	mmu_circRNA_43934	9_31145007_31137247_-7760|17.91|4|6	25714049	chr9	+	31329661	31337422	exonic	NM_001080817	Prdm10	AACTGGACGTGTTTACCAGGTTTCTCTTGATAAAGGAGACAGAAAAGACAGGGATTTGCA	40.6667	40.8333	5.28436	5.23886	35	40	47	38	43	41.5	5.13929	5.3921	5.3217	5.20595	5.15624	5.35439
ASCRP4000482	0.47112	0.999821	1.12147	up	mmu_circRNA_39362	5_124167067_124157278_-9789|13.31|23|72	25714049	chr5	-	123707268	123717058	exonic	NM_027494	Zcchc8	AACTGGAGAATTCTGGACTTGCACTCTATGATGGAAACGTGGTATACTGGTGAGCAATAC	104.667	97.8333	6.67421	6.50881	67	103	144	76.5	104	113	6.32031	6.7965	6.90581	6.34122	6.48371	6.70151
ASCRP4000483	0.70793	0.999821	1.0616	up	mmu_circRNA_24260	11_105121666_105108088_-13578|16.54|4|4	25714049	chr11	+	105246773	105260352	exonic	NM_001112705	Tlk2	AACTGGAGAGATGAGAAAAAGGAGAATTACCACAAGCCAACTGTGATTTGAGACGACAGA	42.6667	41.3333	5.30819	5.22194	35	38	55	40	35	49	5.19614	5.22214	5.50627	5.24452	4.88236	5.53896
ASCRP4000484	0.278706	0.999821	1.08221	up	mmu_circRNA_37847	4_138911100_138910076_-1024|16.55|2|2	25714049	chr4	+	139354160	139355185	exonic	NM_146157	Emc1	AACTGGGAGATAACTCTGGACACTGGCAGGAGACAGCAGTATGTTGGGAAGATCAAGTTT	36	34	5.05834	4.94436	32	35	41	33	39	30	4.97699	5.01838	5.17965	4.9539	5.055	4.82417
ASCRP4000485	0.972768	0.999821	1.00489	up	mmu_circRNA_22569	10_106522007_106482269_-39738|16.68|2|2	25714049	chr10	-	107045212	107084951	exonic	NM_198636	Acss3	AACTGGGCTGCCTAAGGTTTGTGGAAGGGATGCTGAACATTTGTTACAATGCTATTGATC	153.333	170.167	7.33357	7.32653	157	144	159	142.5	179	189	7.62322	7.33682	7.04068	7.3275	7.15897	7.49314
ASCRP4000486	0.652883	0.999821	1.04604	up	mmu_circRNA_43903	9_26896962_26877253_-19709|18.92|2|3	25714049	chr9	+	27069667	27089377	exonic	NM_178113	Ncapd3	AACTGTCAACCATGTAACTAAACGGGCAATCAGCACCCCAGAGAGTGAAATGTATCTTTA	69.1667	66.1667	6.0046	5.93967	53	64	90.5	62.5	70	66	5.75026	6.06236	6.20118	5.96178	5.93256	5.92466
ASCRP4000487	0.868207	0.999821	1.04401	up	mmu_circRNA_19427		25070500	chr6	+	113149551	113150191	sense overlapping	NM_028385	Setd5	AACTGTTTACAGCCCTTCCAGATATAGCTACCAGGCAGGATGGTTCCTACATCAGTTGAA	68.1667	63.8333	5.96624	5.9041	42	53	109.5	48	59	84.5	5.56966	5.82533	6.50372	5.66515	5.71636	6.3308
ASCRP4000490	0.515242	0.999821	1.07646	up	mmu_circRNA_37156	4_94245146_94238378_-6768|17.12|2|2	25714049	chr4	-	94571686	94578455	exonic	NM_172695	Plaa	AACTTCAGATTTTGTGGAAAGCTATCAACTGGCCTGAAGGTGGTGGTCGCTATGTTCCAG	79.3333	79.8333	6.31617	6.20987	71.5	77	89.5	85.5	75	79	6.39221	6.34048	6.21581	6.45111	5.96756	6.21095
ASCRP4000494	0.282394	0.999821	1.33574	up	mmu_circRNA_008622	mm9_circ_008622	circBase	chr3	+	88346444	88349444	exonic	NM_178246	Smg5	AACTTCATGTACCTACAAAGCCTGTTACAGCCCAAAAGTAGCACGCTATCAGAATGAGTT	195.5	169.167	7.69787	7.28023	143.5	176.5	266.5	129.5	134	244	7.51631	7.70645	7.87084	7.14034	6.80835	7.892
ASCRP4000497	0.918471	0.999821	1.04665	up	mmu_circRNA_19261		25070500	chr2	-	140042091	140057501	sense overlapping	NM_175225	Tasp1	AACTTGAGGTAGGTTGACTCCCTTTGCACAGTTGGATGGAAGGATGCTCTTTTCCTGATA	303.333	347.667	8.35857	8.2928	191	286	433	249.5	214.5	579	7.9437	8.46316	8.66886	8.20372	7.36408	9.3106
ASCRP4000498	0.1936	0.999821	1.10928	up	mmu_circRNA_37693	4_129298394_129298228_-166|14.81|2|3	25714049	chr4	-	129620983	129621150	exonic	NM_025455	Ccdc28b	AACTTGCTCAATGATTTTCATTCAGGCCGCCTGCAGGCCTTTGAGCAGGCAAGGAGAAAT	31.3333	30.3333	4.89687	4.74724	31	32	31	29	34	28	4.97699	4.95002	4.76359	4.61538	4.78113	4.84521
ASCRP4000499	0.980538	0.999821	1.01173	up	mmu_circRNA_39004	5_96571369_96557962_-13407|17.86|2|2	25714049	chr5	-	96128942	96142350	intronic	AK139952		AACTTGGCCGGCTCTTCCAGCTACAAACTCTAGGTTTAACAGTGAGGAATCATTTAAAGT	519.833	625.667	9.20468	9.18786	280	535.5	744	338.5	603.5	935	8.49032	9.5058	9.61791	8.75876	8.5443	10.2605
ASCRP4000501	0.259128	0.999821	1.2118	up	mmu_circRNA_21649	10_10656376_10502357_-154019|16.11|2|3	25714049	chr10	-	10782558	10936578	exonic	NM_016976	Grm1	AACTTTAAAAAAGTCTGCACAGGGAATTACGGCGAGAGTGGAATGGATGCTTTCAAAGAG	63.6667	57.3333	5.97637	5.69922	57	49	85	44	74	54	6.1049	5.6746	6.14962	5.43996	5.94822	5.70948
ASCRP4000502	0.817712	0.999821	1.0681	up	mmu_circRNA_36624	4_34032380_34030527_-1853|17.98|3|3	25714049	chr4	+	33943551	33945405	sense overlapping	NM_007726	Cnr1	AACTTTAATGATGCTGTGTCTGTCCATAGTATAAAAGGGTTCCCTCCTGGCACCTCTTTC	589.833	910	9.45827	9.36322	690	502.5	577	606	1730	394	9.80224	9.39757	9.17501	9.59213	9.80291	8.69463
ASCRP4000504	0.487711	0.999821	1.20845	up	mmu_circRNA_014199	mm9_circ_014199	circBase	chr2	-	25570017	25570112	sense overlapping	NM_001081199	Mamdc4	AACTTTGAGCAGGACTCCTGCAGACCCATGACCCCTAACCCACTCTCATAGGTTTCCATG	313	396.667	8.47626	8.20311	320	258	361	247	739	204	8.72193	8.32715	8.37971	8.20128	8.78543	7.62261
ASCRP4000506	0.157915	0.999821	1.15072	up	mmu_circRNA_002489	mm9_circ_002489	circBase	chr16	+	91782160	91785351	exonic	NM_010587	Itsn1	AACTTTTTTTTCCAATCTGGGTTACCTCAGCCTGTCTTAGCACAAATATGGCGTCGATCA	262.167	271.833	8.18147	7.97892	207	230	349.5	226	313.5	276	8.06695	8.14675	8.3307	8.03063	7.80946	8.09668
ASCRP4000509	0.538514	0.999821	1.05488	up	mmu_circRNA_22196	10_69999252_69997432_-1820|21.41|5|5	25714049	chr10	+	70534683	70536504	exonic	NM_024244	Fam13c	AAGAAAAATTTGAACAAGAAAAGAAATACCGCATCCCATGCCAGCTCATAAGGATGCACC	83.3333	83.3333	6.36719	6.2901	65	71	114	70	95	85	6.29756	6.22227	6.58173	6.22709	6.34566	6.29756
ASCRP4000511	0.0978822	0.999821	1.60315	up	mmu_circRNA_34157	2_104610337_104602968_-7369|18.49|5|5	25714049	chr2	-	104762810	104770180	exonic	NM_001123327	Qser1	AAGAAAACTCTAAGGACTTCTAAAACAACCACTAAGTCTGCACAGGCTTTGAGCCTCCAG	183.833	127.833	7.58451	6.9036	119	190	242.5	134.5	102	147	7.19305	7.82862	7.73184	7.19633	6.41211	7.10235
ASCRP4000512	0.47581	0.999821	1.06803	up	mmu_circRNA_37330	4_106344353_106343054_-1299|17.55|3|3	25714049	chr4	-	106670448	106671748	exonic	NM_028209	Ttc4	AAGAAAAGAAGGAACAGCATCAGAATGAGGCTCTGCTCCAGGCCATCAAGGTGCCCTGTG	106.167	107.667	6.74143	6.64647	85.5	92	141	92	135	96	6.7153	6.6244	6.8846	6.64737	6.80835	6.48371
ASCRP4000516	0.939834	0.999821	1.01084	up	mmu_circRNA_012843	mm9_circ_012843	circBase	chr5	+	103501366	103501912	exonic	NM_011204	Ptpn13	AAGAAACTTCAGGTTCTGAGAGAAGCCATGAATGTAGAAGGAAGAAGCTCCACTTCAGAC	54	59	5.7565	5.74095	55	47	60	47	64	66	5.98285	5.61206	5.6746	5.46195	5.75916	6.00173
ASCRP4000517	0.670922	0.999821	1.03135	up	mmu_circRNA_19468		25070500	chr7	-	99482784	99482932	exonic	NR_002172	Snord15a	AAGAAACTTCCTAAAGATGACCAAGAGGCATTTGTCTGAGAAGGCTTCGATGAAGAGGTG	37.1667	37	5.20451	5.15998	32.5	38	41	39	38	34	5.16967	5.29438	5.14949	5.33069	5.09425	5.055
ASCRP4000518	0.201531	0.999821	1.18075	up	mmu_circRNA_19996	1_42723848_42723686_-162|18.66|2|2	25714049	chr1	-	42666840	42667003	exonic	NR_027826	Pantr1	AAGAAAGAAGAGAAATGGAGAAGGAACTCAGTGAATATTGCCCTGGGTCCTGGTAATTCC	168.833	163.667	7.51717	7.27747	150.5	170	186	155	191	145	7.60048	7.6534	7.29762	7.48376	7.24628	7.10235
ASCRP4000519	0.0536939	0.999821	1.48969	up	mmu_circRNA_32073	18_82827598_82826341_-1257|14.07|5|6	25714049	chr18	-	82656948	82658206	exonic	NM_177832	Zfp236	AAGAAAGAGAAAAAACTTCTGAAGAAGAAATCCCCGTTCCTACCTGGCCACGATCTTTCA	362.333	294.333	8.67368	8.09867	243	384	460	260	345	278	8.31134	8.95151	8.7582	8.25971	7.92823	8.10806
ASCRP4000520	0.463686	0.999821	1.08871	up	mmu_circRNA_41708	7_82369717_82350976_-18741|19.68|3|3	25714049	chr7	-	75206089	75224831	sense overlapping	NM_153579	Sv2b	AAGAAAGGAATGCTTGGTCTGGTGATAGGGGTCAAAGCTTAAGAGAGCTTACTGCTCTTA	49.1667	49	5.59928	5.47665	46	50	51.5	44	62	41	5.68164	5.64607	5.47011	5.4035	5.74129	5.28516
ASCRP4000521	0.983833	0.999821	1.00388	up	mmu_circRNA_22714	10_119492122_119436808_-55314|18.29|1|2	25714049	chr10	+	119999751	120055066	exonic	NM_028736	Grip1	AAGAAATAAAGGAGATCATGTCCCCAACTCCGGTGGAGCTACACAAGTGTCTTTAGCCTC	91.6667	106	6.57965	6.57406	84	100	91	89.5	149	79.5	6.68991	6.7965	6.25254	6.59734	6.90581	6.21904
ASCRP4000523	0.516706	0.999821	1.09046	up	mmu_circRNA_37644	4_126703471_126703099_-372|11.29|4|5	25714049	chr4	+	127025854	127026227	exonic	NM_023603	Sfpq	AAGAAATGCAGAAACGTAAAGAAATGCAGTTGAGGGAGAGAGAAACACCACCTCGTTTTG	54.5	53.8333	5.7689	5.64396	50	52	61.5	58.5	47	56	5.82002	5.80504	5.68164	5.90071	5.3217	5.70948
ASCRP4000526	0.844719	0.999821	1.05831	up	mmu_circRNA_31194	18_5214917_5213117_-1800|19.33|3|4	25714049	chr18	-	5213118	5214919	exonic	NM_178722	Zfp438	AAGAACAGAGATCCTGGTATGCAAGGACCTGACAACTCACTGGAGAGGTGAATCAAACAT	48.1667	42	5.35502	5.27325	28	43.5	73	39	36	51	4.7855	5.37482	5.90473	5.29132	4.88236	5.64607
ASCRP4000528	0.890676	0.999821	1.02326	up	mmu_circRNA_40750	6_112638032_112615272_-22760|22.27|2|2	25714049	chr6	-	112665277	112688038	exonic	NM_021385	Rad18	AAGAACCAAACAGAGAAGGAAATTGAGGAAGTTCACAGTGAATATCATTGTTCACTCTGT	58.3333	57.8333	5.82562	5.79245	40	51	84	59	50	64.5	5.56966	5.77462	6.13258	5.94822	5.48092	5.94822
ASCRP4000531	0.313885	0.999821	2.3638	up	mmu_circRNA_39531	5_136191933_136191742_-191|19.37|2|2	25714049	chr5	+	135715871	135716063	exonic	NM_008898	Por	AAGAAGAAAGAAGAGATACCGGAGTTCAGCAAGATCCAGACAACTTGTGTCACCAACATG	542	317	9.25926	8.01815	414	811	401	451	80	420	9.09098	10.1444	8.54236	9.16907	6.08909	8.79629
ASCRP4000532	0.537211	0.999821	1.21025	up	mmu_circRNA_38564	5_45971966_45946337_-25629|17.12|4|7	25714049	chr5	-	45555097	45580727	exonic	NM_021416	Fam184b	AAGAAGAAAGACCAAGAAAGAGGCAAGTGGTGAAATGGAAAACATGAAGCAGCAATACGA	49.1667	47.1667	5.65048	5.37518	46	61	40.5	45	34.5	62	5.78338	6.00173	5.16632	5.5467	4.75033	5.8285
ASCRP4000533	0.296439	0.999821	1.30239	up	mmu_circRNA_27526	14_48287108_48283431_-3677|15.30|3|3	25714049	chr14	+	47663755	47667433	exonic	NM_008477	Ktn1	AAGAAGAAAGGCTTGTCAAAGAAGCAAAAGTCAGAAAATGATTCTGCACAGGCTCTCGTT	47	38.5	5.51858	5.13742	36	62.5	42.5	44	36	35.5	5.24452	6.08909	5.22214	5.4035	4.93044	5.07832
ASCRP4000534	0.479677	0.999821	2.79519	up	mmu_circRNA_33287	2_32231947_32222823_-9124|19.33|1|2	25714049	chr2	+	32367302	32376427	exonic	NM_028412	Ciz1	AAGAAGAAGAAGAAGGAGAGATTGAGGCTGAGGAGGAATTCTGCAAGCAGGTAACCTCCG	29509.2	17787.8	15.0244	13.5414	21202.5	47399	19926	28729	1744.5	22890	14.5866	15.725	14.7615	15.082	9.81724	15.725
ASCRP4000536	0.321525	0.999821	1.78685	up	mmu_circRNA_44719	9_80137751_80129268_-8483|15.92|4|4	25714049	chr9	+	80281460	80289944	exonic	NM_001039546	Myo6	AAGAAGAGGAAGAAAGGAAGAAGCGGGAAGATGATGAAAAGCGAATCCAGGTATGGTGTC	249.667	161.333	8.03689	7.19947	213	372	164	223	86	175	8.11869	8.88441	7.10759	8.01956	6.19955	7.37932
ASCRP4000538	0.454721	0.999821	1.08181	up	mmu_circRNA_012419	mm9_circ_012419	circBase	chr7	+	125728308	125770703	exonic	NM_001081022	D430042O09Rik	AAGAAGATGTGATTGGCAAGCATGAGGATGCCACTGGGGAGCACACACAGGTCAGGCCCT	72.8333	71.1667	6.18806	6.07461	57.5	62	99	61	69	83.5	6.1049	6.11361	6.34566	6.01667	5.91573	6.29144
ASCRP4000541	0.20011	0.999821	1.30741	up	mmu_circRNA_35742	3_88502831_88496998_-5833|17.71|4|4	25714049	chr3	+	88693075	88698909	exonic	NM_028814	2810403A07Rik	AAGAAGCTCTGCGAGAATCTCTTACAAACAAGACCGTCCATTGTATCTTCATGTTCAGGG	50.6667	42.5	5.65151	5.26479	35	51	66	36	38	53.5	5.34259	5.78556	5.82639	5.24452	4.93044	5.61942
ASCRP4000542	0.297621	0.999821	1.17562	up	mmu_circRNA_27842	14_78902043_78898642_-3401|12.22|9|13	25714049	chr14	-	78498834	78502236	exonic	NM_001164503	Akap11	AAGAAGGAGTTTATATTATGATGGATCGGATGATGGAGATGACGAGCAGGAGGATGGTGT	38	36.1667	5.26811	5.03469	43	35	36	39	33.5	36	5.56966	5.17965	5.055	5.13587	4.79852	5.16967
ASCRP4000543	0.875755	0.999821	1.02843	up	mmu_circRNA_44397	9_62767292_62743638_-23654|18.31|4|5	25714049	chr9	-	62895830	62919485	exonic	NM_019663	Pias1	AAGAAGGCCCCATATGAACACCTTATTATTGACGGGGTTACCTTCCACCTACTAAAAACG	83.3333	83.5	6.35013	6.30969	58.5	74.5	117	65	77.5	108	6.09086	6.34861	6.61093	6.17313	6.06954	6.68641
ASCRP4000547	0.0468407	0.999821	1.25481	up	mmu_circRNA_20499	1_89580441_89572858_-7583|14.09|3|3	25714049	chr1	+	87676282	87683866	exonic	NM_010566	Inpp5d	AAGAAGTCCAAGGATGGTTCTGAGGACAAGTTCTACAGCCACAAAAAAAGGAAGTCATCA	57.3333	48.1667	5.81958	5.4921	44.5	59.5	68	41	54	49.5	5.66515	5.98854	5.80504	5.36318	5.52336	5.58977
ASCRP4000557	0.855348	0.999821	1.04027	up	mmu_circRNA_002236	mm9_circ_002236	circBase	chr6	+	72128263	72132163	exonic	NM_011375	St3gal5	AAGAATGTGACATGAAAAGAATGCACTATGTGGACCCTGACCGGATAAAGCAATGCCAAG	77.5	76.5	6.22831	6.17136	52	102	78.5	63.5	93	73	5.88859	6.7965	5.99986	6.11534	6.29909	6.09965
ASCRP4000559	0.842683	0.999821	1.1297	up	mmu_circRNA_32624	19_42650691_42637042_-13649|21.04|20|93	25714049	chr19	+	42562551	42576201	exonic	NM_177464	R3hcc1l	AAGAATTTCGTACAGAAGACCTTTTGCGGATTTTCTGCAGTTACCAATTGAAGTGGTGCC	225.333	217.167	7.71268	7.53674	88	174	414	143	105	403.5	6.81049	7.71763	8.60992	7.36699	6.50769	8.73553
ASCRP4000560	0.601574	0.999821	1.06263	up	mmu_circRNA_43267	8_89377188_89370714_-6474|12.53|4|4	25714049	chr8	-	86846814	86853289	exonic	NM_030563	N4bp1	AAGAATTTCTTCGAAAGGAGGCCTTTCTTAGCCACGGTCTGAAAAAGTTCTTTAGTTGCC	42.1667	43.6667	5.36019	5.27255	41	45.5	40	45.5	50	35.5	5.43163	5.52336	5.12558	5.38492	5.35439	5.07832
ASCRP4000563	0.902837	0.999821	1.02206	up	mmu_circRNA_39992	6_29888559_29887581_-978|20.65|2|2	25714049	chr6	+	29937580	29938559	exonic	NM_177204	Strip2	AAGACAGACTCTATCAATATCCTGGCAGATGTCCTGCCTGAAGAGATGCCGGAGAAGAGG	65.3333	69.1667	6.00485	5.97337	63	58	75	58	96.5	53	6.20118	5.85159	5.96178	5.94822	6.36475	5.60714
ASCRP4000564	0.5199	0.999821	1.08679	up	mmu_circRNA_45822	X_148034127_147999915_-34212|13.73|6|6	25714049	chrX	+	151565371	151599584	exonic	NM_177201	Phf8	AAGACAGCTTGGGAGCATGCTTCAAGGATGCTGAGTATAGATGGATACATGCTGTGTTAA	58.1667	56.8333	5.81404	5.69397	47.5	54	73	53.5	52	65	5.73904	5.74129	5.96178	5.69795	5.42605	5.95792
ASCRP4000568	0.689627	0.999821	1.07846	up	mmu_circRNA_015411	mm9_circ_015411	circBase	chr5	-	134621454	134621545	sense overlapping	NM_033561	Eif4h	AAGACCACGGCCTGGCCCAGAGAGGAAGTGGTTCAGAAGGAGCAAGAATGAGCTTAGGTT	59.8333	57.3333	5.79739	5.68842	46	54.5	79	49	50	73	5.56966	5.78556	6.03695	5.5155	5.43441	6.11534
ASCRP4000571	0.593452	0.999821	1.38073	up	mmu_circRNA_016530	mm9_circ_016530	circBase	chr2	+	32182457	32183300	exonic	NM_172661	Prrc2b	AAGACCCAAAGAGGCAAATCGGGAGCGGTGCCGAGAAAATTTCCTTACTAGATGACATTT	133	114.667	6.91794	6.45251	63	119	217	71.5	47.5	225	6.20118	7.00836	7.54427	6.21581	5.37192	7.7698
ASCRP4000574	0.525358	0.999821	1.13178	up	mmu_circRNA_001192	mm9_circ_001192	circBase	chr14	+	32526148	32526878	exonic	NM_001081221	Ercc6	AAGACGATGGAGATGAGGATTATTATAAGCAGCGGTTAAGAGCCAGGGCCATCATGTCTT	71.3333	64.6667	6.1515	5.9729	47	71	96	59	53	82	5.82002	6.30518	6.32931	6.00173	5.61942	6.29756
ASCRP4000576	0.983316	0.999821	1.00155	up	mmu_circRNA_35014	2_168040645_168035420_-5225|18.75|2|3	25714049	chr2	+	168209919	168215145	antisense	NM_010072	Dpm1	AAGACTCAGATTGAAGGAGTTGTTGCTCAAGAAGACAAAGCCAAGAGCACAGCTAATGTG	33.6667	35.5	5.03074	5.02851	30	32	39	37	38.5	31	5.08719	4.95002	5.055	5.20595	4.90259	4.97699
ASCRP4000577	0.706557	0.999821	1.21325	up	mmu_circRNA_25421	12_82253740_82236763_-16977|20.25|9|12	25714049	chr12	+	81135775	81152753	exonic	NM_022316	Smoc1	AAGACTCCAAGTTGAATAACACCAACGTAAGAAATTCAGGTGCAGTGCCATACGTACACA	206.333	184	7.61098	7.3321	94	170	355	144	101	307	6.84959	7.6402	8.34316	7.32037	6.40645	8.26949
ASCRP4000578	0.927732	0.999821	1.00503	up	mmu_circRNA_39825	6_8010885_7984715_-26170|21.03|1|3	25714049	chr6	+	8034714	8060885	antisense	NM_001037865	Col28a1	AAGACTCCAGATATTAGTCCATTTACAAACAAGAGTGGATGCAGAAGCAGTGAAAATGGC	32.3333	30.6667	4.8834	4.87616	31	32	34	28	35	29	4.9066	4.84103	4.90259	4.73235	4.9539	4.94222
ASCRP4000579	0.432534	0.999821	1.09704	up	mmu_circRNA_25749	12_104009490_104006280_-3210|16.15|6|8	25714049	chr12	+	102768069	102771280	exonic	NM_025666	Ubr7	AAGACTGAACTTAAGGACTACCTGAAGAGATTTGCTGATGAAGGCACGTCACCAGGATAT	45	42.6667	5.43412	5.30051	35	50	50	42	43	43	5.19614	5.6746	5.43163	5.4035	5.17633	5.3217
ASCRP4000580	0.268809	0.999821	1.34069	up	mmu_circRNA_005200	mm9_circ_005200	circBase	chr5	-	120487429	120491223	exonic	NM_023625	Plbd2	AAGACTGCAGAGCTCTACAAAACGACCTACTGGGCTAGCTACAACATCCCAGGAGTACCC	126.333	92.6667	6.8796	6.45663	75.5	97.5	206	80	82	116	6.49775	6.70093	7.44012	6.44145	6.18144	6.74699
ASCRP4000584	0.746952	0.999821	1.06381	up	mmu_circRNA_34834	2_155802294_155801407_-887|16.11|2|3	25714049	chr2	+	155975670	155976558	exonic	NM_008383	Cep250	AAGAGAAATGGGCACATCACCAGCAAGAAACAGCTACAGCTCACCTAGAACAGCTGCATC	95.3333	93.1667	6.53443	6.44519	61	105	120	87	90.5	102	6.07846	6.87029	6.65454	6.52215	6.23987	6.57355
ASCRP4000585	0.581213	0.999821	1.07088	up	mmu_circRNA_23246	11_42441975_42440046_-1929|18.08|3|3	25714049	chr11	+	42626543	42628473	sense overlapping	NM_008070	Gabrb2	AAGAGAATAGGATGGACCCCCATGAGAACATCTTACTCAGCACGCTTGAGATAAAAAACG	72.6667	70.3333	6.16611	6.06731	62	57	99	66.5	83	61.5	6.21581	5.9207	6.36183	6.17313	6.16478	5.86403
ASCRP4000587	0.841207	0.999821	1.09201	up	mmu_circRNA_41212	7_20022867_20022287_-580|18.06|15|25	25714049	chr7	-	19436937	19437518	exonic	NM_172279	Mark4	AAGAGAATTGGAGCTGCGGGAGCGAGTCCTCAGAGGAAAGTACCGGGTCCCCTTCTACAT	210.667	347.667	7.82147	7.69449	155	209	268	106	754	183	7.61344	7.97246	7.87852	6.83386	8.80948	7.44012
ASCRP4000592	0.669654	0.999821	1.08998	up	mmu_circRNA_29146	16_4956032_4953912_-2120|17.81|1|2	25714049	chr16	-	4953818	4955939	exonic	NM_028301	Anks3	AAGAGCCTCTACCGTAGCCCAGGGAGCCTGTATATGGATACACTCCTTTGATGGAAGCAG	120	126.667	6.9792	6.8549	123	121	116	113	169	98	7.27101	7.0705	6.59609	6.97338	7.09357	6.49775
ASCRP4000593	0.0542779	0.999821	1.14672	up	mmu_circRNA_38762	5_72845745_72813264_-32481|21.23|3|3	25714049	chr5	-	72422024	72454506	exonic	NM_016869	Corin	AAGAGCTGCTTCTCACTGCAGCAGGAACATGGAAAGCAATGAACATTAAAAAGGGTTTAT	109.167	103	6.81306	6.61555	94	91	142.5	94	108	107	6.89474	6.68758	6.85686	6.66938	6.5468	6.63048
ASCRP4000596	0.848228	0.999821	1.02568	up	mmu_circRNA_41202	7_17435696_17432950_-2746|16.84|1|2	25714049	chr7	+	16847600	16850347	exonic	NM_178900	Prkd2	AAGAGGAAGGCGAGGGACACAAGGCCCAGAGCCTCGGCCACCTTCGAGGATTTCCAGATC	49.1667	49.8333	5.58449	5.54791	40	45.5	62	43.5	66	40	5.451	5.57471	5.72775	5.42325	5.86609	5.35439
ASCRP4000597	0.65632	0.999821	1.06991	up	mmu_circRNA_35058	2_179893824_179871684_-22140|18.57|5|7	25714049	chr2	+	180136978	180159119	exonic	NM_144500	Osbpl2	AAGAGGACGCAGAGTGGCGGACCAGATTTCCAGGATCCACACAACTTCAACATAAATATA	52.5	49.5	5.59669	5.4992	39.5	44	74	46	48.5	54	5.40634	5.43163	5.95211	5.5155	5.3217	5.66041
ASCRP4000601	0.553305	0.999821	1.18285	up	mmu_circRNA_29612	16_34392195_34294204_-97991|22.13|8|9	25714049	chr16	-	34294117	34392109	exonic	NM_177357	Kalrn	AAGAGGCATGATGACTTTGAAGAAGTGGCACAGGATCTTTTCGGAATGATGGTTTGAAAG	79	64.3333	6.13953	5.89726	52	61	124	57	49	87	5.82002	5.93452	6.66406	5.87021	5.451	6.37058
ASCRP4000602	0.788984	0.999821	1.11715	up	mmu_circRNA_33498	2_44965677_44965536_-141|18.04|2|2	25714049	chr2	-	45110015	45110157	exonic	NM_015753	Zeb2	AAGAGGCGCAAACAAGCCAATCCCAGGAGGAAAAACGATCGAGCCTGCGTGCTGCCGAAG	124.167	113.667	6.8541	6.69428	65	106	201.5	119	65	157	6.24622	6.88358	7.43249	7.03793	5.81895	7.22595
ASCRP4000603	0.0700859	0.999821	1.17767	up	mmu_circRNA_23899	11_83907149_83900613_-6536|14.77|1|2	25714049	chr11	-	84087110	84093647	exonic	NM_172562	Tada2a	AAGAGGCTCCAAGAATATAGGACAGCAGGCATTACCAATTTTTGTACTCTGAAGATGGCT	49	43.8333	5.54922	5.31329	38	53	56	44.5	47	40	5.38636	5.70948	5.55183	5.3485	5.3217	5.26967
ASCRP4000605	0.514102	0.999821	1.12256	up	mmu_circRNA_39049	5_102303152_102301851_-1301|17.61|3|3	25714049	chr5	-	101872831	101874133	intronic	ENSMUST00000174103	Wdfy3	AAGAGGGAGAGAAGTTAGCCCAAATCACGAATATCAGTTGGAGGTTGAGGCTCCTGACTC	67.6667	62.1667	6.03288	5.86608	46.5	66	90.5	54	55.5	77	5.75026	6.13258	6.21581	5.80504	5.58226	6.21095
ASCRP4000606	0.455938	0.999821	1.06566	up	mmu_circRNA_43954	9_32541773_32536260_-5513|18.60|5|6	25714049	chr9	+	32728674	32734188	exonic	NM_011808	Ets1	AAGAGGTGTTAACTCCAGACAACATGTGCCTGGGGAGAGCCAGTCGTGACATGGAATGTG	80.1667	83.3333	6.32993	6.23819	63	78	99.5	66	97.5	86.5	6.25884	6.36183	6.36912	6.02776	6.33229	6.3545
ASCRP4000607	0.819368	0.999821	1.05598	up	mmu_circRNA_28047	14_120724634_120724016_-618|16.50|17|64	25714049	chr14	+	120324793	120325412	exonic	NM_175341	Mbnl2	AAGAGTAATTGCCTGCTTTGATTCCCTCAAGAATTTAAAGAGGACGAAGGAAGGAAAGCG	191.167	200.667	7.63287	7.55428	130.5	184	259	158	172	272	7.32899	7.73861	7.831	7.48946	7.09972	8.07366
ASCRP4000611	0.184747	0.999821	1.63398	up	mmu_circRNA_22903	11_11607907_11600208_-7699|22.81|12|29	25714049	chr11	+	11700204	11707904	exonic	NM_009578	Ikzf1	AAGAGTGATCGAGGCATGGATAACCTGAAGACAATGGATGTCGATGAGGGTCAAGACATG	96.6667	57.6667	6.47823	5.76984	43.5	115.5	131	42	56	75	5.70026	6.96523	6.7692	5.47822	5.66988	6.16142
ASCRP4000612	0.084157	0.999821	1.70153	up	mmu_circRNA_19001		25070500	chr11	+	11700203	11707904	sense overlapping	NM_009578	Ikzf1	AAGAGTGATCGAGGCATGGGATAACCTGAAGACAATGGATGTCGATGAGGGTCAAGACAT	78.8333	47.1667	6.23671	5.46987	42.5	96.5	97.5	38	48	55.5	5.68164	6.72329	6.30518	5.24452	5.42605	5.73904
ASCRP4000614	0.77208	0.999821	1.02074	up	mmu_circRNA_24496	11_120835283_120829309_-5974|19.80|8|17	25714049	chr11	-	120967994	120973969	exonic	NM_027874	Csnk1d	AAGATACCTCTCGCATGTCCACCTCACAGTGGGCATCCCTACCATCAGATGGTGTGGGGC	188.667	223.167	7.65899	7.62938	164	161	241	170	302	197.5	7.73467	7.51499	7.72731	7.58554	7.75317	7.54941
ASCRP4000616	0.846714	0.999821	1.01648	up	mmu_circRNA_19515		25070500	chr9	-	45972938	45978730	sense overlapping	NM_008775	Pafah1b2	AAGATCATTGTGCTGGTGGGTGTAGAATGAGCCAAGGAGACTCGAACCCAGCAGCTATTC	51.3333	54	5.66924	5.64565	51	50	53	49	63.5	49.5	5.82002	5.70948	5.47822	5.68164	5.71636	5.53896
ASCRP4000617	0.347898	0.999821	1.17435	up	mmu_circRNA_34261	2_116997822_116978728_-19094|19.10|22|121	25714049	chr2	+	117152991	117172086	exonic	NM_033524	Spred1	AAGATCTGAATGCCAGAAGAGTCTACTTGCAAAGCCAAGTCAGCCAGTAATAGTTATGCA	90.8333	79.5	6.49181	6.25995	58	92	122.5	73.5	72	93	6.13258	6.66347	6.67939	6.34122	6.01667	6.42196
ASCRP4000625	0.699248	0.999821	1.10021	up	mmu_circRNA_40255	6_50130658_50093718_-36940|14.78|6|7	25714049	chr6	+	50143718	50180659	exonic	NM_019939	Mpp6	AAGATGATGTACCTCACAACCAGGAATGCAGTAACACAAGGCACATTAACATCAGGAAGA	58.3333	58.1667	5.80496	5.66718	41	52	82	46	48	80.5	5.52074	5.80504	6.08909	5.43996	5.3217	6.23987
ASCRP4000628	0.69267	0.999821	1.03665	up	mmu_circRNA_29475	16_29298340_29293507_-4833|17.99|5|5	25714049	chr16	-	29293420	29298254	exonic	NM_175650	Atp13a5	AAGATGGAGAGGCTTTCAGATATGGACCATCTAGCAAGAATATGGAAGATAGCCAAGTGG	33	33.3333	5.04014	4.98822	34	30	35	33	38	29	5.22214	4.89856	4.99971	5.10477	5.01467	4.84521
ASCRP4000629	0.0340213	0.999821	1.13809	up	mmu_circRNA_24454	11_117881046_117858755_-22291|11.71|4|6	25714049	chr11	+	117997440	118019732	exonic	NM_133757	Pgs1	AAGATGGTGACCCCGCTAATCAAGAACTTCTTCTGAGAACAGGTCACCATGGCTGTTATT	48	44	5.55781	5.3712	41	48	55	43	49	40	5.47553	5.64607	5.55183	5.4035	5.4035	5.30659
ASCRP4000630	0.273588	0.999821	1.14144	up	mmu_circRNA_40385	6_71557600_71543869_-13731|17.34|2|2	25714049	chr6	-	71593874	71607606	exonic	NM_173001	Kdm3a	AAGATGTACAATGCTTATGCCCCAGCCCGGAAGTCAGTTTTGACAGACCCAGATAAAGTC	198.5	215	7.77033	7.57947	183.5	189	223	168	307	170	7.87135	7.83916	7.60048	7.60172	7.78214	7.35456
ASCRP4000631	0.0237965	0.999821	1.26854	up	mmu_circRNA_016437	mm9_circ_016437	circBase	chr1	-	155178963	155179058	antisense	NM_021433	Stx6	AAGATGTCACCTAGCCATTTTACAACAGAAAGTCAGAATTGGATCCCCATGAGTCTGAGG	81	70	6.42681	6.08364	70	77.5	95.5	71	74	65	6.46206	6.48908	6.32931	6.24781	6.02407	5.97904
ASCRP4000632	0.998587	0.999821	1.00066	up	mmu_circRNA_43681	9_3456849_3442961_-13888|17.28|2|2	25714049	chr9	+	3442960	3456849	exonic	NM_027545	Cwf19l2	AAGATGTCTGGGAGGAGATCCAGGAATTAGCTGAACAACTTAAAGCCCAACTTAAAGAGG	56	55.6667	5.66187	5.66092	32	52	84	48	34	85	5.11174	5.74129	6.13258	5.71407	4.93044	6.33825
ASCRP4000634	0.675836	0.999821	1.28891	up	mmu_circRNA_19486		25070500	chr8	-	47513281	47514879	sense overlapping	NM_177240	Trappc11	AAGATTATATTACTTATTCTCTGGAACTCCTTGGACGAGGAGGCTGCTGTGATGTACCCC	302.833	293	8.26789	7.90174	153.5	253	502	184.5	128.5	566	7.61956	8.28151	8.90261	7.6975	6.76257	9.24514
ASCRP4000640	0.688323	0.999821	1.3085	up	mmu_circRNA_37855	4_140126317_140118629_-7688|17.25|8|15	25714049	chr4	-	140562713	140570402	exonic	NM_172415	Arhgef10l	AAGATTTCCTGGGTCAACAGATTACACTTGGCAAAGATTGGACTAACTGTTGACCTCTGG	241.167	200.667	7.77568	7.38776	85	184	454.5	146	83	373	6.7758	7.80812	8.74313	7.38724	6.18144	8.59461
ASCRP4000643	0.739799	0.999821	1.0223	up	mmu_circRNA_30040	16_91709118_91699422_-9696|15.33|2|3	25714049	chr16	-	91699176	91708873	exonic	NM_133679	Cryzl1	AAGCAACATCTTGAAAGGCTTAGGCCTTCTATAGTTGGCAGGAAGGTAACGTTCTTTCAG	28	29.1667	4.63833	4.60651	27	29	28	29	29	29.5	4.54588	4.60553	4.76359	4.51527	4.581	4.72328
ASCRP4000647	0.743535	0.999821	1.04334	up	mmu_circRNA_31042	17_84175110_84153194_-21916|18.53|2|2	25714049	chr17	+	83753853	83775770	exonic	NM_054082	Mta3	AAGCACTGGAAAAATACGGCAAAGATTTCAACGACATTCGTCAGGACTTTGGGGAAGTGC	108.833	110.333	6.78146	6.72026	83	99	144.5	113.5	122	95.5	6.66879	6.76479	6.91082	7.01906	6.66879	6.47293
ASCRP4000649	0.556876	0.999821	1.24839	up	mmu_circRNA_37780	4_134491379_134490847_-532|18.70|4|4	25714049	chr4	+	134934931	134935464	exonic	NM_026780	Syf2	AAGCAGATCAAACCTGACATGGAAAGCTATGAGCGACAGAGAGAGAAGCAGAGTGTGCAG	59	51.6667	5.83051	5.51043	41	69	67	60.5	30	64.5	5.47553	6.21095	5.80504	6.04243	4.61046	5.8784
ASCRP4000650	0.41779	0.999821	1.15064	up	mmu_circRNA_25822	12_110105987_110104223_-1764|21.31|2|2	25714049	chr12	-	108866012	108867777	exonic	NM_011710	Wars	AAGCAGATCAAGAGCAAGGCAGAGCCCGGGCTTCTACAGGAACGTGGTGAAGATTCAGAA	31	30.3333	5.0076	4.80517	30	29	34	27	29	35	5.24452	4.72328	5.055	4.67259	4.61046	5.13245
ASCRP4000656	0.669753	0.999821	1.06675	up	mmu_circRNA_30474	17_33519531_33517880_-1651|17.17|2|2	25714049	chr17	-	33380934	33382586	intronic	AK158526		AAGCATGAAAGAAGTCACACCATGGAAACATTATCCATATGAACAATAGAACTCAAGTGA	40.1667	38.5	5.30183	5.2086	37.5	44	39	45	37	33.5	5.26967	5.51023	5.12558	5.5467	5.03864	5.04047
ASCRP4000657	0.744678	0.999821	1.04105	up	mmu_circRNA_21650	10_10568645_10568248_-397|15.47|5|6	25714049	chr10	-	10848449	10848847	intronic	ENSMUST00000044306	Grm1	AAGCATGGAGAAGGATCTGGAAAAGAGGAAAGTTCATACACATCCAGAGTTTTCACACCA	60.6667	60	5.89529	5.83726	44	54	84	62	60.5	57.5	5.71636	5.83694	6.13258	6.05875	5.70948	5.74354
ASCRP4000660	0.247219	0.999821	1.4205	up	mmu_circRNA_016017	mm9_circ_016017	circBase	chr9	+	64178285	64178345	sense overlapping	NM_024212	Rpl4	AAGCCAGCGGTAGGCAAGAAAGGAAAGAAGGTTGTTCCAGAGAAGGGGACTGCAGACAAG	84.6667	67.1667	6.4219	5.9155	63	90	101	65.5	44	92	6.31277	6.59111	6.36183	6.11534	5.2092	6.42196
ASCRP4000661	0.448445	0.999821	1.46656	up	mmu_circRNA_39244	5_119130980_119043342_-87638|17.95|11|26	25714049	chr5	+	118593332	118680971	exonic	NM_172424	Med13l	AAGCCAGTCAACAAAAGGCTGAACTCACAGGAATCAAATGGCGTAGGTACAATTTTGGAG	197.167	157	7.63924	7.08681	97.5	223	271	134	81.5	255.5	6.93999	8.08145	7.89629	7.21101	6.06954	7.97986
ASCRP4000662	0.616619	0.999821	1.58744	up	mmu_circRNA_007217	mm9_circ_007217	circBase	chr13	+	23739400	23739466	sense overlapping	NM_015786	Hist1h1c	AAGCCCAAGGTTGCCAAGGCCAAGAAGGTCAAGAGCGCGTCTAAAGCCGTAAAGCCAAAG	1145.83	893	10.2494	9.5827	365.5	959	2113	771	289	1619	8.92294	10.4481	11.3772	9.93141	7.70155	11.1151
ASCRP4000664	0.551836	0.999821	1.46313	up	mmu_circRNA_009340	mm9_circ_009340	circBase	chr13	+	23739295	23739355	sense overlapping	NM_015786	Hist1h1c	AAGCCCGCGGCGGCGGCTGTGACCAAGAAAGCGGCCAAGAAGACCCCGAAGAAGGCGAAG	282	223.167	8.09307	7.54401	115	245	486	175	95.5	399	7.19305	8.24631	8.83984	7.62749	6.29909	8.70547
ASCRP4000665	0.141062	0.999821	1.24812	up	mmu_circRNA_31433	18_24668423_24665335_-3088|12.40|8|8	25714049	chr18	-	24506833	24509922	exonic	NM_144861	Rprd1a	AAGCCCTTGCAGAGAAAGAACATAAATTGGAACCAAACCCAACAGGAAGCTTACTTTTCT	49	44.3333	5.58847	5.26872	43	50	54	39	44	50	5.5467	5.6746	5.54412	5.10477	5.09425	5.60714
ASCRP4000668	0.887542	0.999821	1.0187	up	mmu_circRNA_22058	10_58001158_57961917_-39241|15.84|2|3	25714049	chr10	+	58499168	58538410	exonic	NM_001162956	Ccdc138	AAGCCTTCCCAGAGAAGTGACATTCAAGAGAAATGTGTAAAGGAAAACGACATGACTGGT	146.333	159.333	7.27384	7.24711	140	138	161	162	164	152	7.47568	7.28071	7.06512	7.50245	7.06153	7.17736
ASCRP4000669	0.772246	0.999821	1.18428	up	mmu_circRNA_21570	1_193961371_193949747_-11624|15.05|1|2	25714049	chr1	-	192125865	192137489	exonic	NM_144814	Rcor3	AAGCCTTTAGTTTTCATGGGAAGAGCTTTCACAGGATTCAGCAAATGATGTTGGGATGAG	176.333	174.667	7.3866	7.14259	89	136.5	303.5	102	80	342	6.81049	7.25968	8.08964	6.85271	6.11361	8.46145
ASCRP4000670	0.724836	0.999821	1.03401	up	mmu_circRNA_23949	11_85345445_85309330_-36115|21.45|3|3	25714049	chr11	+	85495827	85531943	exonic	NM_138681	Bcas3	AAGCGAACAGGGAATGCTTTTAGTCACAACAGATACTCTTGGCCATGACTTTCATGTCTT	82	80.5	6.29866	6.25041	64	68	114	70	91.5	80	6.1864	6.15637	6.55321	6.24781	6.26354	6.23987
ASCRP4000673	0.949534	0.999821	1.03863	up	mmu_circRNA_19383		25070500	chr5	-	122489235	122491786	sense overlapping	NM_009722	Atp2a2	AAGCTAAAGACATAGTTCCTGGTGATATAGTGGAAATTGCTGGTGGTTTTGGCTTGGTTC	315.667	342.833	8.29598	8.24131	164	225	558	289	154.5	585	7.67297	8.09888	9.11611	8.43946	6.95993	9.32454
ASCRP4000676	0.833788	0.999821	1.04772	up	mmu_circRNA_23201	11_35048410_34985075_-63335|15.22|3|3	25714049	chr11	+	35171572	35234908	exonic	NM_011412	Slit3	AAGCTCACCAGACTTGACCTGGACAGAAATAACATCACCAGGATCACCAAAATGGACTTC	45.5	41.3333	5.29937	5.23212	30	38.5	68	38	38	48	4.9066	5.20595	5.78556	5.17965	4.99595	5.52074
ASCRP4000677	0.76515	0.999821	1.05004	up	mmu_circRNA_26547	13_75758999_75749335_-9664|17.13|1|2	25714049	chr13	-	75611886	75621551	intergenic			AAGCTCAGAAGTGATAGTGGTGGTGAAAGAAAATCTCAGGAGATTGTTCAGCTGTAGCTC	43.3333	45.3333	5.49178	5.42134	49	43	38	44	53	39	5.85575	5.47011	5.14949	5.43996	5.55439	5.26967
ASCRP4000678	0.503866	0.999821	1.10524	up	mmu_circRNA_42241	7_127799691_127794348_-5343|19.13|2|2	25714049	chr7	+	120650833	120656177	exonic	NM_025899	Uqcrc2	AAGCTGCCAAGTGTGAGTCATTCTGTCTTAAAGCAGGTGGCTGAACAATTTCTCAACATG	67.6667	65	6.10963	5.96526	57	67	79	60	55	80	6.04425	6.22227	6.06236	6.04243	5.60714	6.24622
ASCRP4000685	0.43535	0.999821	1.16576	up	mmu_circRNA_25247	12_70445966_70445116_-850|19.16|8|11	25714049	chr12	-	69344128	69344979	exonic	NM_025441	Nemf	AAGCTTTACAACAGGGCTATATAATTCAGAAAAGAGAGGCAAAACCAAGCCTGGATGCAG	40.1667	38.3333	5.23106	5.00979	34.5	44	42	36	33	46	4.97699	5.51023	5.20595	4.90259	4.72328	5.4035
ASCRP4000689	0.294173	0.999821	1.98576	up	mmu_circRNA_35900	3_101399031_101398921_-110|22.48|2|2	25714049	chr3	-	101594997	101595108	exonic	NM_144900	Atp1a1	AAGGAAAGGGATATGGATGAGCTCAAGAAGGAAGTGTCTATGGTTGGACGAGACAAGTAT	235.833	155.333	7.97454	6.98485	137.5	268	302	164	49	253	7.46551	8.38512	8.07299	7.56156	5.451	7.94199
ASCRP4000690	0.836258	0.999821	1.02776	up	mmu_circRNA_006797	mm9_circ_006797	circBase	chr5	+	16299928	16333825	exonic	NM_009784	Cacna2d1	AAGGAAATCGAACATACACATGGACGCCTGTCAATGGCACAGATTACAGTTTAACAGCAA	47	46.6667	5.52217	5.48266	37	51	53	44	43	53	5.36026	5.77462	5.43163	5.5155	5.25084	5.68164
ASCRP4000691	0.965762	0.999821	1.00462	up	mmu_circRNA_34111	2_102221098_102197574_-23524|18.59|2|4	25714049	chr2	-	102357416	102380941	exonic	NM_020267	Trim44	AAGGAACAACTTGATACCTCTAATGAATCAGCTGAGCCAAAGGCAGAGAGCAAAGATTCC	32.6667	34.3333	5.00937	5.00273	27.5	31	39.5	30	35	38	4.94222	4.95002	5.13587	4.78985	4.97699	5.24134
ASCRP4000692	0.24351	0.999821	2.08015	up	mmu_circRNA_30123	16_96239331_96224041_-15290|16.37|7|8	25714049	chr16	-	96002433	96017724	exonic	NM_145125	Brwd1	AAGGAAGAAGAAAAGGAAAGGGAAAGCAAGAGTGCTTAGCAAAGGTCCACAACTGGAAAA	151	83.8333	7.26278	6.20609	135	227	91	125.5	46	80	7.43388	8.11458	6.23987	7.14034	5.25084	6.22709
ASCRP4000693	0.471924	0.999821	1.26911	up	mmu_circRNA_30315	17_24571100_24570078_-1022|17.36|9|10	25714049	chr17	+	24433132	24434155	sense overlapping	NM_010023	Eci1	AAGGAAGCTGAGAGTCTACATCAAGGCCTACTTGGGGGTTGCAGTGATGAAGTTAAGGAA	81.6667	70.6667	6.32175	5.97794	54	98	93	55	50	107	5.95211	6.74026	6.2729	5.82002	5.43441	6.67939
ASCRP4000697	0.998193	0.999821	1.00068	up	mmu_circRNA_34734	2_146261742_146235909_-25833|18.43|2|2	25714049	chr2	-	146410172	146436006	exonic	NM_001033348	Ralgapa2	AAGGACATGTGACTCATGAACATGAAGGAATAACAGCATTTTTGTTGCCTTCCTGTGAGA	106.667	113.667	6.67995	6.67897	65	119	136	84	87	170	6.21581	7.00181	6.82222	6.46206	6.24622	7.32862
ASCRP4000698	0.530475	0.999821	1.17827	up	mmu_circRNA_001121	mm9_circ_001121	circBase	chr6	+	17850356	17855028	exonic	NM_022332	St7	AAGGACCAGAGAAGCAGTGAAGATGATGAGAGATAATTAGGTCCAGAGTTGAAGTTCCCC	58.3333	52	5.85267	5.616	40	67	68	49	38	69	5.49964	6.21095	5.84742	5.71407	5.09425	6.03969
ASCRP4000699	0.0425945	0.999821	1.21217	up	mmu_circRNA_26184	13_32326266_32192226_-134040|19.63|2|4	25714049	chr13	-	32100356	32234397	exonic	NM_146041	Gmds	AAGGACTATGTAGAGGATGGTTCGTACTTGGCAGAATTCCTGTTGGAGAAAGGGTACGAG	37	34	5.26609	4.98849	34	39	38	32	35	35	5.29438	5.35439	5.14949	4.90259	4.93044	5.13245
ASCRP4000701	0.558321	0.999821	1.11913	up	mmu_circRNA_26607	13_78042136_78041915_-221|18.61|3|6	25714049	chr13	+	77902653	77902875	exonic	NM_138312	Fam172a	AAGGAGAAAGAAATGATGCAGTTGTTTATCAGGGAAGGGTATGGAGTCATCGTCCTGAAC	75.8333	74.5	6.31838	6.156	73	77.5	77	78	60	85.5	6.48371	6.47157	5.99986	6.37058	5.75916	6.33825
ASCRP4000702	0.615934	0.999821	1.06843	up	mmu_circRNA_38457	5_34809096_34773781_-35315|14.21|2|2	25714049	chr5	+	34431131	34466447	exonic	NM_001243123	Fam193a	AAGGAGACAGAACCAGCAGTTCACTTGGAAAATGAACATTTGAAAAAGTTCCAGGTGACA	37	36	5.17636	5.08087	29	35	47	32.5	36.5	39	4.94222	5.13587	5.451	4.97699	4.99595	5.26967
ASCRP4000703	0.47455	0.999821	1.03578	up	mmu_circRNA_39215	5_116113895_116105910_-7985|21.86|4|4	25714049	chr5	-	115655900	115663886	exonic	NM_001080808	Ccdc64	AAGGAGCAGCTTCAGAAGGCCATCAGGGACCGGGACGAGGCCATTGCCAACTGCACCAAA	46.3333	45.8333	5.4404	5.38968	44.5	45.5	49	42	54	41.5	5.49964	5.47011	5.35145	5.3485	5.48092	5.33962
ASCRP4000708	0.0994207	0.999821	1.14208	up	mmu_circRNA_30392	17_28125861_28122011_-3850|12.20|3|3	25714049	chr17	+	27985065	27988916	exonic	NM_181413	Anks1	AAGGAGGCCGAGGCCACCGGAACAAGGGCTGCTGGAGTGAGGCCTAACAACGACAATGAG	68.8333	63.6667	6.10242	5.91077	56.5	71	79	54	71	66	6.02961	6.24622	6.03144	5.80504	5.94822	5.97904
ASCRP4000709	0.994071	0.999821	1.00151	up	mmu_circRNA_006613	mm9_circ_006613	circBase	chr8	-	67882980	67908889	exonic	NM_030263	Psd3	AAGGAGTAAATGAAGGTGGGGATTTCTCCAAGGATCTTCTGAAATAGGGACCGTTGCTTT	116	125.333	6.87108	6.8689	76	120.5	151.5	104	113	159	6.52607	7.09004	6.99711	6.85271	6.50769	7.24628
ASCRP4000710	0.314765	0.999821	1.1184	up	mmu_circRNA_30567	17_47490894_47478015_-12879|16.42|2|4	25714049	chr17	+	47341065	47353945	exonic	NM_172622	Trerf1	AAGGAGTGTGGCAAGTGAAGTCCAAGACAGTGGCTCAGTGCGTGGAGTACTACTACACTT	90.1667	89.3333	6.53614	6.3747	80	90.5	100	76	114	78	6.59982	6.64677	6.36183	6.3308	6.58236	6.21095
ASCRP4000711	0.532921	0.999821	1.03444	up	mmu_circRNA_30789	17_66336833_66328842_-7991|19.37|2|2	25714049	chr17	-	65979501	65987493	exonic	NM_001025572	Ankrd12	AAGGATGAAACTGCGTTTGCAACATAGTATTGAAAGGATTCAGAAGAGGCTCAGTCTGTA	31.8333	33.3333	4.87086	4.82201	28.5	34	33	34	38	28	4.81142	4.89856	4.90259	4.83052	4.93044	4.70507
ASCRP4000712	0.998866	0.999821	1.00019	up	mmu_circRNA_013630	mm9_circ_013630	circBase	chr17	-	84386510	84398327	exonic	NM_183021	Thada	AAGGATGAAGTTTCCAAAACAAATAGGTGCTCTAATGTGAGTCTGCAAAAGCTGCCAGAG	44.1667	45	5.40262	5.40235	42.5	39	51	38	57	40	5.62186	5.17965	5.40634	5.29132	5.64607	5.26967
ASCRP4000715	0.749797	0.999821	1.06607	up	mmu_circRNA_41353	7_52614711_52614158_-553|15.61|2|2	25714049	chr7	-	45358787	45359341	exonic	NM_029741	Ppfia3	AAGGATGGGGATGGACAGGTCCGGGAAAGATTGCGGATGGCATTGGAGAGGGTAGCAGTG	46.8333	49	5.53635	5.44405	52	44.5	44	43	65	39	5.95211	5.451	5.20595	5.38492	5.74129	5.20595
ASCRP4000716	0.721112	0.999821	1.07789	up	mmu_circRNA_004592	mm9_circ_004592	circBase	chrX	+	151376747	151399803	exonic	NM_198105	Fam120c	AAGGATGTCTTCAAACAATCTCAGGTCTTTCAGAGCCTTGAAGACCACCATTTGGAAGTG	50.6667	50.6667	5.70307	5.59487	51	52	49	61	53	38	5.9207	5.80504	5.38348	6.02776	5.5155	5.24134
ASCRP4000718	0.966808	0.999821	1.00374	up	mmu_circRNA_27541	14_49706034_49693224_-12810|14.62|2|2	25714049	chr14	+	49073548	49086359	sense overlapping	NM_144535	Ap5m1	AAGGATTTATATGATGACGATACCCAACTGTTGAAAAGCGAGCCAAAGCCTTCAATGGAA	32.8333	35.3333	5.0793	5.07392	34.5	32	32	34	39	33	5.31869	4.97699	4.94222	5.055	5.055	5.11174
ASCRP4000721	0.498833	0.999821	1.17953	up	mmu_circRNA_45283	9_121379438_121378103_-1335|15.69|1|2	25714049	chr9	+	121468984	121470320	exonic	uc009sdd.1	Trak1	AAGGCAGGGGCGCACCACCCTGGGAAGTGCATGTCACAGACCAACTCAACTTTCACCTTT	62	55.3333	5.89624	5.65802	43	56	87	48.5	43.5	74	5.62186	5.88045	6.1864	5.66515	5.17633	6.13258
ASCRP4000724	0.887185	0.999821	1.07104	up	mmu_circRNA_40537	6_87238833_87232681_-6152|13.65|2|3	25714049	chr6	-	87282686	87288839	exonic	NM_054041	Antxr1	AAGGCATTATCCACTCAGGAACAGATCCGACAAGGCCTAGAAGAGCTCCAGAAAGTTCTG	76	71	6.04465	5.94564	39	60	129	68	36	109	5.38636	6.00173	6.74587	6.22709	4.93044	6.67939
ASCRP4000729	0.607699	0.999821	1.0618	up	mmu_circRNA_36268	3_145516240_145508669_-7571|18.09|6|9	25714049	chr3	+	145845704	145853276	exonic	NM_026993	Ddah1	AAGGCCCTCAAGGTTGACATGATGAAAGAGGCTTTGGAAAAACTTCAGCTCAACATAGTA	37.1667	36.6667	5.24013	5.15361	34	42	35.5	38	40	32	5.26967	5.451	4.99971	5.30659	5.13587	5.01838
ASCRP4000736	0.457196	0.999821	1.06276	up	mmu_circRNA_001327	mm9_circ_001327	circBase	chr11	+	70874745	70887171	exonic	NM_019400	Rabep1	AAGGTCAAGAGGAAGAAAATTTAGAAAATGAAATGAAAAAGTTTCTCTTCAGCAACGGGT	30	31.3333	4.94405	4.85624	27	31	32	33	31	30	4.9066	5.05138	4.87418	4.9539	4.67259	4.94222
ASCRP4000737	0.832145	0.999821	1.04045	up	mmu_circRNA_42478	7_149316003_149299709_-16294|17.93|2|4	25714049	chr7	+	142113803	142130098	intergenic			AAGGTCCTCCAGGATGAGAACCTTACTGTGTGGCTTTCTGTACACTGGAACCCCCTTTTA	121.333	133.5	7.01063	6.95342	120	111	133	133.5	167	100	7.27878	6.95121	6.80189	7.22635	7.09357	6.54035
ASCRP4000738	0.919171	0.999821	1.03969	up	mmu_circRNA_41718	7_83480210_83462966_-17244|20.51|2|2	25714049	chr7	+	76318079	76335324	exonic	NM_001199224	Agbl1	AAGGTCCTTTCTCCTTACACCCGAAAGCACACCCGGACAATCAGAACTCCTCTGATAAAG	596.333	931.667	9.43428	9.37813	752	538	499	708	1729	358	9.90751	9.51413	8.88122	9.80156	9.80506	8.52778
ASCRP4000741	0.903017	0.999821	1.04451	up	mmu_circRNA_016732	mm9_circ_016732	circBase	chr19	-	45885951	45892148	exonic	NM_198296	9130011E15Rik	AAGGTGACACACGCACTGGTGAATATCAGCCTTGATAAACTTGCTGAAGTTCCTTATGTC	96.3333	101	6.54542	6.4826	57	91	141	76	66.5	160.5	6.1049	6.64677	6.8846	6.38934	5.79641	7.26203
ASCRP4000744	0.666255	0.999821	1.04413	up	mmu_circRNA_29113	15_102309178_102303716_-5462|12.45|7|9	25714049	chr15	+	102473284	102478747	exonic	NM_001174073	Pcbp2	AAGGTGGTTGCAAGATCAAGGAAATAAGAGAGTGACCAAAGACTTGACCACTCAAAGTCC	35.1667	33.5	5.1083	5.046	28	36	41.5	32.5	33	35	4.9066	5.22214	5.19614	5.02947	4.90259	5.20595
ASCRP4000745	0.675296	0.999821	1.33039	up	mmu_circRNA_19196		25070500	chr17	+	58593659	58594165	sense overlapping	ENSMUST00000050706	Gm5815	AAGGTGTTCATCAAAGAAAACAATGGAAAGGAAGAAGTGTCCAAGTGGACAGGCCAAAAT	235.167	222	7.88508	7.47323	107	315.5	283	164	78	424	7.04978	8.64744	7.95803	7.53846	6.07846	8.80276
ASCRP4000747	0.640349	0.999821	1.0543	up	mmu_circRNA_28073	14_122067721_122050972_-16749|21.89|6|6	25714049	chr14	-	121651749	121668499	exonic	NM_134074	Dock9	AAGGTTCTGGTTCCGGTTTGGACAGCTACCTGCCTGAACTTGCCAAGACGGCCATCCTGA	151.833	172.333	7.33157	7.25528	128	138	189.5	126	249	142	7.37643	7.28071	7.33756	7.14714	7.54909	7.0696
ASCRP4000748	0.683069	0.999821	1.32389	up	mmu_circRNA_015638	mm9_circ_015638	circBase	chr19	-	4784723	4788042	intronic	ENSMUST00000178353	Gm21992	AAGGTTTGAGGAAGAAGAGGTAGCTTTCATCTTTGGGAAAAATGAAGGCAAACGAATGCA	237.5	227.333	7.87265	7.46786	105.5	247	360	162	79	441	7.00976	8.25066	8.35752	7.47939	6.05333	8.87086
ASCRP4000750	0.485932	0.999821	1.06817	up	mmu_circRNA_21497	1_187096521_187090780_-5741|18.02|7|10	25714049	chr1	+	185266900	185272642	exonic	NM_001163754	Rab3gap2	AAGGTTTTCTGCTGCTACTTACCTAATGGATAAGGTGGTATTGCAGACAGTGTAGCCAAG	127.333	133.667	7.00791	6.91277	100	111	171	110	173	118	6.95896	6.90581	7.15897	6.84227	7.10497	6.79108
ASCRP4000752	0.998219	0.999821	1.00042	up	mmu_circRNA_33722	2_66180814_66180409_-405|15.49|1|2	25714049	chr2	-	66342351	66342757	intronic	ENSMUST00000077489	Scn1a	AAGTACAGGTGGAGGGGTCATTAAAACTGTTGATTACCAGGGATGCTTATCGGTTTTCAA	49.6667	54.6667	5.70416	5.70356	53	51	45	54	69	41	6.01667	5.75916	5.33665	5.77462	5.93256	5.4035
ASCRP4000761	0.775064	0.999821	1.06573	up	mmu_circRNA_39352	5_124106095_124053608_-52487|21.17|2|2	25714049	chr5	-	123603598	123656086	exonic	NM_019765	Clip1	AAGTCACCAGAAGATTTGACCGAGAGGCTGAGTTCTCTATAGGAACACCCACATTTGTAT	73	71.8333	6.12712	6.03528	48	62	109	55	64.5	96	5.82002	6.08909	6.47225	5.85782	5.75026	6.49775
ASCRP4000764	0.933158	0.999821	1.00816	up	mmu_circRNA_009381	mm9_circ_009381	circBase	chr15	+	5160602	5170016	exonic	NM_001013367	Prkaa1	AAGTCATTTCAGGAAGTGGGCAAGCACGAGTTGACCGGACATAAAGTGGCTGTGAAGATA	51.5	53	5.61273	5.601	43	50.5	61	44	57	58	5.49964	5.59724	5.74129	5.42325	5.57471	5.80504
ASCRP4000766	0.904374	0.999821	1.01371	up	mmu_circRNA_33527	2_49556625_49535685_-20940|19.58|6|9	25714049	chr2	+	49680164	49701105	exonic	NM_008449	Kif5c	AAGTCCACGCTGATGTTTGGACAGAGATGTCCTTGAGGGTTATAATGGAACAATTTTTGC	33.8333	36.3333	5.10008	5.08043	35.5	35	31	36	45	28	5.22214	5.13587	4.94222	5.10477	5.29132	4.84521
ASCRP4000767	0.811723	0.999821	1.12672	up	mmu_circRNA_21453	1_182668768_182663297_-5471|17.29|12|18	25714049	chr1	+	180733165	180738637	exonic	NM_133225	Acbd3	AAGTCCAGCTTGCACAACAACAGTAAAAGATGGCAAAGCCTTTCATCCAACTTATGAAGA	85.3333	78	6.18631	6.01418	36.5	77.5	142	59	47	128	5.29438	6.38503	6.8795	5.88859	5.23816	6.9158
ASCRP4000770	0.711707	0.999821	1.31891	up	mmu_circRNA_003801	mm9_circ_003801	circBase	chr18	+	23583083	23602674	exonic	NM_010087	Dtna	AAGTCCTTTCATCACCAGGAGGGAAGGCCATGGAAAAATCTCAGTATTTGCTGTCAAAAT	536	519.833	9.21787	8.81852	289	462	857	376	180	1003.5	8.54268	9.24791	9.86301	8.90762	7.16317	10.3848
ASCRP4000776	0.62544	0.999821	1.06846	up	mmu_circRNA_25425	12_82611952_82575574_-36378|14.11|15|83	25714049	chr12	-	81474586	81510965	exonic	uc007oca.1	Synj2bp	AAGTGAATAAAATAACTTTAGAGTCAGAGTATGAGGGCTGGGCTTCAACATCGTCGGTGG	85.3333	87.1667	6.42806	6.33252	84.5	82.5	89	89.5	94	78	6.64015	6.44284	6.20118	6.57355	6.29144	6.13258
ASCRP4000777	0.581245	0.999821	1.08916	up	mmu_circRNA_29200	16_9663700_9653489_-10211|15.54|5|7	25714049	chr16	-	9653395	9663607	exonic	NM_008170	Grin2a	AAGTGACTGGCCTCAGTGACAAGAAGCAATTCAACCAACGAAGGGATGAATGTGAAGAAG	41	40.1667	5.42688	5.30366	44	39	40	33	48.5	39	5.73904	5.3921	5.14949	5.10477	5.49964	5.30659
ASCRP4000779	0.964287	0.999821	1.01469	up	mmu_circRNA_014678	mm9_circ_014678	circBase	chr9	-	42437114	42443075	exonic	NM_173038	Tbcel	AAGTGCCATTCAGGTTGGAGGAGCTCTTCCTGTGCCTTAATGACTATGAAACAGTGTCTT	232.667	268	7.94884	7.92781	141.5	226	330.5	177	233	394	7.49847	8.11088	8.23718	7.6528	7.45527	8.67535
ASCRP4000780	0.773989	0.999821	1.01403	up	mmu_circRNA_34967	2_166438760_166435238_-3522|19.72|8|8	25714049	chr2	-	166609737	166613260	exonic	NM_177782	Prex1	AAGTGCTTCCTTGGCAAGGTCACTGGGAGCAAGAAATCTACCAAAAGGACCAAGTCCATC	35.6667	36.3333	5.21882	5.19871	31	34	42	31	43	35	5.19614	5.22214	5.23816	5.10477	5.3217	5.16967
ASCRP4000782	0.0432792	0.999821	1.1897	up	mmu_circRNA_42008	7_108492548_108491012_-1536|16.03|2|2	25714049	chr7	+	101342497	101344034	exonic	NM_019990	Stard10	AAGTGGACCCCAAAGTGTCGGATGGAATGCTGTGACGTGCCAGCTGAGACGCTCTACGAT	51.3333	44.8333	5.64523	5.39463	44	48	62	45	46	43.5	5.64607	5.6316	5.65803	5.5467	5.25084	5.38636
ASCRP4000784	0.610176	0.999821	1.13052	up	mmu_circRNA_016901	mm9_circ_016901	circBase	chr17	+	83221789	83222230	exonic	NM_134117	Pkdcc	AAGTGGGCAGTACCTGCAGAACTCTACAAGCAGCAGGGCTGGTTCTTCTTCACATACCTC	140.833	133.5	7.14897	6.97198	88.5	134	200	118.5	107	175	6.78564	7.24628	7.41498	7.06378	6.48371	7.36845
ASCRP4000785	0.531912	0.999821	1.05749	up	mmu_circRNA_45304	9_123041158_123028009_-13149|19.69|6|7	25714049	chr9	+	123118890	123132040	exonic	NM_001081188	Exosc7	AAGTGGGGAAAGGAAGCCTGGATCCTGAGAGCATCTTCGAGATGATGGAGGAAGACCTTC	40	40.3333	5.29576	5.21512	37	42	41	39	41	41	5.43163	5.35439	5.10127	5.24452	5.09425	5.30659
ASCRP4000787	0.54489	0.999821	1.05466	up	mmu_circRNA_42790	8_36875488_36870051_-5437|17.85|2|2	25714049	chr8	+	35806996	35812434	exonic	TCONS_00032238	XLOC_023637	AAGTGTATAGTGTCCTTAGTCAACAGGATGATGCAGCTAACACAAATCAAGAGCCCCTTT	33.6667	35	5.11513	5.03836	34	32	35	32	45	28	5.19614	5.09425	5.055	5.01094	5.23816	4.86598
ASCRP4000789	0.368318	0.999821	1.14096	up	mmu_circRNA_43961	9_35017092_35012890_-4202|19.10|2|2	25714049	chr9	-	35205304	35209507	exonic	ENSMUST00000154691	Foxred1	AAGTGTGGCCTCATTTGGTCCAGAGGGTGCCATCTTTTAAGACTCTGGAGGGCCTTCTGT	96.6667	93	6.7058	6.51556	95	99	96	79	99	101	6.94634	6.82541	6.34566	6.48371	6.4675	6.59547
ASCRP4000791	0.540838	0.999821	1.05946	up	mmu_circRNA_35857	3_97449843_97439434_-10409|18.14|2|2	25714049	chr3	+	97635510	97645920	exonic	NM_010232	Fmo5	AAGTGTTCAAAGGAAGCCCCTGAGGAAGGCAGGGCCAGTATTTACCAGTCCGTGGTCATC	57.5	57.1667	5.82724	5.74391	45	50	77.5	49.5	59	63	5.71636	5.74129	6.02407	5.66515	5.66988	5.89668
ASCRP4000792	0.143411	0.999821	1.02842	up	mmu_circRNA_41755	7_87513536_87513392_-144|15.56|2|2	25714049	chr7	-	80368505	80368650	exonic	NM_172903	Man2a2	AAGTGTTTGTGGTGCCTCACTCCCACAACGATCCAGATGTTAACCGTGTCTGAGGATTTG	381	479.667	8.77017	8.72974	336	353	454	335.5	696	407.5	8.78747	8.78707	8.73596	8.74369	8.70128	8.74425
ASCRP4000800	0.946585	0.999821	1.00914	up	mmu_circRNA_32565	19_38985585_38982262_-3323|20.68|7|13	25714049	chr19	+	38907771	38911095	exonic	NM_145952	Tbc1d12	AAGTTGGACATATCCCGTACATTTCCATCTCTCTACATCTTTCAGAAGAACTTTATGAAA	308.167	358.667	8.43044	8.41731	258	258.5	408	311	400	365	8.38079	8.3234	8.58713	8.61622	8.08787	8.54783
ASCRP4000801	0.948441	0.999821	1.03301	up	mmu_circRNA_21105	1_160510492_160450575_-59917|11.88|4|10	25714049	chr1	+	158520443	158580361	exonic	NM_007495	Astn1	AAGTTGGACTCTACTGGTTGTGTGGGGAATGCCTGTGCTATGAAGGCTACATGAAGGATC	146.5	181.5	7.21023	7.16338	219	123.5	97	136.5	321	87	8.16529	7.11974	6.34566	7.29073	7.83759	6.36183
ASCRP4000802	0.846476	0.999821	1.04496	up	mmu_circRNA_001194	mm9_circ_001194	circBase	chr9	+	113944847	113951684	exonic	NM_013699	Ubp1	AAGTTGGTAAAGTGATGTGTTGGCATTGCCCATTTTCAAGCAAGAAGATTCCAGTCTTTC	190.833	201.667	7.61308	7.54963	116.5	168	288	136	212	257	7.23356	7.62414	7.98153	7.29073	7.37426	7.98391
ASCRP4000804	0.759391	0.999821	1.07412	up	mmu_circRNA_010432	mm9_circ_010432	circBase	chr4	-	151830417	151835883	exonic	NM_001081557	Camta1	AAGTTTACCCAAAGAGAGGCACCGCTGGAACACTAATGAGAGCGTTTCCCAAAGTGTATT	106.833	109.833	6.71532	6.61216	67	127.5	126	73	126.5	130	6.31277	7.13863	6.69456	6.21581	6.71987	6.90079
ASCRP4000806	0.352647	0.999821	1.26738	up	mmu_circRNA_30848	17_71624627_71622714_-1913|22.20|4|6	25714049	chr17	-	71273373	71275287	exonic	NM_145158	Emilin2	AAGTTTCAGCCATCAGCAAATACAGATCCAAGCCAAGTTTCTCAGCCTAAGAAAACGTTG	115.167	113.167	6.93019	6.58834	113	113	119.5	68.5	172	99	7.1732	6.96523	6.65216	6.11534	7.10933	6.54035
ASCRP4000807	0.238104	0.999821	1.12891	up	mmu_circRNA_43839	9_21816547_21816118_-429|18.93|2|2	25714049	chr9	+	22011673	22012103	exonic	NM_008925	Prkcsh	AAGTTTGAGGAAGTCGAACGGTCCTTGAAAGAGATGGAAGAGTCCATCAGGAGGCTCCGC	50.8333	45.3333	5.62096	5.44603	41.5	51	60	40	45	51	5.49964	5.68865	5.6746	5.29132	5.38636	5.66041
ASCRP4000810	0.576523	0.999821	1.1873	up	mmu_circRNA_013932	mm9_circ_013932	circBase	chr10	+	80803582	80803888	exonic	NM_013651	Sf3a2	AAGTTTTGGACCCACTGGAACAGAGAAACCAAGCAGATTGACTACCCTGAGATCGCAGAG	73	67.5	6.16855	5.92086	51	70	98	62	43	97.5	5.90272	6.25727	6.34566	6.05875	5.19614	6.50769
ASCRP4000812	0.875199	0.999821	1.06334	up	mmu_circRNA_011276	mm9_circ_011276	circBase	chr8	+	22535018	22545600	exonic	NM_011394	Slc20a2	AATAAATGTCTTTTCCATCATGTACACAGGAGCGCCAGAAAGAAAGATCACAGCTTTCCC	144	156.167	7.21799	7.12939	89	140	203	110.5	93	265	6.84959	7.33682	7.46755	6.97673	6.3589	8.05253
ASCRP4000814	0.316781	0.999821	1.21653	up	mmu_circRNA_26807	13_98739284_98716758_-22526|15.64|3|3	25714049	chr13	-	97946802	97969329	exonic	NM_012026	Arhgef28	AATAACTGGATGAGGCGGATCCAGCAGGCAGTAGAAAGAAATTCCAAGAGAAATACAACA	46.5	42.5	5.48203	5.19926	37	48.5	54	37	36	54.5	5.34259	5.59724	5.50627	5.055	4.88236	5.66041
ASCRP4000816	0.542252	0.999821	1.28512	up	mmu_circRNA_19431		25070500	chr6	-	116042870	116043808	sense overlapping	NM_177412	Tmcc1	AATAATGCAGACCTTACAGGAAGAGCGGTATAGTAGATCGAGCGTTTGGAAGTAAGCAGC	231.667	210.667	7.95417	7.59227	143.5	216	335.5	175	124	333	7.5433	8.06381	8.25539	7.66766	6.68991	8.41923
ASCRP4000820	0.730583	0.999821	1.0594	up	mmu_circRNA_011148	mm9_circ_011148	circBase	chr1	-	121221873	121312325	sense overlapping	NM_133748	Insig2	AATACCCAGAACTTAAGTAAAACTCCAACAGCACTTAGCTGTGATTGGGCTGTTGTACCC	35	33	4.98719	4.90394	30	32	43	28	30	41	4.84521	4.95002	5.16632	4.7658	4.63942	5.30659
ASCRP4000822	0.858885	0.999821	1.03279	up	mmu_circRNA_28624	15_58628800_58503513_-125287|20.21|2|2	25714049	chr15	-	58671957	58797245	sense overlapping	NM_175212	Tmem65	AATACCGGATCTTAAGAGAAGTGACCTGGCTATGGTGAGAAAAATTGGAAGCTCTACCAC	68	70.3333	6.04336	5.99682	63	60	81	56	102	53	6.1864	5.90674	6.03695	5.88859	6.44145	5.66041
ASCRP4000823	0.371393	0.999821	1.06959	up	mmu_circRNA_24572	12_4217322_4216519_-803|16.90|2|2	25714049	chr12	-	4216518	4217322	exonic	NM_134046	Cenpo	AATACCTAAATGCCTACGCGGGGAGGAAGTACCAGGCAGACCAACTTGAGGTTAAAGAAC	53.3333	50.6667	5.68135	5.5843	45	54	61	44	53	55	5.60714	5.74129	5.69563	5.47822	5.5155	5.75916
ASCRP4000827	0.856311	0.999821	1.05707	up	mmu_circRNA_30037	16_91671710_91664443_-7267|14.60|2|2	25714049	chr16	+	91664197	91671465	exonic	NM_178880	Son	AATACTGGGGCCCAAGCCTGGATTAAAAAGAAATGCAAACAGATTGCACAGAGTAAAGAA	61.6667	63.1667	5.85639	5.77632	42.5	62	80.5	49	43	97.5	5.5467	5.96371	6.05875	5.61206	5.2092	6.50769
ASCRP4000828	0.871182	0.999821	1.02426	up	mmu_circRNA_21813	10_30491646_30409510_-82136|18.39|1|2	25714049	chr10	-	30689703	30771840	exonic	NM_172495	Ncoa7	AATACTGGTTTGCTGTTCCCCGGGAGAGGAATATGACTCACTGATTAAAGAGGACGTTTC	155.667	177.167	7.38184	7.34726	155.5	145.5	166	159.5	228	144	7.64501	7.38077	7.11974	7.5051	7.44841	7.08828
ASCRP4000836	0.122505	0.999821	1.12767	up	mmu_circRNA_44042	9_43602324_43599120_-3204|17.88|1|2	25714049	chr9	+	43791036	43794241	exonic	NM_021424	Pvrl1	AATATCACAGGCACTCACACGCAGGTGGTGCAGGTGAACGACTCCATGTATGGCTTCATC	49.3333	45.6667	5.60433	5.43099	42	44	62	38	52	47	5.60714	5.51023	5.69563	5.29132	5.48092	5.52074
ASCRP4000840	0.59144	0.999821	1.24653	up	mmu_circRNA_19548		25070500	chrX	+	142752037	142834393	sense overlapping	NM_177592	Tmem164	AATATCTGCTGGATTTGCTCCGGCTTCCAGCCAAGAAAATAGACTAAAGAGATCTTCCTC	117	105.833	6.79419	6.47627	70	107	174	69	66.5	182	6.34566	6.85375	7.18316	6.13087	5.85782	7.44012
ASCRP4000845	0.671385	0.999821	1.05486	up	mmu_circRNA_33836	2_70926559_70922482_-4077|14.83|2|2	25714049	chr2	+	71084424	71088502	exonic	NM_001165980	Dcaf17	AATATGGAACCTTACTCAAAAGCATCCCACTAGTGGAGTCATGGGATGTGGCAAAAAATG	49	49.5	5.57811	5.50105	45	46.5	55.5	47	62	39.5	5.64607	5.54412	5.54412	5.57723	5.74129	5.18462
ASCRP4000847	0.722211	0.999821	1.04226	up	mmu_circRNA_22182	10_69443142_69395157_-47985|13.56|4|5	25714049	chr10	+	69932408	69980394	exonic	ENSMUST00000182269	Ank3	AATATTACTCTGCCGGCACATAAAAAGTTCGGATAGGTCCTACACCTTGAACAGAAGCTC	60.3333	59.8333	5.91446	5.85475	55	52	74	60	69	50.5	6.01667	5.77462	5.95211	6.05875	5.91573	5.58977
ASCRP4000848	0.704736	0.999821	1.16409	up	mmu_circRNA_004102	mm9_circ_004102	circBase	chr8	-	24978427	24982122	exonic	NM_007404	Adam9	AATATTATGACGCGCAGTGTCAGGTCATCTTTGGTTCAACGGGTCCAGAAACTTTAGCAG	271.667	269.5	8.12621	7.90701	172	201	442	169.5	213	426	7.78922	7.89174	8.69767	7.56664	7.34572	8.80868
ASCRP4000850	0.928213	0.999821	1.01901	up	mmu_circRNA_40375	6_67227932_67221192_-6740|13.98|3|3	25714049	chr6	+	67271197	67277938	exonic	NM_025814	Serbp1	AATCAAAAAGTGAAGAGGAATAAGGCGAGTTGGAAGAAGACCCGATCAACAACTACAGGG	66.6667	69.3333	6.06372	6.03655	52	73	75	80	54	74	5.9207	6.29144	5.97904	6.40928	5.53896	6.16142
ASCRP4000855	0.962837	0.999821	1.0064	up	mmu_circRNA_36020	3_116397552_116380781_-16771|20.86|1|2	25714049	chr3	-	116677862	116694634	exonic	NM_144902	Slc35a3	AATCAACTGACGTGGATAGTTGTTGCTCTGCAGACAAATGAAGAGAAAACAATGTCTGCC	32.6667	32.1667	4.91106	4.90186	34	34	30	26	37.5	33	5.08719	4.95002	4.69597	4.61538	4.99595	5.09425
ASCRP4000856	0.670421	0.999821	1.11734	up	mmu_circRNA_25880	12_112561384_112561014_-370|19.48|5|5	25714049	chr12	-	111322802	111323173	exonic	NM_183016	Cdc42bpb	AATCAAGAGGCTGAATGAAGAGCTTGAACGCATGAAGAGTAAAATGGCAGCTGCTTTTCT	56.6667	56.8333	5.79542	5.63535	44.5	54.5	71	47	41.5	82	5.64607	5.85159	5.88859	5.5467	5.09425	6.2651
ASCRP4000858	0.347954	0.999821	1.10223	up	mmu_circRNA_20287	1_66764585_66753020_-11565|16.17|2|3	25714049	chr1	+	66706445	66718011	sense overlapping	NM_025683	Rpe	AATCAATTGTGCAGGATGTTCAAGAGGCATTTTGTTCCCAATATCACTTTTGGTCACCCT	116	115.5	6.8882	6.74777	100	88.5	159.5	98.5	128	120	6.98766	6.63169	7.04523	6.70842	6.73462	6.80028
ASCRP4000862	0.648419	0.999821	1.17169	up	mmu_circRNA_34079	2_92070881_92061629_-9252|17.72|14|21	25714049	chr2	+	92221471	92230724	exonic	NM_138755	Phf21a	AATCACAGCTTTGAGTGAGAAACAGCTGCAGCAACAAGAGGAGCTTGTAATTTTAAACGG	75.6667	71.6667	6.18607	5.95748	48	82	97	58	45	112	5.78338	6.46206	6.31277	5.85782	5.29132	6.72329
ASCRP4000863	0.500468	0.999821	1.09627	up	mmu_circRNA_33387	2_37711676_37700297_-11379|21.29|7|11	25714049	chr2	-	37844776	37856156	exonic	NM_146122	Dennd1a	AATCACAGTCCACTTTGGGCAGGCAGTGATAAACTGTACCATCAGTGGCTGTCCACAGTC	43.3333	40.6667	5.37446	5.24186	31	45	54	37	41	44	5.08719	5.51023	5.52597	5.24452	5.055	5.42605
ASCRP4000864	0.832538	0.999821	1.05985	up	mmu_circRNA_33863	2_73258618_73250053_-8565|16.28|1|2	25714049	chr2	+	73411995	73420561	intronic	AK008450		AATCACGAAGCTGCCAGTCCCTGCTCAGCCTAAAGTCTGTTCTGATTACGGCTGAATATG	277.5	380.833	8.2703	8.18644	276	263	293.5	282	669.5	191	8.4553	8.34464	8.01096	8.40174	8.64983	7.50774
ASCRP4000870	0.496814	0.999821	1.17508	up	mmu_circRNA_19338		25070500	chr4	+	130668922	130701112	sense overlapping	NM_030722	Pum1	AATCATGATTTTCAAGCACTTGCTCTGGAAGGGAGAGCTATGGGCGAGGTAGGTGTTGGT	88.6667	82.3333	6.47161	6.23885	62	96	108	67	65	115	6.21581	6.7153	6.48371	6.17313	5.79641	6.74699
ASCRP4000872	0.530867	0.999821	1.12408	up	mmu_circRNA_33126	2_23043362_23028476_-14886|18.73|2|2	25714049	chr2	+	23172955	23187842	exonic	NM_013771	Yme1l1	AATCATTATAGGTGCCACAAATTTCCCAGAGGCATTAGATAAGGGTTTCTTTTGCGGGAC	91.1667	89	6.56876	6.40002	81	78	114.5	95	70	102	6.68991	6.44284	6.57355	6.68641	5.93256	6.5811
ASCRP4000873	0.307252	0.999821	1.20499	up	mmu_circRNA_42854	8_47190645_47165576_-25069|20.11|2|4	25714049	chr8	-	46080221	46105291	exonic	NM_207213	Snx25	AATCCAAGCAACTACAATCAGCAGCTTTCCCCAGCTGAAGAGACACAAGGACATGAAGAA	206.667	221	7.83375	7.56473	189	191.5	239.5	180	333.5	149.5	7.9437	7.85197	7.70559	7.68704	7.86853	7.13863
ASCRP4000876	0.354493	0.999821	1.1318	up	mmu_circRNA_20918	1_139897555_139896769_-786|13.95|1|2	25714049	chr1	+	138000191	138000978	sense overlapping	ENSMUST00000182127	Gm4258	AATCCCTTGAGATTCTCAGAATGAACACAGACTTCCTTAAAGCAACATGTCCAGGCTGAC	34.6667	33.1667	5.10464	4.92602	34	32	38	32	42.5	25	5.26967	4.95002	5.09425	5.055	5.08365	4.63942
ASCRP4000882	0.92784	0.999821	1.01791	up	mmu_circRNA_36121	3_125618379_125617556_-823|16.38|9|11	25714049	chr3	-	125914637	125915461	exonic	NM_011674	Ugt8a	AATCCTGACAAAGCCGGCCAGCCCACTGCCAGAACTATGAAGTCTTACACTCCATATTTC	104	120	6.73689	6.71128	94	95	123	95.5	181.5	83	6.84959	6.68758	6.67351	6.67822	7.17652	6.2791
ASCRP4000886	0.21136	0.999821	1.04902	up	mmu_circRNA_23792	11_78150332_78148929_-1403|21.92|4|6	25714049	chr11	+	78335426	78336830	exonic	NM_201406	Pigs	AATCGCCTCAGTGTTGCGGGCAATTTCTCTGTGGACTCTCAGGACATGATGAGCTACATT	114	121.5	6.86246	6.79342	98	110	134	105	140	119.5	6.86823	6.9346	6.78455	6.7703	6.82541	6.78455
ASCRP4000892	0.165606	0.999821	1.30478	up	mmu_circRNA_007560	mm9_circ_007560	circBase	chr5	-	110673108	110676938	exonic	NM_029337	Ep400	AATCTCCTGCACAGATCAAAGCTGTGAGCAAGCTAGGACCGTGGAATCAACTATGACAAG	74.3333	55.1667	6.10768	5.72388	50	72	101	49	50.5	66	5.75026	6.21095	6.36183	5.71407	5.49964	5.95792
ASCRP4000895	0.0809787	0.999821	1.14936	up	mmu_circRNA_43573	8_124531691_124498327_-33364|20.92|2|2	25714049	chr8	+	121974426	122007791	exonic	NM_016812	Banp	AATCTGCAGATCCATCATGTGGGTCAGGATGGCCAGGTGACAGAAACCGCATACCCTGTG	59.5	52	5.82162	5.62079	52	53	73.5	50	57	49	5.85575	5.6746	5.93452	5.68164	5.63402	5.5467
ASCRP4000897	0.394725	0.999821	1.08133	up	mmu_circRNA_42777	8_34886531_34846206_-40325|15.18|2|5	25714049	chr8	+	33735733	33776059	exonic	NM_026584	Gtf2e2	AATCTGGACCAAAGAAAGTGCATTATGGATCCAAGCCTATTGAGAGATCGAGAGCTGTTC	35.6667	35	5.06753	4.95473	30	34	43	33	36	36	4.97699	5.00347	5.22214	4.84939	4.88236	5.13245
ASCRP4000898	0.991839	0.999821	1.00322	up	mmu_circRNA_20855	1_132604778_132603003_-1775|20.99|4|7	25714049	chr1	-	130706425	130708201	exonic	NM_008825	Pfkfb2	AATCTGTCTGTGATGATCCTGATGTCATTGCTGCCAATATTCTGCATGGGCTTCCTATAT	475.833	648.833	9.03434	9.02971	650	304	473.5	501	1089	356.5	9.71409	8.58322	8.80572	9.30776	9.24742	8.53395
ASCRP4000899	0.547247	0.999821	1.04119	up	mmu_circRNA_35924	3_103625715_103616008_-9707|14.70|1|2	25714049	chr3	+	103812084	103821792	intronic	uc033hyv.1	Mir3473f	AATCTTAACAGAGTTCCTTCATTGTCTTAAAAAGCTGCTTGCACATGACTCAGGGCTTGG	40	40.6667	5.25307	5.19484	36.5	40	43.5	39	48	35	5.29438	5.17965	5.28516	5.13587	5.35439	5.09425
ASCRP4000900	0.590489	0.999821	1.05231	up	mmu_circRNA_26511	13_67057442_67054456_-2986|19.18|2|2	25714049	chr13	+	66953519	66956506	exonic	NM_008959	Ptdss1	AATCTTCGATATGCTACACGAGAAGCGGACATCATGGTCCATTTACTCGACCTCATCCAG	37	36.6667	5.10644	5.03288	33	34.5	43.5	31	42	37	5.08719	5.06581	5.16632	4.78985	5.17633	5.13245
ASCRP4000902	0.753388	0.999821	1.07069	up	mmu_circRNA_23420	11_59323252_59319277_-3975|21.88|4|5	25714049	chr11	+	59505774	59509750	sense overlapping	NR_015585	4933439C10Rik	AATCTTTAGGACTTGCTGGAGCTCATTGCTGATCTATTTTGGCAGATTTGCTGGCTCTTT	68.5	71.5	6.11984	6.02131	64	64	77.5	70.5	96.5	47.5	6.27134	6.09965	5.98854	6.21581	6.38071	5.4674
ASCRP4000903	0.739592	0.999821	1.05406	up	mmu_circRNA_21747	10_21074549_21064883_-9666|16.98|12|29	25714049	chr10	+	21345076	21354743	exonic	NM_019702	Hbs1l	AATGAAACCTGTACTGCTAAAGGGGAGTAACAATGGACGTCGGAATGACGAAGTTTGAAA	44.1667	42.3333	5.30794	5.23198	36	45	51.5	38	41	48	5.02208	5.47011	5.43163	5.055	5.09425	5.5467
ASCRP4000904	0.701596	0.999821	1.07921	up	mmu_circRNA_38583	5_48900999_48873176_-27823|11.29|4|4	25714049	chr5	-	48481936	48509760	sense overlapping	NM_030265	Kcnip4	AATGAAAGAGTAACTGCAGGACCAGTATGAACTTGGGGAAATAAGTGTTTCCTCTACGCG	87	91.6667	6.44637	6.33639	75	82	104	66	140	69	6.48371	6.45248	6.4029	6.10228	6.8672	6.03969
ASCRP4000905	0.334994	0.999821	1.38789	up	mmu_circRNA_32914	2_5955297_5904038_-51259|13.46|3|3	25714049	chr2	+	5982991	6034251	exonic	NM_001081132	Upf2	AATGAAAGTGAAGTGAACGAGCCAGAAGAAGAAAACAAGAAGATGAAGAAGCCAGCACTG	61.6667	49.5	5.95947	5.48658	55	73.5	56.5	55	36	57.5	6.07846	6.2303	5.56966	5.9207	4.72328	5.81575
ASCRP4000906	0.648201	0.999821	1.03025	up	mmu_circRNA_22801	10_128251741_128251094_-647|17.30|8|9	25714049	chr10	+	128814037	128814685	exonic	NM_028873	Dnajc14	AATGAACACGATGATGTGCAGCAGATGCCAAGGAAAGCATAGGTCCATCCTGATAAAAAT	51.3333	51.8333	5.60017	5.55717	45	51	58	45	60.5	50	5.58477	5.64607	5.56966	5.4035	5.69331	5.57471
ASCRP4000907	0.966737	0.999821	1.00599	up	mmu_circRNA_38324	5_28334454_28333451_-1003|17.46|2|2	25714049	chr5	-	28006910	28007914	intergenic			AATGAACAGTATCCTCAAACTGGTCTTGTCTAGTAGCCCAGGATGGTCCTAGGAGAAGAT	112.333	126.667	6.87268	6.86406	101	101	135	115	170	95	6.98766	6.7965	6.83386	7.00087	7.09357	6.49775
ASCRP4000912	0.646233	0.999821	1.48665	up	mmu_circRNA_002658	mm9_circ_002658	circBase	chr7	-	81893798	81905636	exonic	NM_013886	Hdgfrp3	AATGACACGAGAAACACGACTGCAGACTTGCAGAAAGCCGGTGAAGGGATTGATGAACTC	370	350.667	8.56222	7.99015	161	312	637	223	80	749	7.70875	8.63343	9.34447	8.04185	6.14112	9.78748
ASCRP4000915	0.0818852	0.999821	1.04886	up	mmu_circRNA_26067	13_14404057_14329158_-74899|16.72|3|4	25714049	chr13	-	14236890	14311790	exonic	NM_001081348	Hecw1	AATGACTGGAGGAATAACACAGAGTACCGGGGAGGTGAATGTCCTATACTCCATAATTCC	72.1667	71.3333	6.146	6.07718	61	66.5	89	66	79	69	6.13258	6.12399	6.18144	6.10228	6.09965	6.02961
ASCRP4000917	0.726731	0.999821	1.04516	up	mmu_circRNA_31954	18_73818552_73816849_-1703|23.29|2|4	25714049	chr18	-	73657194	73658898	exonic	NM_008540	Smad4	AATGAGCTTGCATTCCAGCCTCCCATTTCCAATCATCCTGGTCAGCCGGCCAGTATTCTG	639.167	972.5	9.6069	9.54317	646.5	563	708	592	1754	571.5	9.70605	9.57694	9.53769	9.52812	9.8313	9.27009
ASCRP4000921	0.880876	0.999821	1.03467	up	mmu_circRNA_25122	12_56778252_56730791_-47461|15.60|2|2	25714049	chr12	-	55629803	55677265	intronic	AK158858		AATGATACATTGAAAACTCAGATGCAACAAGGATTAATCTCTATAGCAGCCCGTACTGTT	79.5	82.5	6.28499	6.23583	60	68	110.5	68	65	114.5	6.17313	6.17812	6.50372	6.19463	5.75916	6.75369
ASCRP4000922	0.316442	0.999821	1.18022	up	mmu_circRNA_24419	11_112553028_112552606_-422|19.43|2|2	25714049	chr11	-	112691291	112691714	exonic	uc007mea.1	BC006965	AATGATGACATCTAACGTACATGGAGCAGCTCTATCTGCCAGACACTAAGGTAAGTGTGG	50.8333	47.6667	5.70467	5.46561	51	50	51.5	42.5	62.5	38	5.9207	5.7232	5.47011	5.46195	5.75026	5.18462
ASCRP4000923	0.958847	0.999821	1.03556	up	mmu_circRNA_011137	mm9_circ_011137	circBase	chr19	+	42562551	42564341	exonic	NM_177464	R3hcc1l	AATGATGATGGTGATTGTGTAGATCCACGTCTTCTACTAGAGATTGAAGTGGTGCCATGC	354	399.333	8.45271	8.4023	144	284.5	633.5	221	203	774	7.53523	8.48798	9.33491	8.01956	7.32562	9.86172
ASCRP4000924	0.73977	0.999821	1.04713	up	mmu_circRNA_30008	16_90252695_90252120_-575|12.87|2|2	25714049	chr16	-	90251874	90252450	exonic	NM_178923	Scaf4	AATGATGCCAATACAGCAGGATACGATGCACCATCAGAAGCTGCTTGATAGATTCGATTA	45.6667	43	5.3752	5.30876	40	39	58	36	46	47	5.43163	5.09425	5.59972	5.13587	5.26967	5.52074
ASCRP4000925	0.924745	0.999821	1.01264	up	mmu_circRNA_32206	19_6473756_6472258_-1498|12.92|10|15	25714049	chr19	+	6472257	6473756	exonic	NM_020253	Nrxn2	AATGATGGTGAATGGTGCCACGTGGACTTCCAGAGGGACGGGCGCAAAGGTGACCATCTC	53.5	57.5	5.79454	5.77641	44.5	52	64	45	78	49.5	5.75026	5.83694	5.79641	5.57723	6.13258	5.61942
ASCRP4000926	0.739623	0.999821	1.18435	up	mmu_circRNA_35189	3_27948214_27930159_-18055|10.69|3|3	25714049	chr3	+	28031236	28049292	exonic	NM_008875	Pld1	AATGCAATGGAAGAGGCATCGGAAGAGATTTTTATCACAGATTGGTGAAGCAACTGGAAG	90.3333	87.6667	6.34813	6.10403	48.5	87	135.5	60	45	158	5.66515	6.55065	6.82858	5.8285	5.25084	7.23276
ASCRP4000927	0.37202	0.999821	1.1714	up	mmu_circRNA_018162	mm9_circ_018162	circBase	chr17	-	80653861	80655921	exonic	NM_001290345	Map4k3	AATGCACCGAGATATAAAGGCGAGATAAACTTTGGATTTGCATGGAATTCTGTGGAGGTG	50.3333	44.3333	5.58776	5.35953	36	53	62	42	39	52	5.34259	5.77462	5.64607	5.4035	5.01467	5.66041
ASCRP4000928	0.82248	0.999821	1.0969	up	mmu_circRNA_35768	3_88847565_88826953_-20612|13.15|5|6	25714049	chr3	+	89023030	89043643	exonic	NM_138679	Ash1l	AATGCAGAAATGCTTTATAGAAACACCAGTTGAAATTCCCAGTCCTCTTGAAACGCCTGC	368.833	395	8.65141	8.51797	218	305.5	583	280	307	598	8.15289	8.607	9.19433	8.3964	7.7742	9.38333
ASCRP4000930	0.404928	0.999821	1.12275	up	mmu_circRNA_29731	16_43257263_43193578_-63685|20.60|2|2	25714049	chr16	+	43193464	43257150	intronic	ENSMUST00000132881	Zbtb20	AATGCAGAGCCAGGATGGAAACCTAAGACTGCCTGAAGTTACATTTTGAGACTGAAATCA	43.5	42	5.44777	5.28073	41	38	51.5	48	42	36	5.56966	5.33367	5.43996	5.61206	5.13587	5.09425
ASCRP4000931	0.588683	0.999821	1.11083	up	mmu_circRNA_004998	mm9_circ_004998	circBase	chr9	-	86422840	86440754	exonic	NM_027394	Ube2cbp	AATGCCATCAAAGTCCTCTACCAGCCCTGTATCAAAAGCAGGAATAAAGAGAAACTCCTC	368.333	397.167	8.73466	8.58302	348	329.5	427.5	382	403.5	406	8.84181	8.70935	8.65282	8.91996	8.08964	8.73948
ASCRP4000933	0.255627	0.999821	1.0916	up	mmu_circRNA_41491	7_66597858_66585930_-11928|20.19|3|4	25714049	chr7	-	59330559	59342488	sense overlapping	ENSMUST00000104427	Gm25499	AATGCTCCTAGGAAAATAGCAAGATATAAAGTCAACACAAAAAGGAAAGATATTCTTCAA	30.3333	29	4.79733	4.67089	29	28	34	28	31	28	4.84521	4.67259	4.87418	4.67259	4.54588	4.79419
ASCRP4000934	0.980817	0.999821	1.00423	up	mmu_circRNA_40886	6_119942578_119940110_-2468|19.27|8|12	25714049	chr6	-	119990091	119992560	exonic	NM_198703	Wnk1	AATGCTGCGCAGATCTACCGTCGAGTGACCAGTGTACTTAAAAAGGTTTAAAGTGATGAA	134.5	150.667	7.12803	7.12195	116	112	175.5	108	146	198	7.23356	6.94439	7.20614	6.89474	6.91082	7.56028
ASCRP4000939	0.989156	0.999821	1.00507	up	mmu_circRNA_23050	11_23551055_23549270_-1785|12.39|8|10	25714049	chr11	-	23649269	23651055	sense overlapping	NM_023651	Pex13	AATGGAGACAAACAAGATCTTTGATGTGTTTCATGTTTGTGGGCAGACAACACCAACTGG	99	111.833	6.62748	6.62018	74	96	127	112	60	163.5	6.47157	6.68758	6.72329	6.92375	5.64607	7.29073
ASCRP4000941	0.601519	0.999821	1.05968	up	mmu_circRNA_43540	8_119148266_119147684_-582|10.72|5|9	25714049	chr8	-	116623783	116624366	exonic	NM_029441	Cdyl2	AATGGAGTTGGTTGAAAGGATTGTGGACAAGAGGAAGAACAAGAAGGGGAAATGGGAATA	38.3333	37.3333	5.21509	5.13145	39.5	35.5	40	34	41	37	5.49964	5.05138	5.09425	5.10477	5.08365	5.20595
ASCRP4000944	0.198005	0.999821	1.24932	up	mmu_circRNA_26208	13_37991656_37933622_-58034|14.51|1|2	25714049	chr13	+	37841752	37899787	sense overlapping	NM_026830	Rreb1	AATGGGAACATGCACAGGAGAAACTACCACATGGTTCTTCTTACCATAAACGAGTCTGTC	168	144.667	7.39132	7.07018	119	129	256	119	171	144	7.22635	7.14459	7.80301	7.03335	7.10759	7.0696
ASCRP4000945	0.00621363	0.999821	1.61144	up	mmu_circRNA_35784	3_89694395_89689824_-4571|15.74|1|2	25714049	chr3	-	89885901	89890473	exonic	NM_010559	Il6ra	AATGGTCCCCAGAGGTCACGGGCACTCCTTGGATAGAGGTGGCAAATGGCACAGTGACAA	189	131.167	7.65994	6.97159	138	191	238	117.5	154	122	7.44565	7.84597	7.68821	7.07229	6.9753	6.8672
ASCRP4000949	0.424503	0.999821	1.10126	up	mmu_circRNA_45298	9_122766756_122765817_-939|18.40|9|14	25714049	chr9	-	122856698	122857638	exonic	NM_173364	Zfp445	AATGTAGTTTCTGTGGGATCCATGTCTTACTCAGAATCCAGATGTGCATTGGATAGGCAC	99.1667	94.8333	6.6622	6.52305	75.5	79	143	87	94	103.5	6.59982	6.46206	6.92474	6.59111	6.37203	6.606
ASCRP4000951	0.809651	0.999821	1.21039	up	mmu_circRNA_000270	mm9_circ_000270	circBase	chr2	-	12396178	12410080	exonic	NM_024185	Fam188a	AATGTATGGGATGGTGATAGAGAGTGCTCAGGAATGCGGTTTGTGTTTAGTGAATCAGAG	339.167	381.167	8.44319	8.16771	168	269.5	580	204	117.5	822	7.74983	8.39354	9.1862	7.88362	6.61829	10.0012
ASCRP4000953	0.600053	0.999821	1.11872	up	mmu_circRNA_44678	9_78254239_78246848_-7391|15.63|2|2	25714049	chr9	+	78399040	78406432	exonic	NM_001191044	Ddx43	AATGTCACAAGTGCAAATAGACAACTGGAGGTCGTGGTGGGTCAAAAATTAGAGAAATCC	65.6667	64	6.05443	5.89257	67.5	72	57.5	65	79	48	6.33229	6.24622	5.58477	6.05875	6.04425	5.57471
ASCRP4000954	0.765812	0.999821	1.18545	up	mmu_circRNA_005856	mm9_circ_005856	circBase	chr1	-	181923559	181961919	exonic	NM_008680	Enah	AATGTCCAATGCTGTGAACAGAGTATCTGTCAGGCAAGAGCTGCTGTGATGGTCTATGAT	175.667	186.667	7.50428	7.25884	117	158	252	154	70	336	7.21709	7.51499	7.78077	7.48376	5.85782	8.43495
ASCRP4000955	0.813033	0.999821	1.02668	up	mmu_circRNA_23262	11_46075105_46053506_-21599|17.39|5|7	25714049	chr11	-	46240003	46261603	exonic	NM_133769	Cyfip2	AATGTCCAGCCTTATTACCTCTATGGATCCAAGGTGATTGCCATGATCAAGGGTTTGCAG	45.3333	46.1667	5.43605	5.39806	41	43	52	38	59.5	41	5.47553	5.35439	5.47822	5.20595	5.68164	5.30659
ASCRP4000958	0.848094	0.999821	1.01908	up	mmu_circRNA_009375	mm9_circ_009375	circBase	chr6	+	31277847	31285120	exonic	NR_040257	2210408F21Rik	AATGTGGACGCTTTCAACCAGAGGATTCTGTACGACGGTGTCGGCACACAGGTTTCCTCA	58.6667	59.6667	5.82712	5.79985	43.5	56.5	76	55	58	66	5.62186	5.88045	5.97904	5.80504	5.65803	5.93649
ASCRP4000963	0.99493	0.999821	1.00347	up	mmu_circRNA_015487	mm9_circ_015487	circBase	chr7	+	45219143	45220701	exonic	NM_011565	Tead2	AATGTTCCAGAGTCTCCAGCCATATTCAGGTTTTGGCTCGAAGGAAATCGAGAGAAATTC	192	249.167	7.61525	7.61024	276	182	118	234.5	406	107	8.47436	7.77529	6.59609	8.12107	8.09382	6.61584
ASCRP4000966	0.728866	0.999821	1.33166	up	mmu_circRNA_011852	mm9_circ_011852	circBase	chr9	+	32151921	32208265	exonic	NM_001195632	Arhgap32	AATTAACCAGAAAGTTCCTCAGTCAGTAACCAACTCAGTGCCAAAACCAGGCAAGAGGAG	554.833	534.833	9.21305	8.79983	249	473	942.5	367	165.5	1072	8.34316	9.27747	10.0185	8.87086	7.03335	10.4953
ASCRP4000968	0.446258	0.999821	1.12771	up	mmu_circRNA_37505	4_119029452_119003728_-25724|13.44|1|2	25714049	chr4	-	119331122	119356847	exonic	NM_028506	Ccdc30	AATTATAAGGAGCATCCAGATTCGCAGAGAAGAGATCAAAATTGAACTCAAGCAGGCCCA	41.3333	39	5.35857	5.18518	37	48	39	42	36	39	5.34259	5.59724	5.13587	5.4035	4.88236	5.26967
ASCRP4000969	0.601893	0.999821	1.57915	up	mmu_circRNA_000040	mm9_circ_000040	circBase	chr1	-	16440322	16463194	exonic	NM_025303	Stau2	AATTATAGAGCTAACTACAACTTCCGGGGCATGTACAATCAGAGATGTTTTCGGTGCAGC	711.667	608	9.6177	8.95855	281.5	684.5	1169	373	186	1265	8.52158	9.87363	10.4579	8.89707	7.23276	10.7458
ASCRP4000972	0.584162	0.999821	1.13032	up	mmu_circRNA_28236	15_10539848_10521827_-18021|17.56|3|3	25714049	chr15	-	10592071	10610093	exonic	NM_030690	Rai14	AATTCAAAACCTTCTATTATCAAAAATCTCTCAGGATGCTGTTTCCACCTTGCCGCTGCG	344.5	373.167	8.63088	8.45415	296	342.5	395	416	411	292.5	8.59834	8.76457	8.52973	9.02973	8.12107	8.21165
ASCRP4000974	0.447673	0.999821	1.19886	up	mmu_circRNA_45674	X_103051957_103013371_-38586|19.67|4|5	25714049	chrX	-	105818031	105856618	exonic	NM_009530	Atrx	AATTCAGAAAAGAAGAAGAAAAGGGATACCCCCATGCTGCCAAAGAATTGCCAAGAAGAT	134	123.333	7.13158	6.86991	116.5	166.5	119	123	142	105	7.18481	7.58554	6.6244	7.10278	6.88256	6.6244
ASCRP4000975	0.812744	0.999821	1.06218	up	mmu_circRNA_014628	mm9_circ_014628	circBase	chr8	-	57485587	57487293	sense overlapping	NM_021788	Sap30	AATTCAGAGCAGCATCTCTCAGAAGAAGGTGAAGATCGAGCTGGATAAGAGTGTAAGTGG	59.6667	64.8333	5.93891	5.85188	56	61	62	54	99.5	41	6.05875	6.06236	5.69563	5.8285	6.42055	5.30659
ASCRP4000983	0.392095	0.999821	1.06488	up	mmu_circRNA_37469	4_116108196_116064208_-43988|15.87|3|3	25714049	chr4	-	116391602	116435591	exonic	NM_008641	Mast2	AATTGAGCCTTCCAAGGAGAGGCAGCTTGATATGGTTACTGGACTTAGTCCTCTGCTCTT	44.1667	40.6667	5.34808	5.25739	40.5	39	53	39	46	37	5.38636	5.17965	5.47822	5.24452	5.3217	5.20595
ASCRP4000984	0.56099	0.999821	1.30495	up	mmu_circRNA_24796	12_21338071_21334915_-3156|17.25|3|3	25714049	chr12	-	21329053	21332210	exonic	NM_009615	Adam17	AATTGAGCGATTTTGGGATTTCATTGACCAGCTGAGCATCAACACTTTTGGGAATAGCAG	110.667	90.5	6.64534	6.26134	58	100	174	70	49.5	152	6.01667	6.73123	7.18811	6.18309	5.43441	7.16652
ASCRP4000993	0.863173	0.999821	1.02959	up	mmu_circRNA_28833	15_80948082_80947821_-261|21.45|3|3	25714049	chr15	-	81117390	81117652	exonic	NM_001082536	Mkl1	AATTTACCTCCACTTAGTGAGCGGAAGAATGGTTACCATCACGAAAGCCAAGGTGGATTT	52.3333	53	5.65964	5.61757	39	43	75	43.5	64	51.5	5.40634	5.51023	6.06236	5.42325	5.78338	5.64607
ASCRP4000995	0.0965986	0.999821	1.14475	up	mmu_circRNA_007041	mm9_circ_007041	circBase	chr14	+	48480303	48485053	exonic	NM_172600	Tmem260	AATTTAGATATTTCAAAACCACTTTTCATGGGTGTGGCCAAGTCTGAAGTGGGATCGAGC	78	72.3333	6.3061	6.11108	64	73	97	66	73	78	6.29756	6.29144	6.32931	6.20933	5.93256	6.19134
ASCRP4000996	0.489032	0.999821	1.13172	up	mmu_circRNA_35541	3_67278898_67271729_-7169|14.56|2|2	25714049	chr3	+	67467806	67474976	sense overlapping	NM_138591	Gfm1	AATTTAGGAGCCCCTGCTGGCCCACGTTCAGGAGCTTCTGTTTGATTTTACACATAAAAA	269.333	317	8.23437	8.05586	252	277	279	242	494	215	8.33611	8.41818	7.94882	8.15816	8.31191	7.6975
ASCRP4001000	0.546681	0.999821	1.03261	up	mmu_circRNA_45125	9_110070234_110056277_-13957|16.87|1|2	25714049	chr9	+	110153772	110167730	exonic	NM_009211	Smarcc1	AATTTCAACAAAGAATGAAGAGGGGACATTTACTGATGAGAAGTCAAAAGCTTCCCACCA	44.1667	44.6667	5.42617	5.37988	40	47	45.5	43.5	47	43.5	5.43163	5.51023	5.33665	5.46195	5.29132	5.38636
ASCRP4001004	0.479782	0.999821	1.04041	up	mmu_circRNA_42759	8_34405563_34391244_-14319|15.83|1|2	25714049	chr8	-	33280771	33295091	exonic	NM_011721	Wrn	AATTTGGAATTGGGATTCCGATCTTATTTCTCCGAGGATCTGTTCCAGTCATTGCACTCT	35	37.5	5.08026	5.02311	33	32	40	37	38.5	37	5.11174	5.00347	5.12558	5.055	4.90259	5.11174
ASCRP4001010	0.0421059	0.999821	1.22756	up	mmu_circRNA_36420	4_8738642_8728471_-10171|12.66|8|10	25714049	chr4	+	8801323	8811495	exonic	NM_001277149	Chd7	ACAAAAACTTTAATAAGAAACCGGATTCAGAAGCAAGTGCTTTGAAGAAGAAGGTCAACA	63.6667	52.6667	5.94411	5.64832	52	62	77	50	50	58	5.82002	6.03328	5.97904	5.64607	5.5155	5.78338
ASCRP4001012	0.922756	0.999821	1.0102	up	mmu_circRNA_30625	17_51948612_51907217_-41395|19.74|13|55	25714049	chr17	-	51767891	51809287	exonic	NM_009122	Satb1	ACAAAAAGCCAGTTCTGGCAGGTGATCTGTAAGACAGTGACTGAGTATGGATCATTTGAA	52.6667	54.3333	5.70685	5.6922	47	49.5	61.5	50.5	48.5	64	5.75026	5.68865	5.68164	5.72548	5.43441	5.91672
ASCRP4001017	0.950519	0.999821	1.00991	up	mmu_circRNA_24045	11_87330276_87324927_-5349|18.82|2|2	25714049	chr11	+	87511424	87516774	exonic	NM_031386	Tex14	ACAAACCAAAATAGTAGGAGACAGTATACCCTGGAATGGCTTGGATGGCTCACTTGTTAA	51.3333	54.6667	5.7729	5.75868	42	58	54	50	71	43	5.68164	6.06236	5.57471	5.80504	6.00361	5.4674
ASCRP4001023	0.545427	0.999821	1.74083	up	mmu_circRNA_22673	10_116298627_116232496_-66131|20.09|1|2	25714049	chr10	-	116795439	116861571	exonic	NM_001033333	Myrfl	ACAAAGACAACTGGAAGCAGAGAGAGAGATCCATCAGAGACAATGGGCAGCACAGGGAGC	478.5	375.333	8.99725	8.19747	318	800.5	317	515	80	531	8.71508	10.1236	8.1531	9.35515	6.07846	9.1588
ASCRP4001025	0.135418	0.999821	1.21933	up	mmu_circRNA_42320	7_134619807_134619421_-386|18.50|3|3	25714049	chr7	+	127475906	127476293	exonic	NM_145589	Prr14	ACAAATAAGAACTACCAATCACCCACAACCAGAAGACCATGGGGAAGGTTTCTAGATTCA	35.8333	30.3333	5.06847	4.78239	28	33.5	46	29	30	32	4.84521	5.06581	5.29438	4.73235	4.67259	4.94222
ASCRP4001026	0.921674	0.999821	1.00912	up	mmu_circRNA_22343	10_86166346_86159464_-6882|14.86|3|3	25714049	chr10	-	86696718	86703601	exonic	NM_011631	Hsp90b1	ACAAATCATTTTCAAAGAGAGGAAGAAGCTATTCAGTTGGATGGGTTAAACGCATCACAG	29	30.1667	4.73002	4.71693	27	29	31	28	36.5	26	4.67259	4.72328	4.79419	4.51527	4.93044	4.70507
ASCRP4001027	0.967443	0.999821	1.00603	up	mmu_circRNA_23357	11_53469120_53465736_-3384|16.95|2|3	25714049	chr11	-	53652233	53655618	exonic	NM_009012	Rad50	ACAAATCTCGACCGAGAAAACATTGAGTCTCTTGCACATGCTTTGGTTGAAGCAATTATG	38.3333	40.3333	5.16414	5.15547	32	38	45	35	52	34	4.88236	5.31567	5.29438	5.055	5.43441	4.97699
ASCRP4001033	0.878967	0.999821	1.01651	up	mmu_circRNA_20984	1_145613940_145612563_-1377|15.26|4|4	25714049	chr1	-	143765432	143766810	exonic	NM_013835	Trove2	ACAACATTTAAGGACTTGCTATTGTGACCAAGTATATCACAAAGGGCTGGAAAGAAGTCC	36.6667	36.3333	5.03023	5.0066	31	36	43	39	36	34	4.84521	5.06581	5.17965	5.20595	4.83685	4.97699
ASCRP4001042	0.109595	0.999821	1.15653	up	mmu_circRNA_20045	1_51920278_51876985_-43293|20.81|2|2	25714049	chr1	-	51820140	51863434	exonic	NM_010863	Myo1b	ACAACTCATCTAGATTCACATACATTGGGAGCGTGGTTATATCTGTTAACCCCTACCGGT	39.1667	36.3333	5.24828	5.03848	35	39.5	43	32	38	39	5.24452	5.29438	5.20595	5.01094	4.88236	5.22214
ASCRP4001044	0.714319	0.999821	1.17212	up	mmu_circRNA_24927	12_35797176_35767541_-29635|20.56|2|2	25714049	chr12	+	35082868	35112504	exonic	NM_001014973	Snx13	ACAACTTCATGCCTACATTTCAGACACTGGGGTTTAGTGGTTACTCTTCTGTATGGGAAA	366.5	367.667	8.61876	8.38964	250	239.5	610	260	270	573	8.35459	8.22055	9.28114	8.25971	7.63416	9.27504
ASCRP4001045	0.986802	0.999821	1.00435	up	mmu_circRNA_003849	mm9_circ_003849	circBase	chr7	+	97218429	97218529	intronic	ENSMUST00000004622	Gab2	ACAAGAAAGGGGAATGTGAGTGTTGATGGGGGGAAGTGAGTACAAATAGTCAACAGAAAT	51.3333	53.6667	5.64214	5.63587	63	46	45	51	72	38	6.17313	5.48361	5.26967	5.71407	5.98759	5.20595
ASCRP4001046	0.780892	0.999821	1.03042	up	mmu_circRNA_009970	mm9_circ_009970	circBase	chr13	-	48590286	48606360	exonic	NM_207232	Ptpdc1	ACAAGAAAGTGGTTTCACCTACCTTCCTGAGGCATTCATGGAGGCTGGCAACGAGGATGG	67.1667	70	6.02453	5.98129	53	69.5	79	61	87	62	5.85575	6.1864	6.03144	5.88859	6.19955	5.85575
ASCRP4001049	0.785548	0.999821	1.07327	up	mmu_circRNA_44541	9_67764261_67749252_-15009|14.59|2|2	25714049	chr9	+	67901444	67916454	exonic	NM_177184	Vps13c	ACAAGAGAGAGATTTAAAGTGTCAGGAGGACTGCCTTTGATGCATGTGAGGATTTCTGAC	69.6667	67.6667	6.11356	6.01154	67	88	54	72	66	65	6.27134	6.59111	5.47822	6.22709	5.8285	5.97904
ASCRP4001050	0.741315	0.999821	1.03923	up	mmu_circRNA_41529	7_68959076_68859532_-99544|14.80|2|2	25714049	chr7	-	61714645	61814190	intronic	TCONS_00029425	XLOC_022800	ACAAGATCAATCTTCAGCTTTTGACAGAGACTAGAGTAACATTAATCCCGCAACATGGCT	119	119.833	6.89729	6.84178	103	94	160	119	124	116.5	6.96667	6.66998	7.05521	7.04978	6.71187	6.76368
ASCRP4001053	0.149107	0.999821	1.08757	up	mmu_circRNA_23349	11_53216068_53211334_-4734|16.42|3|3	25714049	chr11	+	53397831	53402566	exonic	NM_033565	Aff4	ACAAGCCATCCAGCAGCAGAGAGATTGTGATAAGACAATGCCAAGGAGTACACCAGGAAG	55.3333	53	5.72718	5.60607	46.5	54	65.5	47	62	50	5.73904	5.64607	5.79641	5.56205	5.70948	5.5467
ASCRP4001055	0.234086	0.999821	1.17934	up	mmu_circRNA_31784	18_58086167_58072491_-13676|21.40|2|2	25714049	chr18	+	57912836	57926513	exonic	NM_009194	Slc12a2	ACAAGCCGATATGAGGGATGTGGATATGTATATAAACTTATTTCACTGAATTGAACGTTA	32	30.1667	4.95105	4.71307	35	32.5	28.5	28	36.5	26	5.13929	4.97699	4.73687	4.54588	4.9539	4.63942
ASCRP4001057	0.909757	0.999821	1.01664	up	mmu_circRNA_43663	8_131459670_131435522_-24148|16.39|1|6	25714049	chr8	-	128911621	128935770	intronic	AK157361		ACAAGGAACTCACAAAAGAGGAAGAGACAGTGGTCCTTTGGAGATACCAAGTGAAAGTTC	41.1667	43.1667	5.43862	5.41481	39	43.5	41	44	54	31.5	5.52074	5.55695	5.23816	5.5467	5.61942	5.07832
ASCRP4001058	0.96613	0.999821	1.00066	up	mmu_circRNA_35838	3_95591307_95584338_-6969|20.99|2|3	25714049	chr3	-	95780414	95787384	exonic	NM_001081293	Rprd2	ACAAGGAAGTGAAAGTGGTCGCTAACGGATCCATCCGTCTCTAAGTCTATAGAACGAATC	43.3333	45	5.4024	5.40146	40	42	48	43	51	41	5.43163	5.3921	5.38348	5.4035	5.42605	5.37482
ASCRP4001062	0.536787	0.999821	1.0672	up	mmu_circRNA_22812	11_3136356_3133991_-2365|18.86|3|4	25714049	chr11	+	3233987	3236353	exonic	NM_023743	Eif4enif1	ACAAGTGGACAGAACCAGAGATGGGCTCAGAAACAGCGAAACGTTGAAAGTCACTTATTG	71.8333	71.3333	6.14371	6.04988	68.5	61	86	59	80	75	6.34566	5.9207	6.16478	5.9207	6.11361	6.11534
ASCRP4001064	0.7399	0.999821	1.01482	up	mmu_circRNA_28311	15_26719357_26717046_-2311|18.80|1|2	25714049	chr15	-	26787290	26789602	sense overlapping	NM_176959	Fbxl7	ACAAGTGGATTTACCTGGTGGCAAAGGCAGCTCAAGCGTCTCATCCGACGTGAGTTCAAG	48.8333	50.1667	5.63121	5.60998	44	47	55.5	45	59.5	46	5.64607	5.66278	5.58477	5.59972	5.70948	5.52074
ASCRP4001068	0.954558	0.999821	1.03492	up	mmu_circRNA_015535	mm9_circ_015535	circBase	chr6	-	134506195	134513419	exonic	NM_008514	Lrp6	ACAATATACTGGGGAGATGCCAAAACAGACAAAATTGAGGCAGGCAGTGGTTAAAGGTTC	136.167	162.667	7.02266	6.97314	73	117	218.5	107	63	318	6.48371	7.01859	7.56569	6.83386	5.74129	8.34427
ASCRP4001070	0.679616	0.999821	1.54905	up	mmu_circRNA_19492		25070500	chr8	-	84771782	84772316	sense overlapping	NM_010906	Nfix	ACAATCAAAGAACTGGACCTTTATCTGGCTTACTTTGTCCACACTCCGGGGGATGAGTTC	5492.17	4822.33	12.661	12.0296	2444	4264	9768.5	3533.5	1657	9276.5	11.4998	12.6142	13.869	12.2852	9.7578	14.0458
ASCRP4001071	0.626384	0.999821	1.19827	up	mmu_circRNA_41977	7_106165184_106128146_-37038|16.43|4|5	25714049	chr7	-	98979635	99016674	exonic	NM_178635	Uvrag	ACAATCAAAGATAACATCAACGACAAGCTGACAGAAAAGGAGCGAGAGCTTCATAGAGCC	60.3333	52.1667	5.75341	5.49245	35	58	88	46	37.5	73	5.08719	5.96371	6.20933	5.56205	4.83685	6.07846
ASCRP4001073	0.595666	0.999821	1.0299	up	mmu_circRNA_36116	3_125314551_125264341_-50210|14.27|2|2	25714049	chr3	+	125561422	125611633	exonic	NM_022565	Ndst4	ACAATCCTTCTAAATCCAGCATTACTAGAGACTCAAAATTTACTGCGCACTCAGGTTGCA	34.5	33.8333	5.01296	4.97045	32	33.5	38	32.5	36	33	5.02208	4.92254	5.09425	4.90259	4.93044	5.07832
ASCRP4001074	0.775011	0.999821	1.01226	up	mmu_circRNA_44096	9_46477410_46435424_-41986|14.57|2|2	25714049	chr9	+	46627340	46669327	antisense	ENSMUST00000082739	Gm22805	ACAATGCAGGGGAGATGAACTTGAGTCACCGTGACAACTGTCCCTGAGGATATTGAACAG	43.5	44.5	5.37225	5.35467	42	41	47.5	41	53	39.5	5.43163	5.33367	5.35145	5.29132	5.451	5.3217
ASCRP4001075	0.254155	0.999821	1.17211	up	mmu_circRNA_26862	13_104562988_104542474_-20514|11.79|2|2	25714049	chr13	-	103752393	103772908	sense overlapping	NM_172592	Srek1	ACAATGCATCACGACGATCTCGTAGTACCAGCAGGTTAGAAGAATGACAGATAGTCTGAG	176.333	166.167	7.54299	7.31388	165.5	148	215.5	157	159	182.5	7.69576	7.39798	7.53523	7.47332	7.01581	7.45253
ASCRP4001076	0.739462	0.999821	1.04157	up	mmu_circRNA_27796	14_73968831_73968441_-390|17.99|4|6	25714049	chr14	+	73568633	73569024	exonic	NM_011506	Sucla2	ACAATGGAGAGGTCATTTCAAGATCAAAGGATGTTGTGATAAAGGCACAGGTTTTGGCTG	38.3333	37.1667	5.15348	5.09472	32	40	43	35.5	37	39	4.9066	5.31567	5.23816	5.17965	4.88236	5.22214
ASCRP4001077	0.200416	0.999821	1.194	up	mmu_circRNA_43899	9_25109122_25101270_-7852|14.08|3|3	25714049	chr9	+	25293684	25301537	exonic	NM_009859	Sept7	ACAATGGAGTGGATAACAACAAGAACAAAGGGCAGCTTACCAAACTTAAACCATTGGACA	61.1667	51.1667	5.82833	5.57253	50	51.5	82	53.5	45	55	5.75026	5.68865	6.04607	5.69795	5.3217	5.69795
ASCRP4001079	0.956444	0.999821	1.00469	up	mmu_circRNA_017518	mm9_circ_017518	circBase	chr4	-	129715575	129715677	intronic	ENSMUST00000129342	Khdrbs1	ACAATGTTAACAACGGCAGTAGTGCCACCATGTAAAATCATAGTTGCAGAATCCCAAACT	30.6667	32.6667	4.86061	4.85385	31	29	32	31	40	27	5.02208	4.84103	4.71872	4.90259	4.9539	4.70507
ASCRP4001080	0.811237	0.999821	1.04735	up	mmu_circRNA_27498	14_41634124_41629033_-5091|13.93|7|22	25714049	chr14	-	40815743	40820835	sense overlapping	NM_177816	Sh2d4b	ACAATTATATTAGAATTATTAGCCGAGAGAGTGCAGAAGACCTTCTGGAGAATATGACCG	31.5	31.5	4.82538	4.75864	25.5	32	37	29.5	29	36	4.60059	4.89856	4.97699	4.78985	4.33657	5.14949
ASCRP4001082	0.456576	0.999821	1.83598	up	mmu_circRNA_009629	mm9_circ_009629	circBase	chr9	+	83988775	84012619	exonic	NM_199195	Bckdhb	ACAATTGTGCCTTGGGATGTGGATACAGTTTGCAAGGAAAAGATAGAGTGTTTAACACCC	622	476.5	9.49159	8.61504	329	649	888	305.5	141	983	8.76042	9.78435	9.92999	8.58916	6.89777	10.3582
ASCRP4001089	0.384993	0.999821	1.084	up	mmu_circRNA_21896	10_42536275_42503248_-33027|20.54|2|2	25714049	chr10	+	42783441	42816469	exonic	NM_153055	Sec63	ACACACCCTGTCTATAGTCTCTACTTTCCTGAGAGCAAATTCGATTAAAGAATATCAGAA	113.667	113.833	6.88545	6.76908	107	94	140	102	129.5	110	7.07764	6.70842	6.87029	6.85271	6.78455	6.66998
ASCRP4001095	0.270128	0.999821	1.11557	up	mmu_circRNA_36645	4_36384619_35837059_-547560|17.78|2|2	25714049	chr4	-	35890025	36437586	exonic	NM_001165999	Lingo2	ACACAGTTCTTTTAAGAGACAAGCAAAACACAGGGATTGGAGAGTGACACAGGAAGACAG	31.6667	29	4.89237	4.73459	27.5	30	37.5	31	30	26	4.81142	4.86598	4.99971	4.9539	4.61046	4.63942
ASCRP4001096	0.542895	0.999821	1.07904	up	mmu_circRNA_41026	6_142333096_142326673_-6423|14.15|5|5	25714049	chr6	-	142378152	142384576	exonic	NM_023042	Recql	ACACATCACCAGCTGCTTGGAATAAAGAAGAAGGACATTTGGATCTCCGGTTCAGTTTTA	78	77.6667	6.30192	6.19217	61	88	85	74	91	68	6.1864	6.56976	6.14962	6.31125	6.26354	6.00173
ASCRP4001105	0.219277	0.999821	1.13483	up	mmu_circRNA_39341	5_123890937_123890045_-892|18.82|2|3	25714049	chr5	+	123440035	123440928	sense overlapping	NM_133917	Mlxip	ACACCGTCGGCCAGAGGTATTTAACCAGCAAGTAATTGAATAGATGTGGGAAATTAGTGT	47.8333	44.3333	5.54533	5.36286	48	47.5	48	41	49	43	5.78338	5.48361	5.36901	5.33069	5.4035	5.35439
ASCRP4001107	0.59297	0.999821	1.07826	up	mmu_circRNA_26258	13_45089107_45065415_-23692|21.00|5|10	25714049	chr13	-	44970045	44993738	exonic	NM_025772	Dtnbp1	ACACCTGGAGAGCTACAAGAAAAGTAAGAGGCTGAAGACTTTAAGTGATAAGTCAAGAGA	36.5	35.3333	5.08355	4.97484	28.5	41	40	36	35	35	4.7855	5.31567	5.14949	5.01094	4.78113	5.13245
ASCRP4001108	0.459905	0.999821	1.08688	up	mmu_circRNA_31833	18_63955935_63937182_-18753|15.53|7|10	25714049	chr18	+	63777527	63796281	exonic	NM_001014981	Wdr7	ACACCTGGGCTCCTTACTTACCTCAGTATATGGACCATGTCATATCACGGTAATTTACCT	478.833	572	9.14735	9.02716	458.5	403	575	475.5	742.5	498	9.23021	9.03684	9.17501	9.24791	8.78079	9.05278
ASCRP4001112	0.708265	0.999821	1.11074	up	mmu_circRNA_39721	5_151181555_151148128_-33427|12.69|6|6	25714049	chr5	+	150345552	150378980	exonic	NM_172887	Fry	ACACTCACTGAGGAGGAAGCCAAAATGATAGTGATGAACAGCAGCGAGACTATTTAATGG	58.3333	53.6667	5.76116	5.60963	39	57	79	50	36	75	5.38636	5.88045	6.01667	5.68164	5.01467	6.13258
ASCRP4001113	0.745456	0.999821	1.18478	up	mmu_circRNA_34645	2_139874045_139709508_-164537|22.34|2|2	25714049	chr2	-	139883771	140048309	exonic	NM_175225	Tasp1	ACACTGCTTGGTGCAGGCTATCATTCTGAATCCAAAGCCAAGGAATATAAACATGTATGC	335.667	342.333	8.48479	8.24018	202	293	512	240	178.5	608.5	8.00956	8.5114	8.93343	8.14675	7.16317	9.41061
ASCRP4001114	0.685399	0.999821	1.1081	up	mmu_circRNA_36762	4_48482944_48465765_-17179|14.65|5|5	25714049	chr4	-	48452892	48470072	exonic	NM_172304	Tex10	ACACTTACAGCATTAAAGAATGACCAAAAAAAGGAAACGCCAAGATGATTTTCAGAAAGT	34.3333	33	4.88987	4.74178	31	31	41	32	27	40	4.7855	4.78985	5.09425	4.84939	4.13461	5.24134
ASCRP4001119	0.656598	0.999821	1.07774	up	mmu_circRNA_29532	16_32052469_32039885_-12584|13.10|2|2	25714049	chr16	-	32039798	32052383	exonic	NM_177326	Pak2	ACAGAAAAAGAAAGCCAAGATGACCGATGAAGAGATTATGGAGAAATTAAGCTGTTTCAT	69	68.6667	6.06715	5.95914	55	58	94	61	60	85	5.96948	5.94822	6.28374	5.88859	5.65803	6.3308
ASCRP4001120	0.825271	0.999821	1.03409	up	mmu_circRNA_001332	mm9_circ_001332	circBase	chr11	+	21813359	21857609	exonic	NM_145425	Wdpcp	ACAGAAAATACCAAATGGCCCTTCAAGCAGGACATTCATTACCTTGCTCTAGATATGGGT	64.6667	65.3333	5.97954	5.93117	46	58	90	63	58	75	5.75026	5.97904	6.20933	6.05875	5.61942	6.11534
ASCRP4001121	0.96944	0.999821	1.00775	up	mmu_circRNA_20590	1_100396473_100319666_-76807|20.31|2|4	25714049	chr1	+	98423088	98499896	exonic	NM_027584	Slco6d1	ACAGAAAATTTGGTCTACACATTTAAGACAGTATGTATGATATTTGCTCTTGTTGATCAG	50.1667	51.3333	5.63799	5.62685	54	50	46.5	60	47	47	5.90272	5.6746	5.33665	6.05875	5.35439	5.4674
ASCRP4001124	0.396658	0.999821	1.17918	up	mmu_circRNA_20485	1_89261854_89230845_-31009|14.24|4|6	25714049	chr1	+	87334269	87365279	exonic	NM_146112	Gigyf2	ACAGAAGAAGAGCAGTGTTAAAAAGACCTGAACACATTTGCTGAAACCTCTTGCTGTGAG	83.6667	75.6667	6.38138	6.14359	75	95	81	85	68	74	6.44284	6.63895	6.06236	6.48371	5.84742	6.09965
ASCRP4001125	0.485979	0.999821	1.79298	up	mmu_circRNA_22102	10_62213764_62209649_-4115|18.28|2|4	25714049	chr10	-	62746900	62751016	exonic	NM_026201	Ccar1	ACAGAAGCTCCAGTTACTAGAGGAGAAAACAGATAGGGAGGAGGAGGAAGTAAAACGAGA	585.833	463.833	9.4129	8.57053	369.5	804	584	602.5	105	684	8.92294	10.1214	9.19433	9.56842	6.49708	9.6461
ASCRP4001127	0.850335	0.999821	1.07275	up	mmu_circRNA_21208	1_167359446_167287560_-71886|20.27|2|2	25714049	chr1	-	165357428	165429315	exonic	NM_028759	Dcaf6	ACAGAAGGAACAACTACAAGCACAATAAAACTGAACTTTACAGATGAATGGAAGAAGAGA	81.1667	77	6.25402	6.1527	43	76	124.5	71.5	46.5	113	5.66515	6.38503	6.71187	6.29756	5.4035	6.75703
ASCRP4001128	0.418866	0.999821	1.11218	up	mmu_circRNA_013661	mm9_circ_013661	circBase	chr4	-	87782286	87794011	exonic	NM_027326	Mllt3	ACAGAAGGTTAATGACACTGAGGGAACGACACATTCTGCAGCAGTCAGAGCAACCCAGTC	37.6667	36.6667	5.23331	5.07992	34	34	45	31	36	43	5.29438	5.13587	5.26967	4.9539	4.88236	5.4035
ASCRP4001129	0.739285	0.999821	1.17348	up	mmu_circRNA_29586	16_33468269_33456962_-11307|20.32|20|84	25714049	chr16	+	33456875	33468183	exonic	NM_011749	Zfp148	ACAGAAGTACCTGCTTCAGAGACACGAGAAGATCCATACCGATAAGTGTAAAGCAGGAAA	116.833	114	6.78144	6.55064	58.5	123	169	79	62	201	6.11534	7.08607	7.14289	6.37058	5.69331	7.58804
ASCRP4001130	0.842361	0.999821	1.04506	up	mmu_circRNA_015862	mm9_circ_015862	circBase	chr9	-	63293523	63322267	exonic	NM_011840	Map2k5	ACAGAATTCATGGATGATGAATGAACAAGACATACGGTATCGAGACACCCTTGGTCATGG	60.3333	57.6667	5.84591	5.78233	39	51	91	50	49	74	5.49964	5.78556	6.25254	5.74129	5.451	6.15469
ASCRP4001132	0.652523	0.999821	1.12105	up	mmu_circRNA_31591	18_35846507_35842872_-3635|15.22|2|2	25714049	chr18	-	35683217	35686853	exonic	NM_029669	Dnajc18	ACAGACACATAAGAGAGAGGAAGACAAATCTCAGCAATAGGAAATGCCTTTGCAGTCCTG	35.5	32	5.02628	4.86144	29.5	47	30	36	31	29	4.67259	5.61206	4.79419	5.17965	4.61046	4.79419
ASCRP4001136	0.685258	0.999821	1.22948	up	mmu_circRNA_017370	mm9_circ_017370	circBase	chr16	+	93849129	93853898	exonic	NM_001045529	Morc3	ACAGACTCATCAAGGCTTATGAAAAAGTAGGATGTCAGTTAAAGTTACAAAAATGCAACA	129	122	6.94116	6.64311	71	127	189	91	56	219	6.39221	7.10715	7.32412	6.60847	5.58226	7.73861
ASCRP4001141	0.426363	0.999821	2.63144	up	mmu_circRNA_33133	2_23670714_23662818_-7896|15.85|2|7	25714049	chr2	+	23807297	23815194	intergenic			ACAGAGATTCTTCCAGAACATTCAGATAGTCTGAATAAAGAAGAAGAAGACAGTTGGACA	847.667	570.833	9.95195	8.5561	459	1288	796	697	58	957.5	9.2274	10.8935	9.73491	9.77354	5.57471	10.32
ASCRP4001145	0.289641	0.999821	1.12976	up	mmu_circRNA_31566	18_34959013_34952658_-6355|13.89|7|11	25714049	chr18	+	34793003	34799359	exonic	NM_001081256	Kdm3b	ACAGAGTGAGATCTTTGTGGAGTTTGACGGCTGTAACTGGAAGCAGCACTCCTGGGTTAA	66.8333	61.8333	6.06852	5.8925	60.5	56	84	53.5	61	71	6.21581	5.86403	6.12571	5.80504	5.78338	6.08909
ASCRP4001146	0.308946	0.999821	1.28741	up	mmu_circRNA_23791	11_78135268_78133488_-1780|15.21|8|17	25714049	chr11	+	78319985	78321766	exonic	NM_017407	Spag5	ACAGAGTTAAAGAAACTCGATGACACAATTCAGCATGTCTATGAGTGCCAGAACCAGCTC	66.3333	53	6.01623	5.65176	47.5	90	61.5	48	58	53	5.70026	6.63895	5.70948	5.64607	5.59972	5.70948
ASCRP4001151	0.89971	0.999821	1.01407	up	mmu_circRNA_45163	9_111509425_111491309_-18116|17.06|5|5	25714049	chr9	-	111588804	111606921	exonic	NM_016853	Stac	ACAGATTTATACCACAGGAGAATGAAGACTTGGAAATGAGGAACACATGCTAAGCACGGA	36.1667	33.8333	4.98182	4.96167	30.5	35	43	32	33	36.5	4.74586	5.00347	5.19614	4.9539	4.83685	5.09425
ASCRP4001153	0.75887	0.999821	1.0428	up	mmu_circRNA_22947	11_21192134_21191036_-1098|15.97|2|2	25714049	chr11	+	21291032	21292131	exonic	NM_139061	Vps54	ACAGCAAAGAACATCATTAAAGAGGCATTTGGGATCACAGCTTTGTGAATTAGAAAAGCT	32.6667	32.5	4.98647	4.926	33.5	28.5	36	32	33	32.5	5.22214	4.70045	5.03681	5.055	4.72328	4.99971
ASCRP4001154	0.14104	0.999821	1.2243	up	mmu_circRNA_26556	13_76145734_76140241_-5493|16.15|4|4	25714049	chr13	-	76002792	76008286	sense overlapping	NM_178916	Rfesd	ACAGCAACAAAAATAAAATAAACATGGACCCTGAAATCTCTGAACAAGATGAGGAAAAGA	45.6667	37	5.36077	5.06881	35	49	53	35	44	32	5.08719	5.54412	5.451	5.055	5.2092	4.94222
ASCRP4001157	0.814437	0.999821	1.08383	up	mmu_circRNA_26806	13_98706816_98699366_-7450|18.06|14|48	25714049	chr13	-	97929410	97936861	exonic	NM_012026	Arhgef28	ACAGCAAGGAGTCTTATAAAAATGGTGGAATATAGAAGTTTCTCCGGTTCTTCACAGTCA	145.5	142.667	7.19254	7.0764	73	152.5	211	109	107	212	6.54808	7.50145	7.52808	6.97338	6.55832	7.6975
ASCRP4001160	0.320224	0.999821	1.32761	up	mmu_circRNA_23092	11_29145150_29125857_-19293|13.96|2|2	25714049	chr11	-	29225856	29245150	exonic	NM_025740	Cfap36	ACAGCCACCCTCAGTTTTTGATGATGAAGAAGAAAGCAAATTAACCTACACAGAAATCCA	100.333	83.1667	6.72897	6.32014	105	105	91	104.5	76	69	7.04978	6.89726	6.23987	6.84227	6.07846	6.03969
ASCRP4001162	0.643478	0.999821	1.10613	up	mmu_circRNA_27263	14_27614761_27609357_-5404|14.56|2|6	25714049	chr14	+	26796170	26801575	exonic	ENSMUST00000022433	Dnah12	ACAGCCCCCTATTGAGTTATTACGACAGTTTTTTGACTGTGGACATTGGCCTCCTTTATA	198.667	227.833	7.78629	7.64077	205	195	196	195	332	156.5	8.07366	7.88617	7.39905	7.82359	7.87801	7.22072
ASCRP4001164	0.819968	0.999821	1.02828	up	mmu_circRNA_28983	15_92588185_92574002_-14183|15.85|5|6	25714049	chr15	+	92743570	92757754	exonic	NM_001164593	Pdzrn4	ACAGCCTCTGAGCTGCAGCAGGAGGTCGAGCTGTGTCGTGTTAGCAGTCAAGAGAAGCTG	35.3333	34.8333	5.02411	4.98388	35	35	36	28.5	46	30	5.11174	5.01838	4.94222	4.7658	5.29132	4.89452
ASCRP4001165	0.936194	0.999821	1.03533	up	mmu_circRNA_37492	4_117322011_117237226_-84785|11.66|7|9	25714049	chr4	+	117564620	117649406	exonic	NM_080469	Eri3	ACAGCGGCATTGTTTTAGATGCCTCTGGATGTTCAATGCTAGCGCCGTTACAGACGGGAG	161.667	182	7.31929	7.26919	94	135	256	91	142	313	6.89474	7.28071	7.78241	6.59734	6.89777	8.31248
ASCRP4001166	0.636669	0.999821	1.11802	up	mmu_circRNA_34554	2_130363385_130343467_-19918|20.68|7|12	25714049	chr2	+	130517730	130537649	exonic	NM_008980	Ptpra	ACAGCTACTATTGTCATGGTGACCAACCTGAAGGAGAGAAAGGAGATGAGACACCAATTA	58.1667	55.3333	5.84761	5.68666	40	54.5	80	45.5	44.5	76	5.52074	5.90674	6.11534	5.56205	5.30659	6.19134
ASCRP4001167	0.626816	0.999821	1.05083	up	mmu_circRNA_39263	5_121742861_121739576_-3285|16.62|2|3	25714049	chr5	+	121289566	121292852	exonic	NM_181421	Gm15800	ACAGCTCCTTGCAGGGAGAGACATTGAAGCTCTGGTTTAAATATTTTATATCCCGGTGAA	45.3333	45	5.42469	5.35317	38	49	49	40.5	51	43.5	5.24452	5.64607	5.38348	5.22214	5.451	5.38636
ASCRP4001168	0.796784	0.999821	1.02582	up	mmu_circRNA_36523	4_21686772_21659365_-27407|16.26|4|4	25714049	chr4	+	21732217	21759625	sense overlapping	NM_016746	Ccnc	ACAGCTGAATCCTTTTAAAAACACATATCACTTACATGTTATCCAAGCATTAGGTGAACA	38	38	5.19997	5.16319	37	34	43	38	40	36	5.34259	5.05138	5.20595	5.36318	5.01467	5.11174
ASCRP4001173	0.37096	0.999821	1.27256	up	mmu_circRNA_35942	3_104454952_104453181_-1771|18.88|6|6	25714049	chr3	+	104649257	104651029	exonic	NM_009196	Slc16a1	ACAGGAACTTTACTTGTGCATTGGTGTTATTGGAGATACTAGATTTGCGCTGCATCTTGG	71.3333	61.8333	6.08685	5.73911	49	76	89	43	53.5	89	5.75026	6.3173	6.19299	5.36318	5.52336	6.3308
ASCRP4001178	0.34574	0.999821	1.04016	up	mmu_circRNA_33357	2_37388149_37325036_-63113|16.33|2|2	25714049	chr2	+	37469515	37532629	sense overlapping	NM_146121	Rabgap1	ACAGGAGGAGATGGACAAGATTCTTTATATAAAATATGCAAGGCAAGGAGATGAGACACC	36.8333	37.6667	5.20127	5.14447	34	37.5	39	38	37	38	5.24452	5.17965	5.17965	5.15624	5.055	5.22214
ASCRP4001180	0.68343	0.999821	1.08402	up	mmu_circRNA_27377	14_31831052_31826353_-4699|16.89|2|2	25714049	chr14	-	31013166	31017866	exonic	NM_153547	Gnl3	ACAGGATGCTGACGATCAAGAAAATGGTAGTGGTGAAAGAAATAGTTAAAGAAAGCGAGT	48.5	46.5	5.58668	5.47029	55.5	44	46	38	60	41.5	6.05875	5.43163	5.26967	5.36318	5.69331	5.35439
ASCRP4001182	0.739982	0.999821	1.02969	up	mmu_circRNA_42920	8_61019268_60893423_-125845|17.10|2|2	25714049	chr8	-	58414625	58540471	sense overlapping	NM_175032	Galntl6	ACAGGCAATCTTGCTCAGGAATATAAATGAGAGGTTCCATAGAAGACCATAGACATCACA	52.1667	53	5.68563	5.64342	45	44	67.5	53.5	52.5	53	5.71636	5.54412	5.79641	5.78556	5.47011	5.6746
ASCRP4001183	0.548772	0.999821	1.23516	up	mmu_circRNA_44090	9_45784213_45781025_-3188|16.27|5|6	25714049	chr9	-	45972941	45976130	exonic	NM_008775	Pafah1b2	ACAGGCCAAGATCATTGTGCTGCATAATAGGTTTGTTCTGGACTGTAAAGACAAAGAACC	85.5	78.8333	6.41353	6.10883	59	81.5	116	58	49	129.5	6.1049	6.52477	6.61093	5.93452	5.451	6.94097
ASCRP4001192	0.493107	0.999821	1.33135	up	mmu_circRNA_43161	8_84294823_84239100_-55723|18.57|4|6	25714049	chr8	+	81715200	81770924	exonic	NM_001024617	Inpp4b	ACAGTCTACGATGTCAAGGATAAGTCTCATGATACTAGCCCTAAAACCAGCGAAACAATA	51.6667	39.6667	5.5689	5.15601	34	87	34	33	37	49	5.24452	6.5596	4.90259	5.01094	4.88236	5.57471
ASCRP4001195	0.313485	0.999821	1.16387	up	mmu_circRNA_36531	4_21793161_21781494_-11667|15.49|2|2	25714049	chr4	+	21854346	21866014	exonic	NM_025669	Pnisr	ACAGTGAACCAGAGATGACGGAAGAGGAGAAGGAGTACCAAATGGAGCTTAAAGGATGTG	67.3333	60.6667	6.03859	5.81966	59.5	60	82.5	62	51	69	6.07846	5.94822	6.08909	5.98759	5.451	6.02037
ASCRP4001200	0.102372	0.999821	1.20305	up	mmu_circRNA_23831	11_79839456_79828645_-10811|18.21|7|9	25714049	chr11	+	80015142	80025954	exonic	NM_199196	Suz12	ACATATTCTTGTTTGCAGATGTCAGTGAAGAACTTCCAGCCAGAAGAAAACGAAATCGCG	33.1667	29.6667	4.95459	4.68789	27	33	39.5	28	31	30	4.7855	4.97699	5.10127	4.67259	4.54588	4.84521
ASCRP4001202	0.281581	0.999821	1.84538	up	mmu_circRNA_24565	12_3873428_3835027_-38401|19.42|16|70	25714049	chr12	+	3835026	3873428	exonic	NM_007872	Dnmt3a	ACATCAGCAAACGGAAACGGGATGAGTGGCTGGCACGTTGGAAAAGGGAGGCAGAGCCGC	248.667	157.5	7.961	7.07708	114	234	398	126	74.5	272	7.20369	8.15774	8.52158	7.1335	6.02407	8.07366
ASCRP4001204	0.60605	0.999821	1.1059	up	mmu_circRNA_013717	mm9_circ_013717	circBase	chr11	+	107613850	107620214	exonic	NM_198298	Helz	ACATCAGTATGACTCCTACCATACCTTGGAGTCCCAACAGATCTTGAATACCTGATGCAT	72.8333	68.1667	6.14123	5.99601	51	62	105.5	53	61.5	90	5.96948	6.00173	6.45248	5.8285	5.75026	6.40928
ASCRP4001212	0.929135	0.999821	1.02428	up	mmu_circRNA_32184	19_4785567_4776243_-9324|21.47|2|2	25714049	chr19	-	4776242	4785567	intronic	ENSMUST00000178353	Gm21992	ACATCTGAATTGAACCCATGGAGATCTATTAGTTATAACAGGTGGGATGTGTGTGGGCTG	250.5	312.167	8.08764	8.05302	318	218.5	215	247	470	219.5	8.67975	8.04276	7.5404	8.15816	8.25893	7.74199
ASCRP4001214	0.458476	0.999821	1.08419	up	mmu_circRNA_25035	12_52460835_52452392_-8443|14.77|2|2	25714049	chr12	+	51351404	51359848	exonic	NM_001015099	G2e3	ACATCTTTCAGAAGGAGATGTTGAGAATGGGAATTCATATTCCTGAAAATAAAATGAATG	32	31.5	4.98892	4.87231	32	31	33	30.5	34	30	5.08719	4.97699	4.90259	5.02947	4.61046	4.97699
ASCRP4001215	0.673348	0.999821	1.25314	up	mmu_circRNA_29560	16_32981990_32950378_-31612|15.60|6|8	25714049	chr16	+	32950291	32981904	exonic	NM_001081255	Lrch3	ACATGAAAAGATACTCACATCAAAACAGACCTGTCACGAAATCGCCTCTCAGAAATCCCT	449.833	397.5	8.85218	8.52663	198	369.5	782	283	281.5	628	7.98628	8.87803	9.69224	8.41007	7.68821	9.48162
ASCRP4001216	0.393304	0.999821	3.00705	up	mmu_circRNA_36778	4_52472010_52453073_-18937|15.39|1|2	25714049	chr4	+	52440200	52459138	exonic	NM_008017	Smc2	ACATGAAGCTCTCTTGGCCAAGTTTCCCAATCTTCAATTTGCATACAAACGTGACTTGTA	2711.5	345	9.76612	8.17777	7601	235.5	298	283	531	221	13.0579	8.19431	8.04618	8.40174	8.40511	7.72646
ASCRP4001217	0.686887	0.999821	1.12254	up	mmu_circRNA_20378	1_78476686_78440210_-36476|16.14|1|2	25714049	chr1	-	78443634	78480111	exonic	NM_011811	Farsb	ACATGATCAAAGCGTCTGCAGACTTCTGAAAAGCAAATCATAAGCAAGGAACAAGGTCAT	39.3333	37.8333	5.07239	4.90562	29	34.5	54.5	31.5	33	49	4.74586	4.97699	5.49432	4.71196	4.48414	5.52074
ASCRP4001219	0.822692	0.999821	1.09945	up	mmu_circRNA_31930	18_70782375_70740307_-42068|16.60|3|3	25714049	chr18	+	70580652	70622721	exonic	NM_010773	Mbd2	ACATGGACAGTGGAGATGAGGCGTAAGAATATGATCAGTCCAAGTGGTAAGAAGTTCAGA	61	60.3333	5.78049	5.64371	32	59	92	43	42	96	5.08719	6.00173	6.25254	5.4035	5.01467	6.51297
ASCRP4001220	0.466825	0.999821	1.03358	up	mmu_circRNA_45492	X_64049747_64047888_-1859|16.08|2|4	25714049	chrX	-	66794712	66796572	intergenic			ACATGGATTTTCAGACTTTCAGATAAGCAAGAGGGCATGGCATCCAGGCATAATAAGAAG	61.6667	63.5	5.92847	5.88082	56	58	71	59	69.5	62	6.01667	5.86403	5.90473	5.80504	5.9207	5.91672
ASCRP4001224	0.708622	0.999821	1.0488	up	mmu_circRNA_25139	12_56896763_56848103_-48660|14.92|3|3	25714049	chr12	-	55747115	55795776	exonic	NM_019994	Ralgapa1	ACATGGTTGTGCAAGTATCAATGGACAAAAAGACCTGAGAATGCAGAATCTATTGACCTT	55.5	54.3333	5.71522	5.64649	47	46	73.5	50.5	52.5	60	5.70026	5.48361	5.96178	5.59972	5.49964	5.84009
ASCRP4001225	0.41765	0.999821	1.1703	up	mmu_circRNA_25787	12_106909838_106896177_-13661|17.66|8|16	25714049	chr12	-	105657966	105671628	exonic	NM_029654	Atg2b	ACATGTATGCGTCCTATAACAAGCATATTAGTTTGCAACTGGGTCCGAGCCTATGTACTG	94.8333	87.3333	6.5441	6.31723	70	73.5	141	67	86	109	6.41915	6.32856	6.8846	6.09086	6.18144	6.67939
ASCRP4001227	0.867666	0.999821	1.01573	up	mmu_circRNA_25487	12_85476643_85465425_-11218|17.27|2|2	25714049	chr12	+	84124474	84135693	exonic	NM_028821	Dnal1	ACATGTCTAATAACCTGGTAAAAGACTGGGGAAGAAAAGACTGGTCAGAAGCCATCTGAT	43.3333	44	5.36533	5.34281	37	41	52	38	44	50	5.38636	5.26967	5.43996	5.24452	5.2092	5.57471
ASCRP4001228	0.652597	0.999821	1.03397	up	mmu_circRNA_43754	9_9833582_9693493_-140089|17.49|2|3	25714049	chr9	-	9693492	9833582	exonic	NM_001033359	Cntn5	ACATGTTAAGGAGAGTCTTGGAAGACCACAGGGGTTTGAGAATAGCTATTCTTCCAGACG	28.6667	29.6667	4.88577	4.83757	29	28	29	29	36	24	5.02208	4.84103	4.79419	4.78985	4.97699	4.74586
ASCRP4001233	0.618277	0.999821	1.66128	up	mmu_circRNA_009056	mm9_circ_009056	circBase	chr10	-	12436280	12455564	exonic	NM_011682	Utrn	ACATTACCCGATGGTAGAATACTGCATACCGTGGATCTCTTAGAGCTGAATACGACGAAT	2521	2294	11.5527	10.8204	1083.5	2579.5	3900	1724	609	4549	10.3931	11.9501	12.315	11.1494	8.55648	12.7554
ASCRP4001234	0.934412	0.999821	1.01315	up	mmu_circRNA_35482	3_62184913_62149068_-35845|15.55|2|2	25714049	chr3	+	62345145	62380991	exonic	NM_001081295	Arhgef26	ACATTACCGATGTCTGGGAGGCCAGCAAAAAAAAATGCAGTCCTGTATCAAAACTACAAA	46	48.5	5.53109	5.51223	47	38	53	43.5	63	39	5.78338	5.29438	5.5155	5.53118	5.78338	5.22214
ASCRP4001239	0.889418	0.999821	1.09396	up	mmu_circRNA_36814	4_55398473_55379649_-18824|20.23|2|3	25714049	chr4	+	55366776	55385601	exonic	NM_009011	Rad23b	ACATTCAAGTAACACCTCAGGAGAAAGAAGCTATAGAACGGGTAAAGGCATTGAAAGAGA	238	221.167	7.71703	7.58746	91.5	172.5	450	201.5	93	369	6.76479	7.66351	8.72279	7.85949	6.32031	8.58259
ASCRP4001243	0.882293	0.999821	1.02552	up	mmu_circRNA_38849	5_81817013_81738896_-78117|22.64|7|13	25714049	chr5	+	81309870	81387988	exonic	NM_198702	Adgrl3	ACATTCGGTGTTATCTGCCAGATGCCTATAAGATTATGTCTCAAAGGTGTCTCAAGTGGG	407.5	505.333	8.84036	8.80401	428	270	524.5	376	731	409	9.13815	8.39783	8.98511	8.89707	8.76692	8.74803
ASCRP4001246	0.979907	0.999821	1.00414	up	mmu_circRNA_20014	1_44049239_44016929_-32310|11.64|2|4	25714049	chr1	+	43960083	43992394	exonic	NM_009418	Tpp2	ACATTGCAATGAAGACTGACCCCAGGCCTGATGCAGCTACTATAAAAAAGAGAATTTGTG	47	49	5.52592	5.51996	50	41	50	48	60	39	5.85575	5.31567	5.40634	5.57723	5.74129	5.24134
ASCRP4001248	0.795066	0.999821	1.05494	up	mmu_circRNA_003388	mm9_circ_003388	circBase	chr1	-	119721863	119765922	exonic	NM_019933	Ptpn4	ACATTGGGTTCCAAATTCCGGTACTGGTATCAGTACTTTTTGCAAATTAAGCAAGACATT	105.5	106.5	6.72643	6.64927	82.5	86	148	94.5	84	141	6.67939	6.55065	6.94927	6.6963	6.19134	7.06018
ASCRP4001253	0.799036	0.999821	1.1509	up	mmu_circRNA_19060		25070500	chr12	+	13469838	13484046	sense overlapping	NM_027706	Nbas	ACATTTTCTCCAAAAGCTGTGTCCAAGGTAGGTTGATCCCAAGGAATTAATCAAGATGGT	154	156.667	7.19311	6.99035	76	131	255	101	75	294	6.54808	7.22314	7.80812	6.75703	5.99892	8.2151
ASCRP4001255	0.335123	0.999821	1.16203	up	mmu_circRNA_42268	7_129744344_129660343_-84001|16.52|4|5	25714049	chr7	+	122516828	122600830	exonic	NM_008855	Prkcb	ACCAAAAGCTTAAGAGATGCTAAAAATCTGGTACCTATGGACCCCAATGGCTTGTCAGAT	66.3333	59	6.02597	5.80932	47	69	83	57	69	51	5.71636	6.24622	6.11534	5.9207	5.93256	5.57471
ASCRP4001257	0.756919	0.999821	1.05239	up	mmu_circRNA_27989	14_104087620_104056150_-31470|20.26|3|3	25714049	chr14	+	103656932	103688403	exonic	NM_198014	Slain1	ACCAAATAGGACCAATGGAGGTTATATGTTGGCTCTTCAAAGACATTCACCTCACCAGAG	41.6667	44.6667	5.40733	5.33366	41	39	45	42	59	33	5.56966	5.31567	5.33665	5.33069	5.69331	4.97699
ASCRP4001262	0.64452	0.999821	1.05743	up	mmu_circRNA_38989	5_93596713_93577413_-19300|16.23|2|2	25714049	chr5	+	93148386	93167687	exonic	NM_001009818	Sept11	ACCAAGAAGGACAAGGATAAGAAAAAGTGAGACAGGTATTGGCAAATCCACATTGATGGA	33	32.5	4.94325	4.86269	29	31	39	30	32.5	35	4.7855	4.95002	5.09425	4.73235	4.72328	5.13245
ASCRP4001263	0.0325826	0.999821	1.24328	up	mmu_circRNA_43531	8_116808289_116754106_-54183|17.31|2|2	25714049	chr8	+	114230205	114284389	exonic	NM_173016	Vat1l	ACCAAGAGTTTCTTTAGTTTTGCAAAGTCATGGCTTAAACTTCATTGACCTGATGGTGCG	29.8333	26.8333	4.8427	4.52855	26	32.5	31	28	28	24.5	4.71426	4.97699	4.83685	4.61538	4.40902	4.56124
ASCRP4001265	0.239231	0.999821	1.15585	up	mmu_circRNA_33848	2_71664868_71660495_-4373|20.08|2|3	25714049	chr2	+	71822437	71826811	exonic	NM_008397	Itga6	ACCAAGCCAACACAGGGATCGTCCGTGTAGAACAAAAGAATAACACTTTTTTTGACATGA	32.8333	28.8333	5.06025	4.85129	25	35.5	38	26.5	31	29	4.7855	5.26967	5.12558	4.83052	4.78113	4.94222
ASCRP4001267	0.599494	0.999821	1.11716	up	mmu_circRNA_23326	11_51934553_51926622_-7931|18.08|8|11	25714049	chr11	+	52113119	52121051	exonic	NM_019411	Ppp2ca	ACCAAGCTGCAATCATGGAACTTGACGACACTCTTAAGTATTCTTTGCTAAAGAAATCCT	79.6667	78.3333	6.29992	6.14009	59	77	103	62	62	111	6.13258	6.38503	6.38215	6.01667	5.75026	6.65335
ASCRP4001269	0.445969	0.999821	1.41579	up	mmu_circRNA_35819	3_94840667_94836740_-3927|12.47|3|3	25714049	chr3	-	95032817	95036745	sense overlapping	NM_008951	Psmd4	ACCAAGGATGGCAAGAATGACAAGAAAGAGGAAGAGAAGAATGTGGACAACAGTGAGTAC	77.3333	61.3333	6.20283	5.70122	58	109	65	73	36	75	5.98285	6.86204	5.7636	6.24781	4.72328	6.13258
ASCRP4001271	0.858013	0.999821	1.09168	up	mmu_circRNA_19418		25070500	chr6	+	50143715	50163649	sense overlapping	NM_019939	Mpp6	ACCAAGTTACAGAGATACTATTACTCCTCAGCAGCAGTAACACAAGGCACATTAACATCA	124.167	105.5	6.68021	6.55366	46	90	236.5	77	79	160.5	5.75026	6.61093	7.67943	6.34861	6.06056	7.25182
ASCRP4001272	0.775067	0.999821	1.17997	up	mmu_circRNA_010146	mm9_circ_010146	circBase	chr6	+	50143718	50163649	exonic	NM_019939	Mpp6	ACCAAGTTACAGAGATACTATTACTCCTCAGCAGTAACACAAGGCACATTAACATCAGGA	134.333	105	6.76522	6.52646	44	96	263	81	61	173	5.71636	6.73123	7.84806	6.48371	5.71636	7.37932
ASCRP4001278	0.979329	0.999821	1.00596	up	mmu_circRNA_004424	mm9_circ_004424	circBase	chr18	+	53895530	53906669	exonic	NM_152809	Csnk1g3	ACCACAGCTGCATTTGGAATACAGATTCTATAAGCAGTTAGGATCTGGAGCTCTCTATCA	50.6667	48.3333	5.5019	5.49333	40	42	70	49	37	59	5.43163	5.24768	5.82639	5.69795	4.97699	5.80504
ASCRP4001282	0.709364	0.999821	1.10151	up	mmu_circRNA_30250	17_14022514_13940946_-81568|17.89|1|2	25714049	chr17	+	13803938	13885507	exonic	NM_010806	Mllt4	ACCACATGTGCACACAGAAAGTAATCATTCCAGTATTGCAATCCAGGATTTGGAGTTTCA	67.1667	60.3333	5.93036	5.79087	44	67.5	90	54	49	78	5.43163	6.16645	6.19299	5.75916	5.38636	6.22709
ASCRP4001284	0.994355	0.999821	1.00083	up	mmu_circRNA_28229	15_9095618_9078732_-16886|13.55|9|14	25714049	chr15	+	9148975	9165862	exonic	NM_177178	Lmbrd2	ACCACCCACTGAGGAAGTGTGTAGACACAATACTTAAAAAGATATGGTCCAGAACTACCC	43	46	5.48671	5.48551	43	44	42	44	44	50	5.66515	5.54412	5.25084	5.53118	5.29132	5.63402
ASCRP4001285	0.688442	0.999821	1.16188	up	mmu_circRNA_39136	5_109048726_109045928_-2798|19.69|2|2	25714049	chr5	-	108616908	108619707	intronic	ENSMUST00000135225	Gak	ACCACCCATCATCCACAGAGATCTCAAGGGTTCTAAGGATCTAAATCTGGTCTTCATACT	287.333	269	8.20459	7.98813	153	235	474	221	207	379	7.63537	8.17739	8.80101	8.01956	7.32862	8.61622
ASCRP4001286	0.77602	0.999821	1.01639	up	mmu_circRNA_40784	6_115594660_115581233_-13427|19.01|4|4	25714049	chr6	-	115631214	115644642	exonic	NM_029780	Raf1	ACCACCCTGCATGTGGACAGCAGGATGATTGAGGTATAAGTATTGTTTAAACTGCATCAA	39.8333	41.6667	5.27882	5.25536	37	37.5	45	36	48	41	5.29438	5.24768	5.29438	5.10477	5.3217	5.33962
ASCRP4001287	0.327686	0.999821	1.30761	up	mmu_circRNA_004791	mm9_circ_004791	circBase	chr6	-	31166475	31181149	sense overlapping	NR_110469	Lincpint	ACCACCGAAGCAGTAATTAAAGATGAAGAGCTAAAAGGCATCTCGTTGATTCCTAGCGTT	68	55.3333	6.0573	5.67037	44	71	89	43	43	80	5.71636	6.24622	6.20933	5.56205	5.2092	6.23987
ASCRP4001298	0.933454	0.999821	1.01489	up	mmu_circRNA_38980	5_92734863_92727218_-7645|19.55|3|3	25714049	chr5	-	92298191	92305837	exonic	NM_172713	Sdad1	ACCAGAAGTGTTTAACTTTTCAGCTATTCACTTGATTCATGATCCCCAAGTTCCTTCAGC	94.1667	93.5	6.51503	6.49371	61	73.5	148	82	95	103.5	6.2303	6.34861	6.96619	6.50637	6.3589	6.61584
ASCRP4001299	0.911209	0.999821	1.02011	up	mmu_circRNA_38587	5_50417017_50389454_-27563|24.32|4|4	25714049	chr5	-	49998214	50025778	exonic	NM_133911	Adgra2	ACCAGAGAGGAAAAATCAAAAGAGGATTTTAAGCAACAACAAGATCTCCGAGCTGAAGAA	72.6667	72	6.20189	6.17317	46	82	90	70	72	74	5.78338	6.56976	6.25254	6.31125	6.03512	6.17313
ASCRP4001300	0.637442	0.999821	1.28965	up	mmu_circRNA_19293		25070500	chr3	+	89001770	89007879	sense overlapping	NM_138679	Ash1l	ACCAGAGGAAGAAGAGCAAGAAAACAATAAAAGGTAGGTTCCCAGTCAGCTTCCGATAAA	316.333	285.333	8.35826	7.99128	154	326	469	235	142	479	7.61344	8.68166	8.7797	8.11479	6.8672	8.99186
ASCRP4001301	0.690044	0.999821	1.34785	up	mmu_circRNA_009027	mm9_circ_009027	circBase	chr3	+	89001772	89007877	exonic	NM_138679	Ash1l	ACCAGAGGAAGAAGAGCAAGAAAACAATAAAAGGTTCCCAGTCAGCTTCCGATAAACCTT	469.667	432.833	8.94026	8.5096	201	413	795	283	167	848.5	8.00535	9.08546	9.72996	8.38583	7.0705	10.0725
ASCRP4001302	0.842746	0.999821	1.02378	up	mmu_circRNA_44388	9_61772950_61767419_-5531|14.50|2|3	25714049	chr9	-	61919611	61925143	exonic	NM_024245	Kif23	ACCAGATGGTACAGAGTCTGAATGGACCGATGTAGAAACAAGGATTGAGATTCTGGAGAA	34.3333	34.3333	4.99314	4.95924	32	35	36	30	44	29	5.08719	4.95002	4.94222	4.73235	5.25084	4.89452
ASCRP4001303	0.94	0.999821	1.02203	up	mmu_circRNA_29678	16_37291149_37200662_-90487|19.95|6|7	25714049	chr16	-	37200575	37291063	exonic	NM_172440	Stxbp5l	ACCAGCCTTTCTATAAGCTCAGCATATGGAATAATTACTTACTGTCATCTACCTTTCCAG	118.167	143.667	6.93893	6.9075	115.5	119	120	115	237.5	78.5	7.1732	6.99145	6.65216	7.00087	7.48175	6.23987
ASCRP4001314	0.375692	0.999821	1.2106	up	mmu_circRNA_013999	mm9_circ_013999	circBase	chr14	-	121594335	121597750	sense overlapping	NM_134074	Dock9	ACCAGTTCCAGTACATGGGGAAGCGATACATAGCCAGCAGAGTGGCATGCTGGGAAATTC	79.1667	67	6.22872	5.95299	55	76	106.5	50	62	89	5.90272	6.3173	6.46614	5.72548	5.74129	6.39221
ASCRP4001315	0.293522	0.999821	1.0956	up	mmu_circRNA_014863	mm9_circ_014863	circBase	chr12	-	55057241	55063109	exonic	NM_028314	2700097O09Rik	ACCAGTTCGGTGACAGAATAAAGGGGATTTTGATGAATTTACTCACGATAATAATGACAT	122.5	124	6.99234	6.86062	111	118	138.5	110	124.5	137.5	7.10715	7.01302	6.85686	6.8795	6.71187	6.9905
ASCRP4001316	0.418953	0.999821	1.25205	up	mmu_circRNA_43481	8_113640731_113636402_-4329|17.19|3|4	25714049	chr8	+	111112501	111116831	exonic	NM_198308	Pdpr	ACCAGTTGGAAATTCAGAACCTTCGTGAAGACTGGGATCACTTTGGTTACTTAAGGACAG	54.5	48.6667	5.74465	5.42036	43	49	71.5	43	34	69	5.64607	5.70948	5.8784	5.47822	4.78113	6.00173
ASCRP4001318	0.653251	0.999821	1.10281	up	mmu_circRNA_38768	5_73432832_73415127_-17705|19.17|2|3	25714049	chr5	-	73023887	73041593	exonic	NM_028194	Fryl	ACCATCAAGAATGAAGCAGAGGGTACAAGTTCAGTATTAAAGGAGGAACACGTTACAGCC	57.3333	50.8333	5.67533	5.53414	40	50	82	48	43	61.5	5.34259	5.61206	6.07132	5.56205	5.17633	5.86403
ASCRP4001322	0.0416497	0.999821	1.09111	up	mmu_circRNA_39227	5_117650181_117643638_-6543|18.96|1|2	25714049	chr5	+	117193628	117200172	exonic	NM_183306	Taok3	ACCATCGAGTACAAAGGCTGTTATTTAAAGGAGCACACTGCATGGGAACTGAAGGTTTAT	113.333	113.667	6.91758	6.79179	97	106	137	98.5	129.5	113	6.9753	6.92474	6.85271	6.82541	6.80297	6.74699
ASCRP4001323	0.920629	0.999821	1.01864	up	mmu_circRNA_37471	4_116188104_116183127_-4977|19.77|9|12	25714049	chr4	+	116510521	116515499	exonic	NM_008389	Ipp	ACCATCTCAGAGGCTTTTAAAGTACATAGAAGGACAGAAGCAGATAATGGGCAACAGTGT	53.3333	56	5.74045	5.71381	42	48	70	56	43	69	5.60714	5.70948	5.90473	5.87021	5.25084	6.02037
ASCRP4001325	0.989542	0.999821	1.002	up	mmu_circRNA_22345	10_86221981_86221003_-978|14.34|2|7	25714049	chr10	+	86758257	86759236	exonic	NM_001003910	BC030307	ACCATGAAATATACTGAAGGTGTTCTCATAGCCCATCCATGACAGAAATGCTGCTCAGAG	44.6667	50.6667	5.51336	5.51048	44	40	50	47	67	38	5.71636	5.3921	5.43163	5.49698	5.8285	5.20595
ASCRP4001326	0.583081	0.999821	1.05441	up	mmu_circRNA_39142	5_110598233_110591730_-6503|17.50|2|2	25714049	chr5	+	110162710	110169214	exonic	NM_172717	Chfr	ACCATGCAATAGCTCAACCTGGGGGACAAGTGCTTGGATGGAGTGCTGAACAATAACAAT	71.3333	69.6667	6.10723	6.0308	67	55.5	91.5	62	76	71	6.24622	5.85159	6.22388	6.02776	6.04425	6.02037
ASCRP4001327	0.287088	0.999821	1.09307	up	mmu_circRNA_27802	14_75484814_75476898_-7916|16.00|2|2	25714049	chr14	+	75077090	75085007	antisense	NM_027581	Lrrc63	ACCATGGCACCAATCACATTCAGATGTGCTGAGAAAGAAGAAACATCAGTTTACATCTCT	37.3333	33.8333	5.10951	4.98113	36	37	39	29.5	41	31	5.22214	5.05138	5.055	4.83052	5.13587	4.97699
ASCRP4001328	0.338844	0.999821	2.42302	up	mmu_circRNA_21244	1_169256151_169244241_-11910|12.58|4|5	25714049	chr1	+	167314109	167326020	intronic	AK038341		ACCATGTCAATTCGACAAAGAAGAAGAAGGAAACTATAACAGAGTCAGCTGGTCGACAAC	700.833	396	9.58233	8.30552	514.5	1158	430	597	93	498	9.37792	10.706	8.66309	9.55073	6.29909	9.06674
ASCRP4001332	0.575402	0.999821	1.17799	up	mmu_circRNA_20159	1_58890618_58880759_-9859|14.34|4|4	25714049	chr1	+	58823914	58833774	exonic	NM_009812	Casp8	ACCCAACTCCGAAAAATGAAGGACAGAAAAGGAACAGACTGTGATAAAGGTTACAGCTCT	57	52.1667	5.82947	5.59314	40	50	81	37	37.5	82	5.60714	5.77462	6.10665	5.36318	5.11867	6.29756
ASCRP4001333	0.660207	0.999821	1.03103	up	mmu_circRNA_21683	10_13521755_13521654_-101|19.09|2|2	25714049	chr10	-	13801847	13801949	exonic	NM_025446	Aig1	ACCCAAGATTGCTTGACAACTTTATCCCAGGGTGGCTGAACCATGGAATGTTTGTTGTTG	63.1667	66	5.95803	5.91394	57.5	59	73	61	79	58	6.05875	5.89264	5.92268	5.97904	6.00361	5.75916
ASCRP4001338	0.889146	0.999821	1.02586	up	mmu_circRNA_33654	2_60073054_60070257_-2797|16.40|9|12	25714049	chr2	+	60232199	60234997	exonic	NM_020575	March7	ACCCAGAAAAACTTCAGAAAATCAAAGAAAGATTCTTCTTGGAGGCATAGTCAAGTTCCC	35.8333	36	4.99029	4.95345	28	34	45.5	32	36	40	4.71426	4.95002	5.30659	4.67259	4.90259	5.28516
ASCRP4001343	0.341391	0.999821	1.2404	up	mmu_circRNA_40987	6_136911925_136885400_-26525|18.47|2|2	25714049	chr6	+	136936878	136963404	sense overlapping	NM_023898	Pde6h	ACCCATGAGTTATGTCCACAGATTCACAGACCCTGAAGTCCTCCATAATCTTATCACTGT	133.167	125.667	7.12923	6.81842	124	121	154.5	116.5	177	83.5	7.29953	7.0705	7.01766	7.04614	7.13778	6.27134
ASCRP4001345	0.246067	0.999821	1.04546	up	mmu_circRNA_33794	2_69831869_69803431_-28438|15.11|3|4	25714049	chr2	+	69965373	69993812	exonic	NM_177783	Ubr3	ACCCCAGGCTCACCAGACAACGAGTTTCTCTTTATGTACTCTGTTGCTAGTTTAAAACAG	225.667	264.333	7.95358	7.88943	198	203	276	202	359	232	7.99761	7.93537	7.92774	7.8734	7.96839	7.82651
ASCRP4001346	0.988592	0.999821	1.00547	up	mmu_circRNA_44716	9_80076794_80065423_-11371|20.05|2|2	25714049	chr9	+	80217615	80228987	exonic	NM_001039546	Myo6	ACCCCATGTCTTTGCCATTGGAGATAGTGGATAACCTCCTTCAAAATGGAAGATGGAAAG	99.3333	119.333	6.67652	6.66865	125	94.5	78.5	105	185	68	7.31093	6.69456	6.02407	6.83386	7.19305	5.97904
ASCRP4001347	0.757732	0.999821	1.08363	up	mmu_circRNA_29306	16_15770094_15752829_-17265|21.33|2|2	25714049	chr16	+	15752735	15770001	exonic	NM_011159	Prkdc	ACCCCATTTTTGAGCATCCTCTGTCAGAATGTGAATTTCAGGTATTTTGAAGCTTTAGTC	142.5	160.667	7.22169	7.10581	147.5	141	139	130.5	250.5	101	7.5433	7.26907	6.85271	7.19633	7.55262	6.56849
ASCRP4001359	0.687755	0.999821	1.31412	up	mmu_circRNA_24245	11_104384136_104374215_-9921|13.33|3|4	25714049	chr11	-	104512900	104522822	exonic	NM_145436	Cdc27	ACCCTCAGAGTTCAGTTTTACTTTGCCACATTGGAGTATACAACACCTCAGGTATTGAGC	1112.67	1169.17	10.1972	9.80314	1294.5	1586.5	457	1279	1793.5	435	10.706	11.1384	8.74733	10.706	9.85914	8.84429
ASCRP4001363	0.925722	0.999821	1.04	up	mmu_circRNA_007784	mm9_circ_007784	circBase	chr9	+	77957140	77961053	exonic	NM_134255	Elovl5	ACCCTGCTGTCTCTCTACATGTTCTATGAGGTTTTAAAATGGAACATTTCGATGCGTCAC	2456	4444	11.5787	11.5221	3534.5	2459.5	1374	2666	9352	1314	12.1068	11.9078	10.7216	11.7749	12.001	10.7905
ASCRP4001370	0.74552	0.999821	1.05462	up	mmu_circRNA_39612	5_143860184_143777303_-82881|17.10|2|2	25714049	chr5	-	143015623	143098505	exonic	NM_080561	Rnf216	ACCGACCCCACTAACAGATGATCACCATGTTTGGTTACTAGCAATCACACATGTTTGTAT	121.333	120.5	6.95619	6.87946	98	89	177	102	114	145.5	6.98766	6.65454	7.22635	6.88562	6.6244	7.12836
ASCRP4001373	0.715668	0.999821	1.06413	up	mmu_circRNA_26981	13_113732039_113719835_-12204|16.61|5|8	25714049	chr13	+	112929626	112941831	exonic	NM_172594	Dhx29	ACCGAGGAAGAGAAAGGTCCAAAAATTTATAGTTTTAATTCTGCAAATGATTCCGGTGGC	38.5	37	5.28466	5.19499	41	36.5	38	41	40	30	5.56966	5.26967	5.01467	5.47822	5.19614	4.9106
ASCRP4001375	0.273573	0.999821	1.17103	up	mmu_circRNA_37045	4_84713784_84650827_-62957|17.86|5|5	25714049	chr4	+	85004922	85067880	exonic	NM_175275	Cntln	ACCGATTCCAGACCAGCAGACAGACAATAAAGAGCCAAGAAAATGATGAGCTAAGAGATG	45.8333	41.6667	5.56115	5.33337	44.5	49	44	37	45.5	42.5	5.76801	5.70948	5.20595	5.29132	5.35439	5.35439
ASCRP4001381	0.581295	0.999821	1.40251	up	mmu_circRNA_30227	17_10790147_10769331_-20816|24.93|3|3	25714049	chr17	-	10576464	10597281	exonic	NM_027032	Pacrg	ACCGTCAGATCCTGCCAATCCTGAACATCTTTAAGAACATGAATGGTTGAGATTGAGAAG	6573.33	5883	13.035	12.547	7949	5902.5	5868.5	7809	4241	5599	13.0996	13.0027	13.0027	13.376	10.9196	13.3453
ASCRP4001383	0.860156	0.999821	1.0731	up	mmu_circRNA_25097	12_54932772_54602021_-330751|20.02|5|5	25714049	chr12	+	53501033	53831785	exonic	NM_013780	Npas3	ACCGTCTCTATCTACCTAGGCCTCTCACAATTTACAAGCACTGAGAAAGGAGAAATCCAG	177.333	244.333	7.57318	7.4714	206	165	161	165	459	109	8.05976	7.57328	7.08651	7.55454	8.22919	6.63048
ASCRP4001386	0.0934523	0.999821	1.13212	up	mmu_circRNA_28146	15_3942464_3938591_-3873|20.11|4|5	25714049	chr15	-	3988590	3992464	exonic	NM_145930	AW549877	ACCTAGACACAGCTAAATTGCTGAGTACAGATCACTTTTTAATTCGAGCCTCTGCAGCTC	60.6667	54.5	5.87113	5.6921	52	57	73	57	56.5	50	5.80504	5.86403	5.94432	5.8285	5.65803	5.58977
ASCRP4001387	0.411438	0.999821	1.12888	up	mmu_circRNA_008656	mm9_circ_008656	circBase	chr13	-	17738916	17772957	exonic	NM_027118	Cdk13	ACCTATATTTCAAGCAAACCAGGAACTTGCACAGCTAGAGCTAATAAGACGATCTGCCAA	108.167	102	6.74346	6.56857	83	91.5	150	83	97	126	6.62805	6.64677	6.95558	6.45111	6.37203	6.88256
ASCRP4001395	0.821423	0.999821	1.11465	up	mmu_circRNA_000800	mm9_circ_000800	circBase	chr19	+	53987453	54003146	exonic	NM_019658	Shoc2	ACCTCCCAGATACAATAGGGACTCTAATGAGCTGACCAGGACCATTTTACCAGTTGAAAT	131	128.5	6.93773	6.78113	65	159	169	104	71.5	210	6.15974	7.49447	7.15897	6.7703	5.90071	7.67238
ASCRP4001401	0.227297	0.999821	1.05925	up	mmu_circRNA_29298	16_14589484_14547034_-42450|15.43|2|2	25714049	chr16	+	14546940	14589391	sense overlapping	NR_033556	A630010A05Rik	ACCTCTGAAGGACAAACACCCATAAAGTGAAGAAAGACATCCAGGACAGCTAAAACCAAT	31.8333	30.3333	4.88014	4.7971	29	32	34.5	30	35	26	4.81142	4.89856	4.93044	4.84939	4.83685	4.70507
ASCRP4001404	0.580789	0.999821	1.0599	up	mmu_circRNA_28567	15_44252419_44228057_-24362|17.15|16|34	25714049	chr15	-	44396510	44420873	exonic	NM_026149	Nudcd1	ACCTGACCTCTGATGAACTGCTGTGGCAGAAGTAAAACTTCGAGATGACCAGTATACATT	65.5	64.3333	5.99333	5.9094	53.5	55	88	61	62	70	5.93452	5.86403	6.18144	5.97904	5.70948	6.03969
ASCRP4001409	0.623629	0.999821	1.10593	up	mmu_circRNA_25907	12_114224763_114221944_-2819|15.31|3|3	25714049	chr12	-	112983732	112986552	intronic	ENSMUST00000011302	Brf1	ACCTGGAGCTTCCACATGAGCTGTCCAGCAAGCCCCCAGGATGTGCTATCTCCACTCATG	232.667	275.333	8.018	7.87274	213	210	275	234	423	169	8.12301	8.00325	7.92774	8.12946	8.1512	7.33756
ASCRP4001411	0.755678	0.999821	1.05807	up	mmu_circRNA_017987	mm9_circ_017987	circBase	chr8	-	73214124	73214312	exonic	NM_010687	Large	ACCTGGATTTACTTGTTTGCTGGGAGCTTTGAAGAAAGTATTATGAGGGATGCTGAGGAA	58.8333	58.8333	5.89305	5.81162	44.5	57	75	48	49	79.5	5.70026	5.97904	5.99986	5.71407	5.48092	6.23987
ASCRP4001417	0.561307	0.999821	1.40203	up	mmu_circRNA_21726	10_19820003_19787635_-32368|20.03|2|2	25714049	chr10	+	20067828	20100197	exonic	NM_008580	Map3k5	ACCTTCACGACAATCAGATAGTCCACCGGGATATAAAGGTATTAATATTAGAGCCAACCA	276.167	225.167	8.07814	7.59061	127	231	470.5	166.5	109	400	7.32262	8.12323	8.78856	7.54941	6.49708	8.72534
ASCRP4001419	0.337951	0.999821	1.35816	up	mmu_circRNA_37236	4_100084745_100080418_-4327|14.22|13|40	25714049	chr4	+	100407812	100412140	exonic	NM_013845	Ror1	ACCTTGGATGAAAACTTTAAGTCTGACCTGTGTGACATCCCAGCATGTGAGATGAGTATG	242.167	205.5	8.01172	7.57007	177	195.5	354	146	164.5	306	7.8049	7.89174	8.33852	7.37715	7.04614	8.28691
ASCRP4001423	0.883061	0.999821	1.03478	up	mmu_circRNA_27231	14_25021588_25012014_-9574|20.85|4|6	25714049	chr14	-	24192791	24202366	exonic	NM_001163513	Dlg5	ACCTTTGACAAAAGGGTCCACCTACAGCGTCCTGTCCATCATGCCCTCAGACTCGGAGAG	316.167	432	8.49904	8.44972	325	278	345.5	327	729	240	8.74425	8.43738	8.3155	8.71765	8.75681	7.87469
ASCRP4001424	0.442457	0.999821	1.11775	up	mmu_circRNA_37409	4_108721723_108715981_-5742|17.53|3|4	25714049	chr4	+	109043375	109049118	exonic	NM_146150	Nrd1	ACCTTTGATACAGAAATCTGCAGCAAAACAGATCCAGTCGAGTATGTGGAGAACATGTGT	30	27.5	4.78469	4.62409	24	31	35	30	25.5	27	4.54588	4.86598	4.94222	4.78985	4.33657	4.74586
ASCRP4001428	0.0597135	0.999821	1.07554	up	mmu_circRNA_011414	mm9_circ_011414	circBase	chr18	+	69461861	69465447	exonic	NM_013685	Tcf4	ACCTTTTGTCAATTCCAGAATACAAAATGTAGAAGACAGAAGTAGCTCAGGGTCCTGGGG	34.6667	34.1667	5.22122	5.11617	31	36	37	32	37	33.5	5.24452	5.26967	5.14949	5.10477	5.09425	5.14949
ASCRP4001437	0.862469	0.999821	1.04391	up	mmu_circRNA_25871	12_112350181_112346783_-3398|15.65|3|3	25714049	chr12	+	111108571	111111970	sense overlapping	NM_198023	Rcor1	ACGACACGTTATCCAGGTATCAGATTCAGAACATCAAGCAGACGAACAGTGCTCTTAAAG	47	43	5.33559	5.2736	35	39	67	36	38	55	5.02208	5.17965	5.80504	5.10477	4.97699	5.73904
ASCRP4001439	0.498992	0.999821	1.07984	up	mmu_circRNA_40887	6_120304072_120298406_-5666|16.85|3|5	25714049	chr6	-	120348387	120354054	exonic	NM_026028	Ccdc77	ACGACTCTACTCAGAAAATGACCGACTAAGAATCAGGTGTGGAGAAGACAGCATGAACTT	51.8333	49.8333	5.64096	5.53014	40	49	66.5	46.5	47	56	5.47553	5.6316	5.81575	5.49698	5.35439	5.73904
ASCRP4001442	0.425683	0.999821	2.24767	up	mmu_circRNA_32328	19_23968510_23967225_-1285|20.06|6|8	25714049	chr19	+	23892734	23894020	exonic	NM_177034	Apba1	ACGAGGGACTGTGACGACCAGAGGCCCGTGGACGGAGATGCCCCGTGGAGCCAAAATGAG	1544.67	1021	10.7764	9.60801	645	1409	2580	789	216	2058	9.69826	10.9785	11.6526	9.98601	7.38796	11.45
ASCRP4001443	0.573591	0.999821	1.08821	up	mmu_circRNA_35645	3_80945522_80934940_-10582|16.30|2|2	25714049	chr3	+	81131017	81141600	exonic	uc008poi.1	Pdgfc	ACGATATATGCAAGGAGGAACTATACCCAGCATCTGGACTGGCATAGAAAAGAGGAGAAA	61.6667	59.3333	5.99781	5.87585	51	55	79	54	48	76	5.98285	5.94822	6.06236	5.9207	5.5155	6.19134
ASCRP4001444	0.173095	0.999821	1.22509	up	mmu_circRNA_37247	4_100852399_100843840_-8559|13.40|2|2	25714049	chr4	-	101171234	101179794	exonic	NM_146145	Jak1	ACGATGCTGTCAGCCTAAGCCTCGAGCTACAAGCGATATATTCCAGAAACATTGAATAAA	50.6667	45.3333	5.70533	5.41244	39	51	62	41	41	54	5.56966	5.80504	5.74129	5.4035	5.13587	5.69795
ASCRP4001445	0.807255	0.999821	1.03617	up	mmu_circRNA_19562	1_4160485_4137893_-22592|17.32|2|5	25714049	chr1	-	4147811	4170404	sense overlapping	TCONS_00000349	XLOC_000762	ACGATTTCAAAGAGGACAGAAGAAAGCAAGCATCTGTGCAGGATTGAGACACTTCTGTTA	87.6667	92.8333	6.51754	6.46627	95	73	95	85	107	86.5	6.89474	6.32856	6.32931	6.52215	6.52215	6.3545
ASCRP4001446	0.504215	0.999821	1.55007	up	mmu_circRNA_43821	9_21005861_20995771_-10090|20.68|2|2	25714049	chr9	+	21191326	21201417	exonic	NM_183408	Pde4a	ACGATTTGGAGTCAAGACAGATCAGGAGGACCTCTTAGCACAACTTGGAGGCAGAAAATG	158.5	125.833	7.19496	6.56263	74.5	141	260	78	45.5	254	6.45248	7.29456	7.83785	6.38934	5.33665	7.96189
ASCRP4001448	0.986968	0.999821	1.00731	up	mmu_circRNA_31247	18_9399276_9377792_-21484|15.84|7|12	25714049	chr18	-	9377793	9399278	sense overlapping	NM_026484	Ccny	ACGCAAGAGTCTCTTCATTAACCATATTGAATAGTTGGAATGAGGGTTATGTCCCTGGCC	116.667	109	6.62992	6.61941	50	95	205	93.5	74.5	159	5.78338	6.65454	7.45185	6.6329	5.97904	7.24628
ASCRP4001449	0.19404	0.999821	1.15756	up	mmu_circRNA_25777	12_105324121_105321823_-2298|20.51|1|2	25714049	chr12	+	104083612	104085911	exonic	ENSMUST00000166601	Serpina4-ps1	ACGCAGACTTCTCGAATATCACCAAAGAGGAGAAATTGCAATTATCTAATGCCTTTGGGA	44.8333	38	5.3853	5.17422	37.5	49	48	37	43	34	5.22214	5.61206	5.3217	5.29132	5.17633	5.055
ASCRP4001452	0.820369	0.999821	1.01145	up	mmu_circRNA_34882	2_158282338_158268974_-13364|17.37|3|3	25714049	chr2	+	158443237	158456602	exonic	NM_001291137	Ralgapb	ACGCCGCCGAAGCCACTCTAACATGATTTTACATGCTTTTAATTCAAGGTTTGCAGATAA	101.167	110.333	6.68893	6.67251	81	93	129.5	99	131	101	6.65096	6.66998	6.74587	6.70842	6.75591	6.55321
ASCRP4001453	0.561591	0.999821	1.37093	up	mmu_circRNA_003983	mm9_circ_003983	circBase	chr13	-	74328296	74328379	sense overlapping	NM_023281	Sdha	ACGCCTAAACATGCAGAAGAAGAATCGGTTATGAATCTTGACAAGTTGAGATTTGCCGAT	120	104.5	6.86306	6.4079	62	154	144	95	44.5	174	6.21581	7.46755	6.90581	6.6244	5.23816	7.36116
ASCRP4001454	0.153991	0.999821	1.1618	up	mmu_circRNA_35935	3_104285858_104269410_-16448|15.64|2|2	25714049	chr3	-	104465486	104481935	exonic	NM_001025067	Lrig2	ACGCCTCACTCACAGTGTTAGAGATTTGAGAAACAATGACATTTCATGGGCCATAGAAGA	83	76.8333	6.41218	6.19582	69.5	84	95.5	70	74.5	86	6.38071	6.55065	6.30518	6.26823	5.99892	6.32031
ASCRP4001455	0.770728	0.999821	1.12111	up	mmu_circRNA_26905	13_105190086_105156874_-33212|15.43|5|7	25714049	chr13	+	104366793	104400006	exonic	NM_001081020	Adamts6	ACGCTACCGCTCTTGCAACACAGATTTTTGGTATGAACCATGATGGAATTGGAAATTCTT	209	220	7.79549	7.63056	153	182	292	170	130	360	7.62322	7.75484	8.00839	7.59147	6.75591	8.5443
ASCRP4001456	0.560135	0.999821	1.05803	up	mmu_circRNA_38110	5_14210384_14162188_-48196|14.08|2|2	25714049	chr5	+	14162187	14210384	exonic	NM_011348	Sema3e	ACGCTAGTTGATATACTGGCCGAGCACAGCAGTAAAGGTAGAAGAATGCATAATGAAAGG	43.6667	41	5.34472	5.26333	38	46	47	41	47	35	5.26967	5.47011	5.29438	5.36318	5.38636	5.04047
ASCRP4001460	0.908174	0.999821	1.02405	up	mmu_circRNA_34470	2_126562247_126551081_-11166|13.54|3|3	25714049	chr2	+	126725344	126736511	exonic	NM_019729	Usp8	ACGGAGTCTGAAAGATGCACTTTTCAAGGATTATTATCTTTCAATACTTGGACCTGCAAA	52	53.6667	5.65347	5.61918	37	47	72	43	47	71	5.43163	5.61206	5.91672	5.4035	5.35439	6.09965
ASCRP4001462	0.516171	0.999821	1.06165	up	mmu_circRNA_27890	14_79876911_79872159_-4752|20.21|2|4	25714049	chr14	-	79472351	79477104	exonic	NM_018765	Wbp4	ACGGCCACTGCTACTATTATGATCTCATCACAGGAGAGTGTTGAGTTTCATGAAAGAGGA	46.6667	46.8333	5.51388	5.42757	45	47	48	48.5	51	41	5.64607	5.54412	5.35145	5.56205	5.451	5.26967
ASCRP4001464	0.747512	0.999821	1.06329	up	mmu_circRNA_36142	3_129503728_129494131_-9597|15.23|2|2	25714049	chr3	-	129791212	129800810	exonic	NM_001287224	Lrit3	ACGGCTCCACAGTTAACTATACAGGTTAGTGTTGTGTAACGACCTGGATATGAACGAAGT	40.1667	40.3333	5.32995	5.24142	43	41	36.5	35.5	56.5	29	5.56966	5.35439	5.06581	5.17965	5.63402	4.9106
ASCRP4001465	0.5208	0.999821	1.11539	up	mmu_circRNA_41133	6_149029437_148975805_-53632|15.20|11|14	25714049	chr6	-	149027282	149080915	exonic	NM_177192	Dennd5b	ACGGCTTACTGGTCAAGCAGGTGAAAATTTTGATCAGAGTCCTCTGAGAAGAACATTCAA	41.3333	39.1667	5.38062	5.22308	40	37	47	32	35	50.5	5.52074	5.26967	5.35145	5.10477	4.93044	5.63402
ASCRP4001467	0.842844	0.999821	1.06728	up	mmu_circRNA_41991	7_107416816_107415175_-1641|17.84|2|2	25714049	chr7	+	100266664	100268306	exonic	NM_027629	Pgm2l1	ACGGGACATAACCACTGGATATGATAGCAGCCAGCCAAATAAGAAATCAGAAACATTACC	102.833	95.3333	6.56469	6.47075	53	102	153.5	86	73	127	5.85575	6.84122	6.99711	6.55065	5.97904	6.88256
ASCRP4001468	0.758057	0.999821	1.09923	up	mmu_circRNA_005547	mm9_circ_005547	circBase	chr1	-	53256628	53290423	exonic	uc007ayx.1	Pms1	ACGGTGTCCTGAAACCTGATGTGAGGATTACTTTTGTACATAATAAGTGACTCAGTGAGC	198.333	203.333	7.71677	7.58028	137	205	253	179	142	289	7.41146	7.94882	7.79004	7.67943	6.8749	8.1865
ASCRP4001473	0.922725	0.999821	1.02387	up	mmu_circRNA_34909	2_160608115_160605137_-2978|21.87|15|28	25714049	chr2	-	160779400	160782379	exonic	NM_177263	Zhx3	ACGTCAACTCGGCTTAAGGAAAAGTGGCTTTCTGCAAATAACTGACAAAACTGACCTTAG	71.6667	72.3333	6.07448	6.04044	51	65	99	66	52	99	5.80504	6.08909	6.32931	6.07846	5.5155	6.52738
ASCRP4001476	0.443651	0.999821	1.09701	up	mmu_circRNA_31105	17_87746041_87733607_-12434|18.12|1|2	25714049	chr17	+	87334266	87346701	exonic	NM_028639	Ttc7	ACGTCATCAATATGGCCATCACCGAGCATCCTGAAAATTTCAATCAGCCTACGCCGTGTC	46.5	43.3333	5.49427	5.36069	34.5	46	59	37.5	49	43.5	5.19614	5.61206	5.6746	5.26967	5.38636	5.42605
ASCRP4001477	0.90188	0.999821	1.06843	up	mmu_circRNA_32628	19_43087708_43065600_-22108|14.01|2|2	25714049	chr19	-	42991109	43013218	exonic	NM_001081257	Hpse2	ACGTCATTGCTCTCCTAGATGGCCAGGTCTCTAGACAAACTTTATAACTTTGCTGATTGC	427.833	599.667	8.85468	8.75919	589.5	430	264	507	1070	222	9.56541	9.15058	7.84806	9.32022	9.21875	7.73861
ASCRP4001478	0.89034	0.999821	1.0379	up	mmu_circRNA_44137	9_50600512_50591363_-9149|19.96|5|8	25714049	chr9	+	50783257	50792407	exonic	NM_133981	Alg9	ACGTCTCATGGACCTGATCTTTATGATTCTTGTATTCTACTTTTTGAGATGTCTCCTGGC	92.6667	97.5	6.50232	6.44865	58	89	131	64	87	141.5	6.13258	6.59858	6.7758	6.05875	6.22388	7.06333
ASCRP4001480	0.563546	0.999821	1.1293	up	mmu_circRNA_27591	14_57423700_57413244_-10456|18.05|7|10	25714049	chr14	-	56794406	56804863	sense overlapping	NM_144842	Zmym5	ACGTGAATCATCAGATTCATCAGTGGGAAGACTAGTTGACTGTACATTGGACTTGGACAT	96.5	94.1667	6.60285	6.42742	67.5	94	128	79.5	77	126	6.38071	6.68758	6.74026	6.40077	5.99892	6.88256
ASCRP4001481	0.331909	0.999821	1.16199	up	mmu_circRNA_009099	mm9_circ_009099	circBase	chr8	+	84864057	84864552	exonic	NM_025648	Farsa	ACGTGACCAACATGATACTTTCTTCCTGCGAGGATCCTGAAAACCTACTGGGTGAGCAAG	66.5	64.6667	6.06271	5.84611	60	54	85.5	47	84	63	6.1864	5.83694	6.16478	5.57723	6.13258	5.8285
ASCRP4001482	0.852374	0.999821	1.05711	up	mmu_circRNA_39716	5_150542176_150529329_-12847|12.98|3|4	25714049	chr5	+	149726753	149739601	exonic	NM_001081204	B3glct	ACGTGCAAGAAATTTCATGCTGACAGAACTTTTCTGTAACATACAGCAAGAATTCAGCGT	34	34	4.89341	4.81329	30	30	42	25	29	48	4.7855	4.67259	5.22214	4.48414	4.40902	5.5467
ASCRP4001483	0.456356	0.999821	1.5824	up	mmu_circRNA_24239	11_104287782_104239999_-47783|18.69|4|4	25714049	chr11	-	104378684	104426468	sense overlapping	NM_001081045	Kansl1	ACGTGCTAATAAGACCCAAATAGATGAATCAGGAATGAAGAAGAAGCAGTTAATTGAGGT	182.833	138.5	7.55543	6.89331	105	272	171.5	156	51	208.5	7.09004	8.41307	7.16317	7.47332	5.53896	7.66766
ASCRP4001486	0.567963	0.999821	1.13943	up	mmu_circRNA_21838	10_39242658_39174429_-68229|10.18|2|2	25714049	chr10	+	39454622	39522852	sense overlapping	NM_008054	Fyn	ACGTGGCTCCAGTTGACTCCATCCAGGCAGAAGAACAAGAAAATAAGATTTACTGAAGAG	111.333	111.667	6.84952	6.66121	112	96	126	100	161	74	7.15306	6.70093	6.69456	6.7965	7.03243	6.15469
ASCRP4001488	0.755013	0.999821	1.325	up	mmu_circRNA_013922	mm9_circ_013922	circBase	chr6	+	65862914	65870469	exonic	NM_027547	Prdm5	ACGTTTACAAGAACCACAAGAAGGTGATCCTAAGAGAAAACTCATATGCTCGGTGTGCAA	479.333	442	8.85956	8.45357	164	387	887	291	122	913	7.69924	8.96047	9.91898	8.45221	6.66879	10.2397
ASCRP4001489	0.67536	0.999821	1.04851	up	mmu_circRNA_25726	12_103084887_103075788_-9099|14.53|2|2	25714049	chr12	-	101837577	101846677	sense overlapping	NM_028446	Trip11	ACGTTTACACCTTTGCCAGTGTCACCTGACAACAGTGCAGATGAGCTCCACCAAGAGATG	39	40	5.27034	5.202	36	42	39	37	47	36	5.34259	5.43163	5.03681	5.08719	5.38636	5.13245
ASCRP4001490	0.194384	0.999821	1.03061	up	mmu_circRNA_35264	3_36842291_36794728_-47563|11.04|2|2	25714049	chr3	+	36895805	36943369	exonic	NM_172679	4932438A13Rik	ACTAAAGAAATCCCCAAGACTGTAGATGGAAACAAATGCTGTGCATGTAAATGTAGGGGC	46.8333	46.3333	5.48621	5.44272	43	44	53.5	43	51	45	5.52074	5.43163	5.50627	5.43996	5.451	5.43719
ASCRP4001491	0.745982	0.999821	1.13653	up	mmu_circRNA_44091	9_45786812_45783164_-3648|12.75|10|14	25714049	chr9	-	45975080	45978729	exonic	NM_008775	Pafah1b2	ACTAAAGAATGGAGAGCTGGAGAACATTAAGCCTAAGGTGTAGAATGAGCCAAGGAGACT	110	105.667	6.69004	6.50541	72	98	160	89	57	171	6.32031	6.70093	7.04887	6.53258	5.64607	7.33756
ASCRP4001494	0.00402216	0.999821	1.21709	up	mmu_circRNA_21591	1_196475832_196469880_-5952|20.48|12|22	25714049	chr1	+	194643685	194649638	exonic	NM_008882	Plxna2	ACTAAGAGTGGCAAGCTGAAGAAGAACCATGTGAGAGCTGATCTTGAAAAGTGGACAAAT	45.3333	40	5.4918	5.20837	42.5	44.5	49	38	45	37	5.49964	5.54412	5.43163	5.20595	5.26967	5.14949
ASCRP4001495	0.845381	0.999821	1.08416	up	mmu_circRNA_32174	19_4356926_4345518_-11408|16.78|2|2	25714049	chr19	-	4345517	4356926	exonic	NM_001001984	Kdm2a	ACTAAGGATTTTCAGAAAGAATCCCTTAGCATGGGGAGTCGTCGGATGGTGGATGTCATG	82	83.8333	6.22203	6.10546	49	76	121	64	47	140.5	5.75026	6.29144	6.6244	5.96178	5.3217	7.03289
ASCRP4001497	0.445621	0.999821	1.23542	up	mmu_circRNA_26721	13_94632285_94632042_-243|15.85|3|4	25714049	chr13	+	93862086	93862330	exonic	NM_009712	Arsb	ACTAATGGAACCAAACCTCTGGATGGCTTCAACATGTGGAAGACAATCAGATAACGGTGG	79.1667	67.3333	6.22751	5.92251	55	72	110.5	55	50	97	5.9207	6.24622	6.5156	5.8285	5.42605	6.51297
ASCRP4001502	0.731848	0.999821	1.04899	up	mmu_circRNA_18975		25070500	chr10	+	43393868	43413548	sense overlapping	NM_027772	Pdss2	ACTACAGTAAGGAGGAAAATTCTATCCCAGATGATATTGGAATCTCGACCTGGAAGGAGC	33	33.1667	4.90262	4.83362	29	34	36	31.5	32	36	4.71426	5.05138	4.94222	4.71196	4.63942	5.14949
ASCRP4001506	0.198081	0.999821	1.08996	up	mmu_circRNA_35105	3_10289976_10252237_-37739|14.35|1|2	25714049	chr3	-	10252236	10289976	sense overlapping	NM_029310	Fabp12	ACTACATGAAGGAATTGGCATATCCAACCAAGAAGAGACAGAAACCGGTGGTTTAAAGCT	31	29.3333	4.88774	4.76346	27	31	35	27	33	28	4.84521	4.84103	4.97699	4.67259	4.72328	4.89452
ASCRP4001508	0.958154	0.999821	1.01795	up	mmu_circRNA_42531	8_8639489_8639206_-283|17.14|20|199	25714049	chr8	-	8639205	8639489	exonic	NM_010111	Efnb2	ACTACATTATATATTTCTACCCGGACAAGGCCTGGTACTATACCCACAGATAGGAGACAA	201.667	213.833	7.66709	7.64143	121	176	308	170	157	314.5	7.2102	7.69286	8.09822	7.60172	7.00181	8.32077
ASCRP4001509	0.426063	0.999821	1.18977	up	mmu_circRNA_42181	7_123549477_123531358_-18119|15.13|4|7	25714049	chr7	-	116387843	116405963	exonic	NM_011083	Pik3c2a	ACTACCAAGTAGAACTGGCTCTTCAAACTGAAAAAGACCCAAATGGGACCAGTAGTTTGC	36	32	5.06936	4.81867	29	32	47	27	28	41	4.9066	4.95002	5.35145	4.78985	4.40902	5.25715
ASCRP4001512	0.428924	0.999821	1.16048	up	mmu_circRNA_23432	11_60252075_60245835_-6240|18.09|2|2	25714049	chr11	+	60432332	60438573	exonic	NM_025757	Gid4	ACTACTACCATCGGAGCTCAGAATGGAATATCCAACCCTTACAACCTTCTTTGAAGGAGA	103.5	90.6667	6.63689	6.42217	68	86.5	156	77	85	110	6.34566	6.53258	7.03243	6.38071	6.21581	6.66998
ASCRP4001516	0.781931	0.999821	1.01498	up	mmu_circRNA_35959	3_106378815_106368963_-9852|18.43|2|2	25714049	chr3	+	106566044	106575897	sense overlapping	NM_026013	Dram2	ACTAGAACTCCACAATTGGCATTGCTACCATGTATGTTCGTTACAAGCAAGTTCATGCAC	30.6667	32.3333	4.96406	4.94262	28	33	31	27	39	31	4.97699	5.06581	4.84939	4.90259	5.01467	4.9106
ASCRP4001519	0.527234	0.999821	1.11164	up	mmu_circRNA_27038	14_12954684_12869855_-84829|17.68|2|2	25714049	chr14	+	12037340	12122170	exonic	NM_008981	Ptprg	ACTAGGCACAGAAGCCTCTAAAGATGCAGATTTTCTTTTACAACCCAGACGACTTTGACA	40.1667	35.6667	5.25113	5.09844	32	35.5	53	39	31	37	5.13929	5.13587	5.47822	5.33069	4.72328	5.24134
ASCRP4001522	0.462566	0.999821	1.15391	up	mmu_circRNA_22083	10_61010963_60989808_-21155|19.53|8|13	25714049	chr10	+	61527059	61548215	exonic	NM_153542	Lrrc20	ACTATCAACCTGGAGGAGAATGAGATAGTGGACCTGGCCGACTGCAAGCTTGTTTCTTTC	62	53.6667	5.87133	5.6648	38	69	79	46	59	56	5.38636	6.21095	6.01667	5.56205	5.69331	5.73904
ASCRP4001523	0.81664	0.999821	1.05472	up	mmu_circRNA_29847	16_57572538_57569763_-2775|20.81|10|29	25714049	chr16	+	57569649	57572425	sense overlapping	NM_001040397	Filip1l	ACTATCACACCAACAGCCACACCTCTTCCTCGACAATCACAAATTACAATTAAAGAAACT	960.667	1613.17	10.2095	10.1327	1145	815.5	921.5	961.5	3212.5	665.5	10.4729	10.1632	9.99246	10.2804	10.5208	9.5968
ASCRP4001526	0.511417	0.999821	1.14925	up	mmu_circRNA_30656	17_56515414_56508546_-6868|20.88|1|2	25714049	chr17	+	56369122	56375991	exonic	NM_172132	Kdm4b	ACTATGGCAAAGTGGCCACACAGGTACGCCATACCACCGGAGCACGGCAAGCGCCTGGAG	31.6667	29.5	4.81981	4.61911	26	30	39	27	27	34.5	4.63002	4.76359	5.06581	4.40902	4.33657	5.11174
ASCRP4001528	0.994398	0.999821	1.00141	up	mmu_circRNA_33797	2_69841516_69811206_-30310|18.36|1|2	25714049	chr2	+	69973148	70003459	exonic	NM_177783	Ubr3	ACTCACCCAGTTAGTGGAAGATATGAATTCACAAATTCTGGTACAGCTCAAGTTTTCAGC	57.3333	59.3333	5.80922	5.80719	45	52	75	54	46	78	5.68164	5.77462	5.9714	5.85782	5.33665	6.22709
ASCRP4001529	0.155726	0.999821	1.23687	up	mmu_circRNA_35077	2_181159093_181146401_-12692|22.50|3|3	25714049	chr2	-	181411695	181424388	exonic	NM_027656	Zbtb46	ACTCACTGTCTCAGTCTATAGAAGACACAGCAGCAAGACTCCCAGATGAACAACCGAAAG	107.167	93.8333	6.74329	6.43661	71.5	106.5	143.5	74.5	98	109	6.47157	6.8475	6.91082	6.29756	6.3589	6.65335
ASCRP4001531	0.32066	0.999821	1.24858	up	mmu_circRNA_19370		25070500	chr5	-	102009786	102041745	sense overlapping	NM_172882	Wdfy3	ACTCAGAACAAGCTGTCCAAGGGATGCCCTAAAGGTAGGTGTAACACTTCTCGACATCTG	72.6667	56.8333	6.11722	5.79694	45	62	111	54.5	48	68	5.75026	6.06236	6.53906	5.87021	5.48092	6.03969
ASCRP4001532	0.876569	0.999821	1.03623	up	mmu_circRNA_26704	13_94126034_94116524_-9510|15.81|5|5	25714049	chr13	+	93346568	93356079	exonic	NM_147176	Homer1	ACTCAGAATGCATTGCCATTTCCACATAGGCAATAATAAATAGCACCATCACACCAAACA	66.5	68.1667	5.97772	5.92637	47	64.5	88	54.5	55	95	5.75026	6.03328	6.14962	5.68164	5.59972	6.49775
ASCRP4001534	0.281417	0.999821	1.1062	up	mmu_circRNA_38487	5_35913761_35911410_-2351|14.44|7|10	25714049	chr5	-	35568760	35571112	exonic	NM_030208	Trmt44	ACTCAGCTGGAGGTTTGGCCTGAAGTAACAGATCCTGAAAAGTTTGTCTATGAAGATGTG	44.6667	43.6667	5.41648	5.27086	42	44	48	39	50	42	5.451	5.3921	5.40634	5.055	5.451	5.30659
ASCRP4001535	0.343468	0.999821	1.08658	up	mmu_circRNA_45967	X_162853027_162838852_-14175|18.75|7|12	25714049	chrX	-	166400919	166415095	exonic	NM_177429	Ofd1	ACTCAGTCTTCAAGACTCATTTCATACGACTACCCAAGACCCAGAAGCTCCAAGAAGAAA	58	51.6667	5.74567	5.62587	47	55	72	52	56	47	5.60714	5.74129	5.88859	5.77462	5.58226	5.52074
ASCRP4001538	0.687434	0.999821	1.09919	up	mmu_circRNA_19402		25070500	chr5	+	146259501	146299851	sense overlapping	NM_153599	Cdk8	ACTCATCATGACCTCCGACTATCAGGCAGGAAGGACGATAAAGACTACGCTTTAAAACAA	51	49	5.58039	5.44396	34	47	72	41	43	63	5.22214	5.57471	5.94432	5.20595	5.2092	5.91672
ASCRP4001539	0.262658	0.999821	1.31477	up	mmu_circRNA_42971	8_68223061_68218750_-4311|11.73|1|2	25714049	chr8	+	65694850	65699162	intronic	ENSMUST00000110258	March1	ACTCATGAACAAAGCAGGTCTCCAGAAATGTGGCATAGGTGAACACATGTTTTATGCAAA	193.333	168.167	7.72538	7.33057	174	224.5	181.5	174	167	163.5	7.80892	8.11934	7.24787	7.63537	7.07407	7.28226
ASCRP4001540	0.970349	0.999821	1.00941	up	mmu_circRNA_34988	2_166766992_166747470_-19522|14.32|2|3	25714049	chr2	+	166921969	166941492	exonic	NM_023565	Cse1l	ACTCCAAGACCACCAAGTTTATCAAGAGTTGAAGATGAACCAAACAAAATTTGCGAAGCT	34	35.3333	4.94811	4.9346	27	35	40	29	32	45	4.60059	5.09425	5.14949	4.67259	4.61046	5.52074
ASCRP4001544	0.501433	0.999821	1.04262	up	mmu_circRNA_42338	7_134927716_134927143_-573|20.93|2|2	25714049	chr7	+	127783628	127784202	exonic	NM_178029	Setd1a	ACTCCAGCAGGCCAACAACGAATGAAGTACTATGAATTGATTGTCAATGGCTCTTACACT	71.8333	74.1667	6.24517	6.18496	64	68.5	83	64	77	81.5	6.34566	6.25727	6.13258	6.13087	6.13258	6.29144
ASCRP4001546	0.570877	0.999821	1.08085	up	mmu_circRNA_30284	17_20497411_20492945_-4466|19.14|3|8	25714049	chr17	+	20355980	20360447	sense overlapping	NM_001104569	Vmn2r107	ACTCCCTGTGCAGACAATGAGATTTCTAATGAGACAGGTGTCTTTAAACTGAAGTAGTGA	564.167	683.833	9.38139	9.26922	571.5	450	671	591	888.5	572	9.50927	9.20088	9.43401	9.54189	8.99998	9.2658
ASCRP4001548	0.570391	0.999821	1.07471	up	mmu_circRNA_29897	16_64480126_64477873_-2253|18.19|2|4	25714049	chr16	-	64478046	64480300	sense overlapping	NM_173861	Csnka2ip	ACTCCGGTTCCGGTTTCAGGATATGTTCTTGCAAAGGAATTATTCCTTGAAGAGAGACAG	31	30.6667	5.02048	4.91654	34	31	28	29	36	27	5.29438	5.00347	4.76359	4.84939	5.055	4.84521
ASCRP4001550	0.998229	0.999821	1.00018	up	mmu_circRNA_30216	17_9194810_9193993_-817|18.53|3|6	25714049	chr17	+	9001127	9001945	exonic	NM_025851	1700010I14Rik	ACTCGGGAGTATTTAAGATCGCAGAGAGTGGCCTTAAAAGCATAGAGACTCAGGAATGAG	57	59.3333	5.86803	5.86778	47	59	65	61	65	52	5.82002	5.97904	5.80504	6.02776	5.86609	5.70948
ASCRP4001555	0.742376	0.999821	1.07119	up	mmu_circRNA_37921	4_148600465_148580827_-19638|22.22|3|3	25714049	chr4	-	149206717	149226356	exonic	NM_207682	Kif1b	ACTCTCCAAGCCAGGACTACGAGAGTAAATTGCAGGCCTTGCAGAGGCAGGTTGAGACTC	47.5	45.3333	5.41897	5.31976	36	46	60.5	41	37	58	5.13929	5.48361	5.63402	5.26967	4.93044	5.75916
ASCRP4001557	0.964234	0.999821	1.00852	up	mmu_circRNA_42053	7_114650132_114645607_-4525|19.08|6|7	25714049	chr7	+	107502092	107506618	exonic	NM_021889	Syt9	ACTCTCTGATGGAGGATAATGTGGATCTGGGCGAGCTTATGTTTTCACTCTGCTATCTTC	43	47.5	5.46482	5.45259	43.5	44.5	41	47.5	60	35	5.66515	5.52336	5.20595	5.64607	5.69331	5.01838
ASCRP4001560	0.849749	0.999821	1.02009	up	mmu_circRNA_36926	4_69998593_69950879_-47714|17.61|3|3	25714049	chr4	-	70289844	70337559	exonic	NM_145990	Cdk5rap2	ACTCTCTTCAGTAAGAAGGCCACACCGTTGCTGGAATCCAGGGGTCTGAGGACTGTGAAG	92.6667	97	6.50868	6.47999	75	81	122	73	118	100	6.41915	6.44284	6.66406	6.24781	6.63895	6.55321
ASCRP4001562	0.295471	0.999821	1.18306	up	mmu_circRNA_33761	2_69503166_69493556_-9610|16.24|7|8	25714049	chr2	+	69655498	69665109	exonic	NM_028284	Bbs5	ACTCTGATGACCACACGGATGCTTTTGTGAGCATATGAAACTTCTAAAATGTACCGTGAC	35	31.6667	5.08499	4.84247	34	38	33	29	41	25	5.19614	5.15624	4.90259	4.78985	5.17633	4.56124
ASCRP4001563	0.898746	0.999821	1.09099	up	mmu_circRNA_45475	X_53746310_53732807_-13503|14.04|3|3	25714049	chrX	+	56479629	56493133	exonic	NM_172779	Ddx26b	ACTCTGCCTCCATACTACTTAATAGCTGGTTGGAAGGAAAATCACGCCACATTCATGAAT	390.333	769.167	8.66354	8.5379	588.5	361.5	221	259.5	1866	182	9.56921	8.84717	7.57423	8.26637	9.8996	7.44772
ASCRP4001575	0.682462	0.999821	1.07531	up	mmu_circRNA_016719	mm9_circ_016719	circBase	chrX	+	151835223	151843155	exonic	NM_021523	Huwe1	ACTGACACGGCTGCAGCATTTGGCAGAGATCTTAAATCAGAAAACTGAAAACATGAAAGT	31.3333	32.3333	4.85857	4.75381	27	32	35	28	32	37	4.63002	5.00347	4.94222	4.54588	4.54588	5.16967
ASCRP4001579	0.982631	0.999821	1.00317	up	mmu_circRNA_33285	2_32072855_32071566_-1289|22.17|3|3	25714049	chr2	+	32216045	32217335	exonic	NM_172661	Prrc2b	ACTGAGATCTGGGAGAACAGCAGCCAAGGTCTCCAGATGAGGCCTTGCCTGGAGGCCTTG	59.5	65.8333	5.96894	5.96439	57	63.5	58	66.5	76	55	6.13258	6.09965	5.6746	6.13942	6.04425	5.70948
ASCRP4001589	0.603727	0.999821	1.02284	up	mmu_circRNA_30308	17_24450265_24422561_-27704|16.56|2|2	25714049	chr17	-	24285615	24313320	exonic	NM_001031621	Abca17	ACTGCAATGATGTTTGTGTTCTATTCGGGAAGGAGTAAACGTACAGCCATCAGAGATCTG	35	36.3333	5.14805	5.11547	30	33	42	35.5	40	33.5	5.11174	5.09425	5.23816	5.17965	5.055	5.11174
ASCRP4001592	0.0384277	0.999821	1.14928	up	mmu_circRNA_28457	15_37590841_37493146_-97695|15.78|5|8	25714049	chr15	-	37563390	37661086	exonic	NM_134094	Ncald	ACTGCACACAGTGGAGTGGCCCATGAGAGCCTGAGCCAGCATAAAGCCACCTTGGATCAA	103.333	100.667	6.75448	6.55375	90	100	120	86	121	95	6.81049	6.78891	6.66406	6.53258	6.64497	6.48371
ASCRP4001593	0.204371	0.999821	1.13472	up	mmu_circRNA_39409	5_125040952_125038634_-2318|20.38|2|2	25714049	chr5	+	124588624	124590943	exonic	NM_181410	Gtf2h3	ACTGCAGTACATGAACTTCATGAACGTCATCTTTGCTGCTCAGAAGCAGGTGACATCAAG	39.6667	36.5	5.24847	5.06614	36	35	48	36	39	34.5	5.34259	5.05138	5.35145	5.15624	4.93044	5.11174
ASCRP4001595	0.942779	0.999821	1.01726	up	mmu_circRNA_39822	6_6776006_6770538_-5468|18.99|2|2	25714049	chr6	-	6820537	6826006	sense overlapping	NR_015388	Dlx6os1	ACTGCTGCAGTTCTTCCTATAAGCATACCGCAATTCTGGTAATCTAGACTTTCATGGGTT	98.5	109	6.68163	6.65693	100	106.5	89	118.5	127	81.5	6.95896	6.86204	6.22388	7.01906	6.71187	6.23987
ASCRP4001597	0.907329	0.999821	1.01268	up	mmu_circRNA_001838	mm9_circ_001838	circBase	chr5	-	100805897	100812202	exonic	uc008yie.1	Fam175a	ACTGCTTATAATATATAGACTGTGGTGGGTTGGTATAAATTCCGTCGTCACTCGGATCAG	81.5	89.1667	6.43282	6.41464	83	68	93.5	79	101.5	87	6.72329	6.29144	6.28374	6.45111	6.41211	6.38071
ASCRP4001598	0.196052	0.999821	1.31177	up	mmu_circRNA_25281	12_72162615_72140826_-21789|13.39|1|2	25714049	chr12	+	71039838	71061628	exonic	NM_001081195	Arid4a	ACTGCTTATAGAAACACTGAAGACGAAAAGGAAGAAGAAAGCAGCGAAGAGGAAGATGAA	38.6667	32.6667	5.30232	4.9108	36	43	37	33	30	35	5.34259	5.47011	5.09425	5.10477	4.45797	5.16967
ASCRP4001601	0.593638	0.999821	1.16311	up	mmu_circRNA_23236	11_39202745_39198076_-4669|17.04|3|8	25714049	chr11	-	39384573	39389243	sense overlapping	NR_126439	4930553C11Rik	ACTGGACCATTGTATATTTAAGGAATAGAAACCCTGACTAAGACACCTTGTGAGCAGGTT	1607	1890.5	11.0169	10.799	1276	1436	2109	1672	2354	1645.5	10.6893	10.9991	11.3625	11.1039	10.1546	11.1384
ASCRP4001602	0.714947	0.999821	1.20742	up	mmu_circRNA_22666	10_115965005_115929348_-35657|14.18|2|2	25714049	chr10	-	116492291	116527949	exonic	NM_001037846	Cnot2	ACTGGAGGAAAGTAGCTAAGGTGACAAACAGCATGTTTGGTGCTTCAAGAAAGAAGTTTG	133.833	122.667	6.9864	6.71447	60	130.5	211	87	60	221	6.21581	7.22314	7.52024	6.57355	5.80504	7.76483
ASCRP4001606	0.0827575	0.999821	1.51764	up	mmu_circRNA_27507	14_46084865_46081442_-3423|17.09|1|2	25714049	chr14	-	45461766	45465190	exonic	NM_146054	Fermt2	ACTGGGAGATCAAGATGGATGTGAAGTTACTCCGGATGTAAACATTTCAGGCCAGAAATT	136.167	104.167	7.14771	6.54587	99.5	151	158	73.5	104	135	6.95412	7.44012	7.04887	6.25884	6.41211	6.96667
ASCRP4001607	0.108214	0.999821	1.11031	up	mmu_circRNA_37345	4_107763928_107746961_-16967|16.12|5|7	25714049	chr4	-	108074355	108091323	exonic	NM_011327	Scp2	ACTGGGCGCAACAGGTATTCCCAGTTCCAAGATGAATACAGCTTAGAAGAAGTAATGAAA	48.1667	45.5	5.57532	5.42436	42	44	58.5	45.5	52	39	5.64607	5.51023	5.56966	5.5155	5.451	5.30659
ASCRP4001608	0.513538	0.999821	1.52091	up	mmu_circRNA_19105		25070500	chr13	-	107738369	107748365	sense overlapping	NM_145456	Zswim6	ACTGGTGAAAATTTTTCGAAAGCAAGCAGTCTTCCTATTAGAAGGTAGGTGCTCTGTGGA	291.5	216	8.11698	7.51205	112	265	497.5	153	98	397	7.12405	8.35257	8.87432	7.44496	6.39221	8.69897
ASCRP4001609	0.956814	0.999821	1.02619	up	mmu_circRNA_33182	2_25458075_25451953_-6122|15.74|16|42	25714049	chr2	-	25596432	25602555	exonic	NM_001024616	Rabl6	ACTGTAATGGAGTGGTCATGATGTTTGACATCACTAAGCAGTGTGAAGATTGTGATCCGG	71.3333	76.6667	5.97953	5.94224	40	60	114	55	42	133	5.40634	5.97904	6.55321	5.80504	5.055	6.96667
ASCRP4001612	0.935427	0.999821	1.01897	up	mmu_circRNA_002573	mm9_circ_002573	circBase	chr10	+	90895098	90948672	exonic	NM_181398	Anks1b	ACTGTCACGTGTTTACTGCCTTTGATGTGGTTTTAAAAATCAGTTTGATTGGCCACAGGA	41	44.6667	5.31375	5.28664	40	43	40	40	67	27	5.451	5.35439	5.13587	5.33069	5.78338	4.74586
ASCRP4001614	0.669134	0.999821	1.11924	up	mmu_circRNA_25929	12_118896876_118814028_-82848|17.00|2|2	25714049	chr12	+	117575554	117658403	exonic	NM_175930	Rapgef5	ACTGTCAGTTTTTACAGACAGAAAAAAAAGAATCGGAGAAGTTGGAACAGACTCTCTCAA	44.3333	39.8333	5.34376	5.18124	27	42	64	38.5	38	43	4.74586	5.54412	5.74129	5.26967	4.83685	5.43719
ASCRP4001618	0.850925	0.999821	1.05152	up	mmu_circRNA_32294	19_18670891_18655602_-15289|13.06|2|2	25714049	chr19	-	18581111	18596401	sense overlapping	NM_017375	Ostf1	ACTGTGATCTGTGAGGAGTCGTTGTGAGGCCAGATGAATTATACTTTGAAGAAGGAGACA	39.6667	42.3333	5.25161	5.17913	48	38	33	35	61	31	5.71636	5.13587	4.90259	4.9265	5.71636	4.89452
ASCRP4001619	0.942948	0.999821	1.01312	up	mmu_circRNA_28132	14_124690216_124688716_-1500|14.95|3|3	25714049	chr14	-	124289493	124290994	intronic	uc011zqr.1	Fgf14	ACTGTGATGGCTTGGAAAATGTTTTCAGATTCAATGGGGAGAGGGAACTTTAAAAACCCA	33.6667	33.1667	4.9537	4.9349	39	33	29	36	36.5	27	5.34259	4.92254	4.59599	5.15624	4.90259	4.74586
ASCRP4001625	0.886627	0.999821	1.07653	up	mmu_circRNA_24278	11_105978917_105975498_-3419|19.84|2|5	25714049	chr11	+	106114183	106117603	exonic	NM_011947	Map3k3	ACTGTTATCCCAAGACAGAAACCATAATTATAGCATTCAGCCGGCCTGTGAGATACGAAG	79	76.3333	6.05966	5.95326	36	65	136	50	42	137	5.29438	6.06236	6.82222	5.68164	5.17633	7.00181
ASCRP4001630	0.43064	0.999821	1.10587	up	mmu_circRNA_22633	10_113924062_113845702_-78360|13.47|2|2	25714049	chr10	-	114408645	114487006	exonic	NM_146241	Trhde	ACTTAAAGAGAACATCACAGAATAGCGTACTTAGACAGAGGAAGCTGGATCCTTGGGAAC	39.3333	37	5.17763	5.03245	34	35	49	35	35	41	5.08719	5.09425	5.35145	4.9539	4.83685	5.30659
ASCRP4001633	0.735466	0.999821	1.06491	up	mmu_circRNA_32237	19_10690080_10688598_-1482|15.12|2|2	25714049	chr19	+	10614107	10615590	exonic	NM_015735	Ddb1	ACTTACCAGGCATCAAAGACCTCCATTGCTGAGTGCCTAACTTATCTTGATAATGGTGTT	273.333	301.5	8.21692	8.12619	244.5	196	379.5	224.5	331.5	348.5	8.32134	7.88617	8.44326	8.0366	7.86053	8.48144
ASCRP4001636	0.344427	0.999821	1.30095	up	mmu_circRNA_20594	1_100357133_100354459_-2674|11.70|1|2	25714049	chr1	+	98457881	98460556	intronic	ENSMUST00000027575	Slco6d1	ACTTACTCAGCATGAAGAGAGAGAAACCAGGCAGAAGAAGTTAGAAGTGGCTATGGAAGA	51	42.5	5.66832	5.28876	40	65	48	51	33.5	43	5.56966	6.11361	5.3217	5.68164	4.78113	5.4035
ASCRP4001652	0.75279	0.999821	1.03432	up	mmu_circRNA_43610	8_127252382_127249156_-3226|18.88|2|2	25714049	chr8	+	124725255	124728482	exonic	NM_026855	Arv1	ACTTCTACAGGATGTTTGTGATCGCTTCTTTCGAAATCCTGCCAGAAACCAGTAGACAAA	34	35.6667	4.99775	4.94907	32	33	37	32	43	32	5.00159	4.97699	5.01467	4.67259	5.15624	5.01838
ASCRP4001654	0.486451	0.999821	1.29867	up	mmu_circRNA_24171	11_98625719_98614604_-11115|21.41|3|3	25714049	chr11	+	98753289	98764405	exonic	uc007lhf.1	Thra	ACTTCTGGCCCAAGCTGCTGATGAAGGTATCTCCAGACAGGACAAGTCTCTGAAGACTTC	235.333	212.333	7.98672	7.60968	157	218.5	330.5	178.5	132.5	326	7.64951	8.08145	8.22919	7.66766	6.78455	8.37682
ASCRP4001660	0.0969708	0.999821	1.09881	up	mmu_circRNA_33758	2_69376118_69371510_-4608|21.13|2|2	25714049	chr2	-	69533452	69538061	exonic	NM_001081088	Lrp2	ACTTGCATTGATTATCCAACATGTGATCAACTTACTTGTGCCAACGGAGCCTGCTATAAC	51.3333	49.3333	5.67746	5.54152	46	45	63	48	53	47	5.71636	5.57471	5.74129	5.61206	5.5155	5.49698
ASCRP4001667	0.630721	0.999821	1.13099	up	mmu_circRNA_012351	mm9_circ_012351	circBase	chr2	+	119076935	119086650	exonic	NM_029617	Casc5	ACTTGTGGGAAAAAGTGAAAGACTACTCTGATGAAGAGCACAGCGTAATAGCCAAATGGA	37.1667	33.5	5.13587	4.95829	27	55	29.5	31	36.5	33	4.9066	5.80504	4.69597	4.90259	4.9539	5.01838
ASCRP4001669	0.941751	0.999821	1.01327	up	mmu_circRNA_22855	11_4718630_4703681_-14949|16.53|7|9	25714049	chr11	-	4803677	4818627	exonic	NM_010898	Nf2	ACTTTACAATCCGGGTGTTGGATCATGATGTTTCGAAGGAAGAACCAGTTACCTTTCACT	76.1667	80.6667	6.23082	6.2118	56	73	99.5	64	73	105	5.98285	6.34048	6.36912	6.07846	5.93256	6.6244
ASCRP4001673	0.479857	0.999821	1.17245	up	mmu_circRNA_19228		25070500	chr19	-	46384218	46387518	sense overlapping	NM_016860	Actr1a	ACTTTCTCAGAGGAGGAGGGATCCGGTGTGATTAAAGCTGGCTTTGCTGGTGATCAGATC	119.333	112.833	6.96105	6.73151	106.5	145.5	106	111	128	99.5	7.05973	7.37643	6.44698	6.9346	6.71187	6.54808
ASCRP4001674	0.491845	0.999821	1.15387	up	mmu_circRNA_45923	X_157002291_156979301_-22990|12.77|5|5	25714049	chrX	+	160541368	160564359	exonic	NM_172783	Phka2	ACTTTCTGTGATGGCCAAAGCGAAGGGTTTGGAAACTACATTCAATTCTTTTCTCCATGT	126.333	120.333	7.02591	6.81943	96.5	114	168.5	116	95	150	6.91879	7.01859	7.14034	7.03335	6.29144	7.1335
ASCRP4001675	0.880409	0.999821	1.06706	up	mmu_circRNA_38231	5_22200708_22169490_-31218|17.91|6|6	25714049	chr5	+	22663671	22694890	exonic	uc008wps.2	6030443J06Rik	ACTTTCTGTGGATGCTGTGAGCCCTGAGATGTCTACAGAACCTCCAAATACTCTGTTTTA	135.5	166.667	7.12649	7.03285	168.5	134	104	128	294	78	7.73043	7.20206	6.44698	7.17736	7.72986	6.19134
ASCRP4001678	0.423846	0.999821	1.06672	up	mmu_circRNA_37265	4_102607210_102540245_-66965|17.92|2|2	25714049	chr4	+	102867639	102934605	exonic	NM_001285852	Sgip1	ACTTTTGAAGAAGAAAAGCAATGGGGCACCAAATGGATTTTATGCAGAAATCGATTGGGA	32.6667	32.1667	5.00449	4.91131	30	33	35	32	33	31.5	4.94222	5.09425	4.97699	5.01094	4.72328	4.99971
ASCRP4001679	0.62861	0.999821	1.08264	up	mmu_circRNA_35833	3_95288915_95284117_-4798|20.65|2|2	25714049	chr3	+	95480194	95484993	exonic	NM_009709	Arnt	ACTTTTGTAGACCATCGTTGTGTGGCTACTGTTGGCTACCAGCCACAGGTGTGGTACTAG	57.8333	55.3333	5.73402	5.61947	47	49	77.5	47.5	51.5	67	5.62186	5.57471	6.00548	5.49698	5.4035	5.95792
ASCRP4001682	0.862224	0.999821	1.03207	up	mmu_circRNA_38126	5_15833862_15805271_-28591|19.28|2|3	25714049	chr5	+	16299452	16328044	sense overlapping	NM_009784	Cacna2d1	AGAAAAAACGTTCAGAACTCTGGTCAAGTCTCAAGATGAGCACCCGATTTGTGTGATCTC	49.8333	49.8333	5.50553	5.45999	39	46	64.5	47	44	58.5	5.26967	5.47011	5.77681	5.5155	5.09425	5.77022
ASCRP4001686	0.380031	0.999821	1.16882	up	mmu_circRNA_29046	15_97917564_97906240_-11324|23.19|8|13	25714049	chr15	-	98075808	98087133	exonic	NM_144851	Senp1	AGAAAACTCAGAGGCGACATTTCAGCACAGCAGAAGAGGATTCTGTGTCTTTACTAAAGC	52.5	46	5.61333	5.38828	36.5	48	73	36	50	52	5.34259	5.57471	5.92268	5.10477	5.42605	5.63402
ASCRP4001687	0.220318	0.999821	1.19737	up	mmu_circRNA_26401	13_58365560_58364559_-1001|16.07|3|4	25714049	chr13	-	58263197	58264199	exonic	NM_019832	Gkap1	AGAAAACTGGCAAGAGTGGAGACAGAAAGATGAACAGGAGTTACTATTGAGCAAGCGTTT	40.8333	35.6667	5.29105	5.03118	38	42.5	42	36	34	37	5.31869	5.37482	5.17965	5.15624	4.69597	5.24134
ASCRP4001689	0.793777	0.999821	1.08231	up	mmu_circRNA_26029	13_12551583_12547002_-4581|15.88|14|16	25714049	chr13	-	12454734	12459316	exonic	NM_018886	Lgals8	AGAAAAGTCCTTTGAGATCGTGTTCATGGTGCTCAAGAACAAATTCCAGGACAAGTTTTT	200	199.5	7.64138	7.52727	122	156	322	152	169	277.5	7.27878	7.46755	8.1778	7.38724	7.08651	8.10806
ASCRP4001690	0.603075	0.999821	1.11088	up	mmu_circRNA_008403	mm9_circ_008403	circBase	chr14	-	118994945	119002986	exonic	NM_001081252	Uggt2	AGAAAAGTGCGAATCGTGAGACATGACCTAAAAGAACTTCGAGATTTTGATCTGGGTGGA	72.8333	66	6.10648	5.95478	47.5	64	107	57	58	83	5.78338	6.08909	6.44698	5.9207	5.64607	6.29756
ASCRP4001701	0.030644	0.999821	1.19756	up	mmu_circRNA_36215	3_137569021_137548237_-20784|17.99|1|2	25714049	chr3	+	137885272	137906057	exonic	NM_001033155	Dnajb14	AGAAAGACAGCAGACGTTATTGGAAATAATTATGAAAAACGGCAGCACCGCTGGAAGTAG	35.3333	31.8333	5.0392	4.7791	35	36	35	32	35	28.5	5.08719	5.13587	4.89452	4.78985	4.72328	4.82417
ASCRP4001704	0.452346	0.999821	1.63966	up	mmu_circRNA_37844	4_138818012_138794824_-23188|20.25|9|17	25714049	chr4	+	139238908	139262097	exonic	NM_009798	Capzb	AGAAAGCTGGAGGTAGAGGCCAACAATGCCTTCGACCAATACCGAGACCTAGCGATCAGC	235.5	158	7.77799	7.06459	95	185	426.5	146	59.5	268.5	6.88562	7.80812	8.64022	7.4058	5.73228	8.0557
ASCRP4001707	0.806852	0.999821	1.16678	up	mmu_circRNA_31020	17_81832114_81788150_-43964|17.52|4|4	25714049	chr17	-	81388809	81432774	exonic	NM_001286684	Slc8a1	AGAAATAGGAGAGGAATATGATGACAAGCAGCCACTGACCAGCAAAGAAGAGGAGGAGAG	175	168	7.29788	7.07535	77	129.5	318.5	131	68	305	6.54808	7.17819	8.16739	7.16149	5.80504	8.25952
ASCRP4001709	0.80894	0.999821	1.06403	up	mmu_circRNA_002644	mm9_circ_002644	circBase	chrX	-	98626913	98644994	exonic	NM_052976	Ophn1	AGAAATCCTGATTGAACACTTTGGCAAGATCCAAAATGTCCAGGGGATGTTGATTTCCAT	54.1667	52.3333	5.61989	5.53035	36	66	60.5	47	45	65	5.13929	6.06236	5.65803	5.47822	5.17633	5.93649
ASCRP4001710	0.282959	0.999821	1.06505	up	mmu_circRNA_23356	11_53397947_53396729_-1218|18.39|5|6	25714049	chr11	+	53583226	53584445	exonic	NM_008443	Kif3a	AGAAATCGAAGAGCTGAAGAAAAAGCTTGAGGAAGGTTCTGTCGGTGCGACTAATATGAA	52.1667	50.8333	5.78185	5.69092	49	46	61.5	46	54.5	52	5.9207	5.6746	5.75026	5.68164	5.68164	5.70948
ASCRP4001715	0.977255	0.999821	1.0062	up	mmu_circRNA_26842	13_100869184_100859308_-9876|15.33|4|5	25714049	chr13	-	100089352	100099229	exonic	NM_001081061	Bdp1	AGAAATTAAGTGATGAAAAGACTGGTGACAAAAATAATGCTGCAGAGTCCAGCACATTGT	68.6667	65.1667	5.9249	5.91599	47	53	106	53	65	77.5	5.68164	5.64607	6.44698	5.69795	5.88859	6.16142
ASCRP4001719	0.690726	0.999821	1.06319	up	mmu_circRNA_22798	10_127912120_127911257_-863|15.52|4|5	25714049	chr10	+	128474200	128475064	exonic	NM_198160	Smarcc2	AGAACAAGTCTAAGACTCCAGAGATTCAACACTAAAAAGGACTCTGAGTCAGCCCCAGTC	36.3333	34.6667	5.07826	4.98986	26	38	45	32	35	37	4.71426	5.26967	5.25084	4.90259	4.88236	5.18462
ASCRP4001722	0.31648	0.999821	1.07298	up	mmu_circRNA_45489	X_64049747_64046008_-3739|18.30|3|62	25714049	chrX	-	66792832	66796572	intergenic			AGAACAATTCTCATAAACAGAAGACTTTCAGATAAGCAAGAGGGCATGGCATCCAGGCAT	32.3333	31	4.95258	4.85095	31	31	35	33	32	28	4.94222	4.95002	4.96549	5.01094	4.83685	4.70507
ASCRP4001723	0.0392412	0.999821	1.1898	up	mmu_circRNA_40599	6_97373518_97346187_-27331|22.76|4|4	25714049	chr6	-	97396192	97423524	exonic	NM_145148	Frmd4b	AGAACACCGTGGAGCTGTTTTTCCTGAACGCAAAGGCCTGTGTACACAAGATGACAGAAG	56	49.5	5.74409	5.49337	49	55	64	42	57	49.5	5.71636	5.77462	5.74129	5.33069	5.57471	5.57471
ASCRP4001727	0.310967	0.999821	1.15403	up	mmu_circRNA_31712	18_44693954_44669751_-24203|15.73|5|8	25714049	chr18	-	44510096	44534300	exonic	NM_001085373	Mcc	AGAACCAGTCTACTATGGTCACTGCTGATATGGCTCCACTTGGCAGCCCTGGCATCACTC	128.333	117.667	7.00657	6.7999	84	118	183	104	123	126	6.68991	7.06153	7.26829	6.83386	6.68991	6.87593
ASCRP4001728	0.131783	0.999821	1.06398	up	mmu_circRNA_26846	13_101259127_101252893_-6234|11.42|2|2	25714049	chr13	-	100482937	100489172	exonic	NM_022011	Gtf2h2	AGAACCATCGCTCTATAATTCCTTAAGCATGGCTATGCAGACCCTAAAAGTGTTTGAGCA	58.5	58.8333	5.86683	5.77735	54	55	66.5	52.5	68	56	5.9207	5.86403	5.81575	5.72548	5.84742	5.75916
ASCRP4001732	0.906871	0.999821	1.04599	up	mmu_circRNA_36731	4_46409933_46408714_-1219|19.10|2|2	25714049	chr4	-	46395841	46397061	exonic	NM_053149	Hemgn	AGAACGCTGGTGCTTTCTCTCAAGAGAACAGAAAAAACGCAAGTATCAGAGAACAGGAAA	61.5	67.3333	5.95473	5.88986	72	66.5	46	67	98	37	6.44284	6.09965	5.3217	6.19463	6.38071	5.09425
ASCRP4001733	0.83566	0.999821	1.04202	up	mmu_circRNA_42264	7_129661693_129600729_-60964|19.19|2|2	25714049	chr7	+	122457214	122518179	exonic	NM_008855	Prkcb	AGAACTACAGAAAGCCGGTGTGGATGGCTGGACCCCCGGAGCAAACACAAGTTTAAGATC	76	83.8333	6.28268	6.2233	70	76	82	66.5	124	61	6.39221	6.34048	6.11534	6.10228	6.71187	5.85575
ASCRP4001736	0.139603	0.999821	1.51338	up	mmu_circRNA_38928	5_89658012_89513667_-144345|14.37|2|2	25714049	chr5	+	89084641	89228987	exonic	NM_018760	Slc4a4	AGAAGAAAAAGAAAAAGAAGAAAGGAAGTTTGGATAGCGACAATGACGATGCAGCCCAGC	87.3333	64	6.48221	5.88444	70	98.5	93.5	75	48	69	6.44284	6.74026	6.26354	6.31125	5.3217	6.02037
ASCRP4001740	0.0935823	0.999821	1.22341	up	mmu_circRNA_34546	2_129453733_129444193_-9540|17.04|2|2	25714049	chr2	+	129618456	129627997	exonic	NM_001291019	Sirpa	AGAAGAACGCCAGGGAAATAACCCAGGTACAGTCTTTGATAATAATGCTACCCACAACTG	33.8333	29.3333	4.95159	4.66068	30.5	34	37	26	33	29	4.74586	5.09425	5.01467	4.51527	4.67259	4.79419
ASCRP4001742	0.262177	0.999821	1.87967	up	mmu_circRNA_31968	18_74740188_74729421_-10767|20.37|10|14	25714049	chr18	+	74569766	74580534	exonic	NM_201600	Myo5b	AGAAGAAGCCTACAAGCAGATGGCCAGTACACAAGGGTCTGGATCCCTGACCCAGATGAG	123.667	72	6.92112	6.01064	98	194	79	100	42	74	6.89474	7.85197	6.01667	6.74026	5.17633	6.11534
ASCRP4001743	0.406534	0.999821	1.37516	up	mmu_circRNA_28741	15_73195625_73134250_-61375|20.19|3|5	25714049	chr15	-	73303819	73365195	exonic	NM_001130409	Ptk2	AGAAGAAGGGATCAGTTACCTGACAGACAAAGGCTGCAATGTAGTTAGCGCCTTCTCCAG	170.667	139.667	7.46345	7.00384	106	215	191	138	88	193	7.03335	8.03888	7.31811	7.25103	6.2295	7.53101
ASCRP4001744	0.545211	0.999821	1.2743	up	mmu_circRNA_42391	7_138125808_138105487_-20321|13.95|2|2	25714049	chr7	+	130961972	130982294	exonic	NM_019564	Htra1	AGAAGAAGTATATTGGGATCCGAATGATGTCGCTCACATCTAGGCTTCCTTTCTCGAAGA	161.5	137.667	7.39618	7.04648	122.5	240	122	168	115	130	7.29953	8.2155	6.67351	7.5717	6.60106	6.96667
ASCRP4001745	0.0687384	0.999821	1.29398	up	mmu_circRNA_37041	4_84692298_84619767_-72531|12.62|1|2	25714049	chr4	+	84973862	85046394	exonic	NM_175275	Cntln	AGAAGAATGAGAAAGCAATATCGGAAGAGACATTACAGAAGGAAAGAGCTGCAGGAGCTG	32.8333	27.5	5.11331	4.7415	31	36.5	31	28	27	27.5	5.19614	5.29438	4.84939	4.78985	4.61046	4.82417
ASCRP4001746	0.425794	0.999821	1.31073	up	mmu_circRNA_017443	mm9_circ_017443	circBase	chr4	+	44018812	44025560	exonic	NM_016760	Clta	AGAAGACAAAGGCAAACAACAGATGCTGTTGACGGAGTGATGAATGGTGAATACTACCAG	94.5	79.8333	6.51941	6.12905	63.5	102	118	65.5	52	122	6.17313	6.81156	6.57355	6.10228	5.451	6.83386
ASCRP4001747	0.903443	0.999821	1.01898	up	mmu_circRNA_26922	13_107651017_107613036_-37981|17.03|2|2	25714049	chr13	-	106822955	106860937	exonic	NM_029665	Ipo11	AGAAGACCCTGAAACAAGAACTTACAAAGAGTTAGTGACATTGGAGAACAGCCCATGTGT	37	36	5.06136	5.03423	29	39	43	32	35	41	4.71426	5.24768	5.22214	4.90259	4.93044	5.26967
ASCRP4001749	0.0546638	0.999821	1.13812	up	mmu_circRNA_43783	9_14379883_14352134_-27749|17.77|5|6	25714049	chr9	-	14547689	14575439	sense overlapping	NM_001081395	Amotl1	AGAAGAGCTCCAGATGGGCAGTTGCAGTAGCAACTGCAAAACCAGGACAGCCGGCCCTGC	34.3333	32.3333	5.05711	4.87046	30	35	38	31.5	33	32.5	5.02208	5.09425	5.055	4.83052	4.78113	4.99971
ASCRP4001750	0.271893	0.999821	1.18015	up	mmu_circRNA_43813	9_20280922_20277472_-3450|17.21|17|56	25714049	chr9	-	20473027	20476478	exonic	NM_146221	Zfp426	AGAAGAGTTTAGTAAAGGTCAGAAGATAGTTTTCCCAGGTCCTTCAGAGGACTCAGGCTG	96765.8	108780	16.7403	16.5013	100146	93329	96822.5	106031	129780	90529.5	16.6786	16.6786	16.8637	16.6786	16.1468	16.6786
ASCRP4001755	0.501056	0.999821	1.03477	up	mmu_circRNA_20028	1_46524276_46512600_-11676|19.16|3|4	25714049	chr1	+	46455754	46467431	intergenic			AGAAGATTATCTTCTTAGTGTAAAGAAATCCATAGACAGGAGTCAAGCACCAGTGGCAGC	27.3333	30.1667	4.74703	4.69771	26	27	29	29	35	26.5	4.84521	4.72328	4.67259	4.63942	4.78113	4.67259
ASCRP4001756	0.911512	0.999821	1.01556	up	mmu_circRNA_41566	7_69263929_69208819_-55110|12.75|2|2	25714049	chr7	-	62063932	62119043	sense overlapping	NR_049204	Mir344i	AGAAGCAACATGGCTACTTCTGCGGGTACTGAGAAATATGTCTAATGCTTTAAAGCTGGA	95.1667	99.6667	6.59635	6.57408	80	91	114.5	111	100	88	6.59111	6.6244	6.57355	6.94829	6.41211	6.36183
ASCRP4001759	0.220596	0.999821	1.32397	up	mmu_circRNA_003161	mm9_circ_003161	circBase	chr1	-	22346292	22393948	sense overlapping	NM_053270	Rims1	AGAAGCAGAAGCACATCACAGCTCAGCCAGACAGAACAAGAAAAATATAACTCTTCCACT	61.6667	50.1667	5.95437	5.5495	52	77	56	43	46.5	61	5.95211	6.38503	5.52597	5.43996	5.4035	5.80504
ASCRP4001768	0.783872	0.999821	1.07057	up	mmu_circRNA_010480	mm9_circ_010480	circBase	chr5	+	88614940	88617436	exonic	NM_027530	Rufy3	AGAAGGAACTTCTCAGATCCCAATTATCTCATGGCTAACGAACGCATGAACCTGATGAAC	64.1667	62.3333	5.92406	5.82568	52	51.5	89	52	44	91	5.82002	5.75916	6.19299	5.77462	5.3217	6.38071
ASCRP4001769	0.481929	0.999821	1.05148	up	mmu_circRNA_40659	6_100605365_100561730_-43635|20.87|10|12	25714049	chr6	-	100611735	100655371	exonic	NM_181590	Shq1	AGAAGGCCAAGATGAGCTGAGTGAGGTTATCGATATTAAGGATCCAGATTTCACTCCTGT	59.1667	57.6667	5.82227	5.74986	47	58.5	72	57	60	56	5.68164	5.88045	5.90473	5.87021	5.66988	5.70948
ASCRP4001770	0.443203	0.999821	1.07553	up	mmu_circRNA_36806	4_55036478_55020405_-16073|18.34|4|4	25714049	chr4	+	55007532	55023606	exonic	NM_172867	Zfp462	AGAAGGCCACTCCAGCCGAAGAAGTGGAAGACTCCAATGGTTCCTGATGTGAGAGGGTAG	68.5	64.6667	6.027	5.92196	53	59	93.5	61	69	64	5.85575	5.97904	6.24622	6.00173	5.84742	5.91672
ASCRP4001774	0.99624	0.999821	1.00078	up	mmu_circRNA_41007	6_140521487_140499282_-22205|16.67|3|3	25714049	chr6	+	140550760	140572966	exonic	NM_144920	Plekha5	AGAAGTGCAGAGTAATTTCTTATCAAACATTGCCAAGAAATATGCCAAGCCACAGAGCCC	53.5	54.6667	5.70315	5.70202	39	52	69.5	44	50	70	5.47553	5.74129	5.89264	5.5467	5.48092	6.07846
ASCRP4001775	0.743554	0.999821	1.06238	up	mmu_circRNA_19350		25070500	chr4	+	150439341	150534947	sense overlapping	NM_001085492	Rere	AGAAGTGCTGGACAGAGGATGAAGTGGTGGTCCACAGCTCCCAGGCCTGTTGCAGATCTC	214.167	224.333	7.82766	7.74036	150.5	186	306	194	213	266	7.59365	7.79112	8.09822	7.81374	7.36116	8.04618
ASCRP4001778	0.245435	0.999821	1.15748	up	mmu_circRNA_32761	19_53909269_53887738_-21531|19.19|2|3	25714049	chr19	+	53813247	53834779	exonic	NM_001170847	Rbm20	AGAAGTTACTCATTCGCATGTCCACCAGATACAAGGAATTGCAGCTGAAGTGCTGCCAAG	35.8333	33	5.09658	4.88559	36	29.5	42	33	37	29	5.29438	4.8157	5.17965	4.9539	4.93044	4.77242
ASCRP4001784	0.571209	0.999821	1.29538	up	mmu_circRNA_32222	19_8787393_8784040_-3353|20.02|2|2	25714049	chr19	-	8709549	8712903	exonic	NM_008577	Slc3a2	AGAATATCACCAAGAACTTAAGTGAGGACAGGTCTGAAGAGCCATCTGGAGTACTTGAGC	62.5	50.5	5.79528	5.4219	31.5	61	95	46	30.5	75	5.055	6.03328	6.29756	5.5467	4.54588	6.17313
ASCRP4001785	0.72138	0.999821	1.07899	up	mmu_circRNA_43698	9_4665007_4513223_-151784|12.84|2|2	25714049	chr9	-	4513222	4665007	exonic	NM_019691	Gria4	AGAATATCCAGGATCTGAAACACCTCCAAAGTCTGTTCCCAGTATTCTAGAGGGGTGTTT	143	160.333	7.26378	7.1541	137	146	146	138	233	110	7.48007	7.38653	6.92474	7.28226	7.47162	6.70842
ASCRP4001786	0.935847	0.999821	1.01163	up	mmu_circRNA_22143	10_63106253_63000269_-105984|19.90|1|2	25714049	chr10	+	63537520	63643505	sense overlapping	NM_177612	Ctnna3	AGAATATGGAAGTTACTACCCTGGTGAATTGTCCGCAGAATCCTTCCAACAGGAAGAAAG	30.5	32	4.93193	4.91525	31.5	30	30	27	43	26	5.11174	4.89856	4.7855	4.78985	5.25084	4.70507
ASCRP4001788	0.770098	0.999821	1.02451	up	mmu_circRNA_44117	9_48057867_48038444_-19423|17.87|4|5	25714049	chr9	+	48230360	48249784	intronic	uc009phu.2	Nxpe4	AGAATCAGGTGTTGGAGCCTAGCAGTCATGAACCCTATTTTGTTCAGATGGTTACTTGAT	47.3333	48	5.51215	5.47722	42	52	48	48	49	47	5.47553	5.70948	5.35145	5.53118	5.4035	5.49698
ASCRP4001793	0.833157	0.999821	1.04067	up	mmu_circRNA_20321	1_69943155_69890853_-52302|17.82|4|6	25714049	chr1	+	69844278	69896581	exonic	NM_029160	Spag16	AGAATGAGAAAAAGATACCAGATGACAATTTCAGCATTCCTGAAGGAGAAGAAGATCTGG	37	37.3333	5.13861	5.0811	34	33	44	40	34	38	5.19614	4.95002	5.26967	5.36318	4.61046	5.26967
ASCRP4001794	0.218178	0.999821	1.75348	up	mmu_circRNA_32822	19_58375068_58338402_-36666|20.95|7|8	25714049	chr19	-	58263911	58300578	exonic	NM_010279	Gfra1	AGAATGAGATTCCCACACACGTTTTACCACCGTGTGCTAATTTGCAGTGGAACACATTTC	255.5	171.667	8.09521	7.28499	152	262.5	352	162	95	258	7.61344	8.33871	8.3335	7.53846	6.32031	7.9962
ASCRP4001799	0.543793	0.999821	1.07369	up	mmu_circRNA_32719	19_47699974_47683395_-16579|21.55|2|3	25714049	chr19	+	47608904	47625484	exonic	NM_009289	Slk	AGAATGTGCTGAAAAACCGCAAGAAGGAGGCCCAGAATAAAGAGACCAATGTTTTAGCTG	58.1667	56.5	5.843	5.74043	56.5	55	63	56	52.5	61	6.05875	5.77462	5.69563	5.85782	5.52336	5.84009
ASCRP4001804	0.754633	0.999821	1.03077	up	mmu_circRNA_28889	15_84960289_84937348_-22941|18.82|2|4	25714049	chr15	-	85106917	85129859	exonic	NM_080470	Smc1b	AGACAAAAGAAGCCAACTAGTCCAAGAGCTAAAGGAAAATCTAATGTAATGGATGCACTT	31	32	4.88753	4.84381	28	32	33	32	31	33	4.81142	4.97699	4.87418	4.90259	4.61046	5.01838
ASCRP4001812	0.510398	0.999821	1.12211	up	mmu_circRNA_39145	5_110647235_110636575_-10660|16.19|1|3	25714049	chr5	+	110207555	110218216	exonic	NM_008146	Golga3	AGACACTTCAGGGCCATCACAGAACAGAAGCAGAAGATGAAGAGGCTGGGCTCAGATCTG	61.8333	60	5.95709	5.79088	48	72	65.5	65	51.5	63.5	5.82002	6.24622	5.80504	6.00173	5.43441	5.93649
ASCRP4001815	0.997007	0.999821	1.00049	up	mmu_circRNA_39461	5_131298899_131238218_-60681|13.48|1|2	25714049	chr5	+	130762347	130823029	sense overlapping	NM_021371	Caln1	AGACAGAGTTTGAAGGAGCTCCCAAAAGAGAACCACCAACTGGTGTGCTGAGAATTCTTC	39.6667	42.8333	5.37075	5.37004	42	38	39	39	50.5	39	5.66515	5.3921	5.055	5.38492	5.4035	5.3217
ASCRP4001822	0.549867	0.999821	1.04834	up	mmu_circRNA_34123	2_103618257_103611854_-6403|18.64|7|13	25714049	chr2	-	103771696	103778100	exonic	NM_016739	Caprin1	AGACCAACTGCAAACGGATAAAGCTCTAAAGGAAATTGTTGAGCGTGTTTTCCAGTCAAA	39.3333	40	5.28282	5.21471	32	39	47	35	42	43	5.19614	5.31567	5.33665	5.10477	5.13587	5.4035
ASCRP4001824	0.526848	0.999821	1.23065	up	mmu_circRNA_28374	15_34066582_34043779_-22803|16.24|2|2	25714049	chr15	+	34114023	34136827	exonic	NM_026002	Mtdh	AGACCATGAGCACTAGTGACCCAGCTGAAGTACTCATCAAAAATAGCCAGTCAAAGAAAA	135.833	122.5	7.08361	6.78419	85.5	131	191	98	82	187.5	6.7153	7.20206	7.33347	6.74026	6.13258	7.47973
ASCRP4001828	0.682504	0.999821	1.06719	up	mmu_circRNA_36554	4_24166965_24165987_-978|16.34|7|11	25714049	chr4	-	24238839	24239818	antisense	ENSMUST00000117711	Gm11892	AGACCTGCTAGTAAGAAGAAGCCACTAGAATGTCACTCATTAAGAACCACCTTGTGAGGA	57.5	56.5	5.81014	5.71633	54.5	62	56	65	57	47.5	5.90272	6.00173	5.52597	6.02776	5.58226	5.53896
ASCRP4001831	0.946899	0.999821	1.01581	up	mmu_circRNA_016772	mm9_circ_016772	circBase	chrX	+	48370804	48370937	intronic	ENSMUST00000156042	Bcorl1	AGACGAGGAGACAGAATCTCTGCCACCCAAGAAGGTCAAGTAGAGGCCAGGCTGAAGCTC	105	105.5	6.69061	6.66797	67	89	159	101	79.5	136	6.39221	6.6244	7.05521	6.8201	6.17313	7.01069
ASCRP4001833	0.695776	0.999821	1.22462	up	mmu_circRNA_40480	6_83989591_83987228_-2363|21.66|2|3	25714049	chr6	+	84037233	84039597	exonic	NM_021469	Dysf	AGACGATGGGAAGAAACAGGGGTAAAGAAGAGAACCAAAGTCATCAAGAACAGTGTGAAC	145	121.667	7.03885	6.74651	67	95.5	272.5	90	64	211	6.41915	6.7736	7.92378	6.68641	5.86609	7.68704
ASCRP4001836	0.961441	0.999821	1.00778	up	mmu_circRNA_36883	4_59625682_59609735_-15947|23.65|4|5	25714049	chr4	+	59596862	59612810	exonic	NM_024255	Hsdl2	AGACGTGGTGATGAGTATGGCCACTGATGATTTTGTCAAAATGTTTTCAGATCCAAAGCA	64.3333	70.6667	6.0401	6.02891	65	68	60	62	83	67	6.32031	6.17812	5.62186	6.00173	6.11361	5.9714
ASCRP4001837	0.217431	0.999821	1.09147	up	mmu_circRNA_39877	6_18358757_18347333_-11424|20.61|2|2	25714049	chr6	-	18397332	18408757	exonic	NM_080285	Cttnbp2	AGACGTGTTCATCAGGAATGATGCTCTTAAAATACCCTTAAGGATTTCCGTGGGTGAGAT	30.6667	28.3333	5.0221	4.89583	30	29	33	29	31	25	5.13929	4.95002	4.97699	5.01094	4.88236	4.79419
ASCRP4001844	0.83448	0.999821	1.04404	up	mmu_circRNA_35026	2_169711959_169709026_-2933|21.66|15|77	25714049	chr2	+	169883525	169886459	sense overlapping	NM_080455	Tshz2	AGACTCTAAATTCAAGTGGTATGCCCAGGAGGAAGTCCTGAAGGAAGAGGAGGAAATAAA	44.3333	42	5.32778	5.2656	32	43	58	37	37	52	4.97699	5.43163	5.57471	5.20595	4.93044	5.66041
ASCRP4001845	0.837933	0.999821	1.03058	up	mmu_circRNA_43276	8_90682164_90680361_-1803|17.12|10|24	25714049	chr8	+	88156461	88158265	exonic	NM_172757	Heatr3	AGACTCTTGCTCAGCACCTGTCACAGATTCTTTTTTCTCAGCCAGCCTACTGACAAGGAG	166.167	193.5	7.44227	7.39882	148	129	221.5	133	287.5	160	7.56251	7.18316	7.58115	7.21101	7.69779	7.28765
ASCRP4001847	0.381493	0.999821	1.163	up	mmu_circRNA_35278	3_37332617_37328968_-3649|12.77|3|4	25714049	chr3	+	37430045	37433695	exonic	NM_021343	Spata5	AGACTGAAGCAAGGTTACGCCAGATATTTGCTGAAGCTACTCTACGTGACAAAGATAAGG	99.3333	90.5	6.62571	6.40786	89.5	72.5	136	88.5	82	101	6.7758	6.2791	6.82222	6.55065	6.13258	6.54035
ASCRP4001848	0.876504	0.999821	1.02122	up	mmu_circRNA_21844	10_39533896_39462497_-71399|15.20|5|5	25714049	chr10	+	39742690	39814090	exonic	uc007ewc.1	Rev3l	AGACTGAGTGAGACACCAGTTTTCAAATAAAAACCAAGACAAGCCACATAAAAGCATCCT	44.3333	43.3333	5.38459	5.3543	33.5	37.5	62	37	48	45	5.22214	5.22214	5.70948	5.29132	5.25084	5.52074
ASCRP4001849	0.320312	0.999821	1.24317	up	mmu_circRNA_23094	11_29330252_29300184_-30068|14.25|18|96	25714049	chr11	+	29400183	29430252	exonic	NM_176841	Ccdc88a	AGACTGATAGATGAGAGAGATGAACATTCAGAGTAATCCTAAGTCGGAGAGTCAACGAGT	36.6667	31.8333	5.07458	4.76056	32	44	34	31.5	28.5	35.5	4.81142	5.47011	4.94222	4.71196	4.45797	5.11174
ASCRP4001850	0.924578	0.999821	1.01557	up	mmu_circRNA_22284	10_80771992_80771693_-299|19.94|4|7	25714049	chr10	+	81308947	81309247	exonic	NM_008844	Pip5k1c	AGACTGCCTGAATCTCAACCAGAACCCACGGACGCTGCTGCCCAAGTTCTATGGGCTGTA	120.333	141.333	6.97519	6.9529	107	112	142	111	206	107	7.09004	6.96523	6.87029	6.9346	7.32862	6.59547
ASCRP4001852	0.635286	0.999821	1.02641	up	mmu_circRNA_34723	2_145954982_145902997_-51985|21.40|2|2	25714049	chr2	+	146077260	146129246	exonic	uc008msg.1	4930529M08Rik	AGACTGGAGTGTTCAGTGAGTTTCGCCTTGAACCACACCAACAGAAAACTAACATTAGAA	32.8333	32.5	5.02901	4.99141	31	29	38.5	28.5	39	30	5.08719	4.89856	5.10127	4.97699	5.055	4.94222
ASCRP4001856	0.86797	0.999821	1.04235	up	mmu_circRNA_006620	mm9_circ_006620	circBase	chr2	+	18092783	18126229	exonic	NR_045539	Mllt10	AGAGAAAAAATTGTTGCTTACTGTGAGCTAAGACACTTTGCCTAACCCTGAAGTCATGAA	155.833	158.667	7.26311	7.20328	114.5	123	230	128	131	217	7.09972	7.06153	7.62809	7.12405	6.75591	7.72986
ASCRP4001859	0.0958622	0.999821	1.19535	up	mmu_circRNA_20866	1_133826339_133824641_-1698|16.16|2|4	25714049	chr1	+	131928063	131929762	exonic	NM_175294	Nucks1	AGAGAAAAGAAAAGAAAATGCCCAAACCCAGACTAAAGGCAACAGAAGACAGCGAAGATG	41.8333	37.5	5.33051	5.07308	36	47.5	42	35	40.5	37	5.31869	5.52336	5.14949	5.01094	5.03864	5.16967
ASCRP4001864	0.432547	0.999821	1.21927	up	mmu_circRNA_20885	1_136446668_136443203_-3465|17.45|1|2	25714049	chr1	-	134546625	134550091	sense overlapping	NM_001145300	Mgat4e	AGAGAAGAAAGAAAAGATAACAGACCTGCTTTTTCCATGATGGCAAAGGCCCAGTAGAGA	67	58.5	6.05714	5.77113	59	87	55	62.5	65	48	6.13258	6.53258	5.50627	5.98759	5.80504	5.52074
ASCRP4001865	0.0596347	0.999821	1.32523	up	mmu_circRNA_22135	10_62779550_62750267_-29283|13.48|3|3	25714049	chr10	+	63287518	63316802	exonic	NM_026101	Herc4	AGAGAAGAAGAAACAATTTCTATTGAGATAGATGGAACATTTTCTTCATCTGGCTGCCTA	161.333	135.667	7.42889	7.02264	119.5	168.5	196	128	135.5	143.5	7.25968	7.64621	7.38077	7.16735	6.81583	7.08474
ASCRP4001867	0.27801	0.999821	2.52341	up	mmu_circRNA_32697	19_46347144_46346045_-1099|20.35|2|2	25714049	chr19	+	46271554	46272654	exonic	NM_178930	Gbf1	AGAGAAGAGATTAGTGGCCAGGTAGAAGATTTTGTGGATCCCAATGGCAAGATCTCTCTA	643	354	9.50833	8.17296	539	966	424	602	103	357	9.41872	10.4707	8.63554	9.56541	6.42895	8.52452
ASCRP4001869	0.430873	0.999821	1.17249	up	mmu_circRNA_22378	10_89125210_89108207_-17003|21.71|2|2	25714049	chr10	-	89645461	89662465	exonic	NM_198021	Scyl2	AGAGAAGATGGGATGCAGGGAAAACAGAAAAGGGTTTCTGAAGGATTGTCATTTTTGCAT	40.5	36.3333	5.31495	5.08537	42	48	31.5	41	38	30	5.52074	5.57471	4.84939	5.30659	5.055	4.89452
ASCRP4001870	0.543869	0.999821	1.27806	up	mmu_circRNA_27840	14_78261049_78239975_-21074|22.37|2|5	25714049	chr14	-	77840167	77861242	sense overlapping	NM_025384	Dnajc15	AGAGAATTATGATTTTAAACCATCCAGACAAAGACCCTGTTGACTGATCCGCAGACCAGG	101.833	82	6.57796	6.22401	51	97.5	157	68	50	128	5.88859	6.78018	7.06512	6.20933	5.53896	6.92375
ASCRP4001873	0.884107	0.999821	1.01765	up	mmu_circRNA_42459	7_146327029_146304916_-22113|20.95|2|2	25714049	chr7	-	139119016	139141130	exonic	NM_021302	Stk32c	AGAGACAGTTCCCAGTCGTGAACTTTGACCACTTCCAGATTCTGAGAGCAATTGGGAAAG	38.6667	40.3333	5.18864	5.1634	31	39	46	38	39	44	5.02208	5.22214	5.3217	5.15624	4.93044	5.4035
ASCRP4001875	0.865386	0.999821	1.04465	up	mmu_circRNA_28628	15_58758040_58747707_-10333|19.28|8|11	25714049	chr15	-	58916151	58926485	exonic	NM_175151	Tatdn1	AGAGACCGGTATGTGGGTGGAGTGATGACTTACAAGATGTAATAGAGAGAGCTATCCAGA	68.3333	70.8333	6.14747	6.08444	81	70	54	67.5	78	67	6.68991	6.24622	5.50627	6.17313	6.07846	6.00173
ASCRP4001877	0.542116	0.999821	1.05269	up	mmu_circRNA_25355	12_77529920_77528872_-1048|14.62|2|2	25714049	chr12	+	76427884	76428933	exonic	NM_001163103	Ppp1r36	AGAGACTCTCGATGGAGAAGAATCCCCAAAGCCGCGTGGTGTTGACAGATAAAAGGTTTG	64	63.3333	5.97042	5.89633	60	56	76	61	74	55	6.11534	5.85159	5.94432	6.00173	5.94822	5.73904
ASCRP4001879	0.457855	0.999821	1.97203	up	mmu_circRNA_38328	5_28679183_28657651_-21532|12.15|12|19	25714049	chr5	+	28331110	28352643	exonic	NM_028234	Rbm33	AGAGAGAGAAGGAACATTCCAGAAACTTTGGATGATGACTTTGACCAGTTTGACAAGCCT	415.167	275	8.73184	7.75216	292.5	713	240	441	64	320	8.55648	9.92999	7.70904	9.11579	5.79641	8.34427
ASCRP4001880	0.356933	0.999821	1.93856	up	mmu_circRNA_013998	mm9_circ_013998	circBase	chr1	+	64550848	64576329	exonic	NM_009952	Creb1	AGAGAGAGGTCCGTCTAATGAAGAACAGGTAACTAAATGACCATGGAATCTGGAGCAGAC	293	200	8.29473	7.33974	171	410.5	297.5	213	60	327	7.76372	9.08158	8.03888	7.92823	5.70948	8.38152
ASCRP4001881	0.268081	0.999821	1.19622	up	mmu_circRNA_22698	10_117259925_117257518_-2407|13.36|8|8	25714049	chr10	-	117820461	117822869	exonic	NM_024457	Rap1b	AGAGAGCAGATTCTGCGGGTTAAAGACACTGATGATACTGTACAGTTTGTTCAAGGAATT	93	85.6667	6.56692	6.30843	76	82	121	69.5	77	110.5	6.50901	6.51822	6.67351	6.19463	6.04425	6.68641
ASCRP4001883	0.320062	0.999821	1.06349	up	mmu_circRNA_42560	8_12252521_12250821_-1700|19.21|5|6	25714049	chr8	+	12250820	12252521	intergenic			AGAGAGCTTCATAGAGCAGCAGAAACTGGAAAACAGCTGTTTCCTGACAGGCCCAGGTCG	35	32	4.95681	4.868	36	34	35	30	36	30	5.08719	4.84103	4.94222	4.84939	4.93044	4.82417
ASCRP4001884	0.987935	0.999821	1.00714	up	mmu_circRNA_42262	7_129601686_129568473_-33213|17.92|13|36	25714049	chr7	+	122424958	122458172	exonic	NM_008855	Prkcb	AGAGAGGTTCTCATTGTTGTTGTCTGCTGCTTTGTTGTACACAAGCGCTGCCATGAGTTC	99.6667	150	6.71582	6.70556	116.5	101	81.5	87.5	301	61.5	7.2102	6.81156	6.12571	6.55832	7.72986	5.8285
ASCRP4001887	0.701912	0.999821	1.08202	up	mmu_circRNA_27255	14_27436444_27422534_-13910|19.30|2|2	25714049	chr14	+	26603047	26616958	exonic	NM_145969	Dennd6a	AGAGATGAGGAGATCATAAAACAACTTCAGAAGTCATTGGTTTTGATCAGCAAACTACCT	38.6667	38	5.19531	5.08158	29	37	50	37	32	45	4.9066	5.24768	5.43163	5.10477	4.67259	5.4674
ASCRP4001889	0.957755	0.999821	1.00759	up	mmu_circRNA_012270	mm9_circ_012270	circBase	chr18	+	36583611	36594322	exonic	NM_175375	Ankhd1	AGAGATGGTGGCACTTCTATTGGCACAAGGTACTACTAGCTATGCATGCTAATGTTGAAG	139.333	150	7.16033	7.14942	114	118	186	131.5	137.5	181	7.1732	7.01859	7.28919	7.19633	6.82222	7.4297
ASCRP4001890	0.652542	0.999821	1.04202	up	mmu_circRNA_38030	5_3823785_3818527_-5258|14.79|1|2	25714049	chr5	+	3818526	3823785	exonic	NM_030675	Krit1	AGAGATGTGGGACTTCCTTTAGAAGTTGAGAAAAAGGTATGGAAAAGTTGAGGCCACTCG	35	35	5.1356	5.07622	33.5	35	36.5	34	35	36	5.16967	5.13587	5.10127	5.22214	4.83685	5.16967
ASCRP4001892	0.316154	0.999821	1.07564	up	mmu_circRNA_31430	18_24413185_24391100_-22085|15.55|6|9	25714049	chr18	+	24232598	24254684	exonic	NM_013814	Galnt1	AGAGATTGTTCTTGTAGATGATGCCAGTGAAAGAGATGATTTGAGACATGTGGATTTGTG	36.5	37.6667	5.17031	5.06511	33.5	35	41	33	40	40	5.13929	5.22214	5.14949	4.97699	4.97699	5.24134
ASCRP4001899	0.377334	0.999821	1.15161	up	mmu_circRNA_28634	15_61940005_61938703_-1302|20.42|1|3	25714049	chr15	+	62107147	62108450	intronic	AK043252		AGAGCAGGGCAGCTTCTGGGGAGGGTCTGATTTTCTTAACTCTACTACGGTAAGAAGATG	121.167	116.833	6.99358	6.78993	112	128	123.5	115	135.5	100	7.15306	7.1577	6.66998	6.98482	6.83175	6.55321
ASCRP4001901	0.493078	0.999821	1.31901	up	mmu_circRNA_19476		25070500	chr7	+	123143745	123162878	sense overlapping	NM_144925	Tnrc6a	AGAGCCAGTCAGGTCAGGGATTTAGTGCAAGAAGAAGAACAGTTGATGGAAGAAAAGAAA	200.667	178.5	7.73658	7.33713	129	233	240	152	103.5	280	7.36845	8.13225	7.70904	7.42481	6.46206	8.12452
ASCRP4001903	0.598638	0.999821	1.03734	up	mmu_circRNA_26185	13_32319171_32317004_-2167|14.63|13|18	25714049	chr13	-	32225134	32227302	exonic	NM_146041	Gmds	AGAGCCATGTCAAGGTCCATGGAATAGTACGGCGATCTAGTTCATTTAATACAGGTCGAA	74.3333	75.3333	6.21154	6.15866	59	66	98	68	76	82	6.13258	6.15637	6.34566	6.19463	6.03512	6.24622
ASCRP4001905	0.789732	0.999821	1.0722	up	mmu_circRNA_21609	10_7499160_7493096_-6064|19.12|2|2	25714049	chr10	-	7773297	7779362	exonic	NM_145418	Ginm1	AGAGCCTCCATCTTCATACAAGAATGGCATCCAAATCAATGTAACTACCCTGAGCAAGAG	97.3333	109.5	6.65335	6.55277	100	94	98	89	169	70.5	6.94634	6.70093	6.31277	6.52215	7.08828	6.04789
ASCRP4001907	0.196588	0.999821	1.14528	up	mmu_circRNA_18999		25070500	chr11	+	5660640	5687484	sense overlapping	NM_023816	Ankrd36	AGAGCGAGGTAGGTTCTGACAGCCCATTGAAGCTCTGGAACACAACTCACTCCGATGAAA	35.8333	32.6667	5.13318	4.93747	37	35.5	35	34	37	27	5.26967	5.11521	5.01467	5.13587	4.88236	4.79419
ASCRP4001908	0.482354	0.999821	1.06122	up	mmu_circRNA_32666	19_45582360_45577422_-4938|18.43|3|4	25714049	chr19	+	45502931	45507870	exonic	NM_009771	Btrc	AGAGCGCAGAGGCTGGCCAAACTTGCCAATGGCACTTCCAGCATGATTGTGCCCAAGCAG	46	45.3333	5.46536	5.37964	37	42	59	39.5	46.5	50	5.34259	5.43163	5.62186	5.3485	5.26967	5.52074
ASCRP4001911	0.953797	0.999821	1.00742	up	mmu_circRNA_44680	9_78312809_78300571_-12238|16.07|5|6	25714049	chr9	+	78452763	78465002	exonic	NM_026658	Mto1	AGAGCTCGCCAGAAGACTGAAAATAGAAGCAGATGGAAGTACAATTTATGCAGAGAGTGT	39.3333	41.3333	5.22621	5.21554	35	39	44	38.5	39	46.5	5.13929	5.26967	5.26967	5.20595	4.93044	5.51023
ASCRP4001914	0.647265	0.999821	1.03664	up	mmu_circRNA_32858	19_60849920_60848595_-1325|18.73|5|5	25714049	chr19	-	60772691	60774017	exonic	NM_010123	Eif3a	AGAGCTGGGCGCCAAAGCATTTAAAGATATTGACATTGAAGTGGCACAGATTTATCAGAG	57.6667	58.5	5.79319	5.74128	55	54	64	53.5	58.5	63.5	5.88859	5.77462	5.71636	5.66515	5.63402	5.92466
ASCRP4001915	0.441619	0.999821	1.32519	up	mmu_circRNA_39605	5_143517399_143512120_-5279|15.83|4|4	25714049	chr5	-	142750379	142755659	exonic	NM_001122730	Tnrc18	AGAGCTTGCTGGATACGGACTCTGACGAAGACGAAGACTTCCTGAAGAATGAGTGGTCTG	71.5	59	6.06333	5.65713	40.5	69	105	51	41	85	5.52074	6.22227	6.44698	5.68164	4.97699	6.31277
ASCRP4001916	0.939077	0.999821	1.00873	up	mmu_circRNA_34458	2_125661975_125659460_-2515|15.44|8|13	25714049	chr2	-	125833723	125836239	exonic	NM_009939	Cops2	AGAGCTTGCTGGTGCAGTGCATACTGGATAATGCCTATCAGAATAATGACATCACTGAAT	53	55.5	5.70811	5.69557	52	55	52	53	63.5	50	5.85575	5.83694	5.43163	5.74129	5.78338	5.56205
ASCRP4001918	0.444684	0.999821	1.15767	up	mmu_circRNA_20181	1_60085080_60060500_-24580|14.72|8|10	25714049	chr1	-	60003655	60028236	exonic	NM_027407	Ica1l	AGAGGAAGAGAGATTTGAAAGAGAACCAGTTACTCCATGGATTCCTCTGAGCAACTCAGA	33.8333	31.6667	5.04076	4.82954	34	41	26.5	35	32	28	5.19614	5.31567	4.61046	5.055	4.63942	4.79419
ASCRP4001920	0.277594	0.999821	1.18446	up	mmu_circRNA_35631	3_79422347_79409552_-12795|13.50|2|2	25714049	chr3	-	79605629	79618425	exonic	NM_025794	Etfdh	AGAGGAATGGAGCCATGGACTCTAAAACATAAAGGTCTTCCGATGAACAATCATGGCAAT	59.6667	52.8333	5.88219	5.63796	41	65	73	43	55.5	60	5.56966	6.13258	5.94432	5.47822	5.60714	5.8285
ASCRP4001921	0.325008	0.999821	1.23736	up	mmu_circRNA_34251	2_113629005_113616948_-12057|12.87|4|4	25714049	chr2	-	113776790	113788848	sense overlapping	NM_009162	Scg5	AGAGGAGAAGGAAGCAGAATAAAGAGAAGACACTGATGATGGATGTCTAGAAAACGCCCC	40.3333	34.3333	5.30815	5.00088	40	49	32	38	34	31	5.47553	5.61206	4.83685	5.24452	4.78113	4.97699
ASCRP4001923	0.740316	0.999821	1.04225	up	mmu_circRNA_41572	7_69927726_69916843_-10883|19.54|2|6	25714049	chr7	-	62771956	62782840	intergenic			AGAGGAGGAAATAGAAAATTCTGAAATTCAGGCGCTGAAGAACTCTGATCCCTTCACTGG	31.6667	33	5.03451	4.97481	30	36	29	31	42	26	5.08719	5.22214	4.79419	4.9539	5.17633	4.79419
ASCRP4001927	0.723048	0.999821	1.17785	up	mmu_circRNA_41296	7_35150756_35142453_-8303|16.07|2|2	25714049	chr7	-	34357433	34365737	exonic	NM_025948	Lsm14a	AGAGGCAAGTAGCTGGAAACTCTTTGACATCCTTTGGAACAGAAGCATCAAATAGTGGTA	137.5	130.833	7.07105	6.8349	67.5	142	203	104.5	69	219	6.43035	7.33682	7.446	6.83386	5.91573	7.75512
ASCRP4001928	0.973213	0.999821	1.00911	up	mmu_circRNA_33858	2_72784795_72778600_-6195|10.69|4|6	25714049	chr2	-	72940542	72946738	exonic	NM_001018042	Sp3	AGAGGCACAGAAGAACACATACAGATATTAGGATCAAGGAAGAGGAACCTGACCCTGAAG	41.6667	40.3333	5.16465	5.15156	31	44	50	41	33	47	4.60059	5.47011	5.42325	5.29132	4.69597	5.4674
ASCRP4001931	0.831778	0.999821	1.02601	up	mmu_circRNA_25734	12_103223560_103220124_-3436|11.77|2|3	25714049	chr12	+	101981913	101985350	exonic	NM_016856	Cpsf2	AGAGGGAGATGCCCTTTTAGCTACCCATTACTGGACCAGAAAGATGACATCTATCATCAA	61.6667	62.1667	5.95151	5.91446	56	68	61	61.5	64	61	5.98285	6.19709	5.6746	6.02776	5.81895	5.89668
ASCRP4001932	0.727818	0.999821	1.0324	up	mmu_circRNA_000477	mm9_circ_000477	circBase	chrX	-	48553977	48567113	exonic	NM_153532	Zfp280c	AGAGGGATTGCCTCCTGGGACAAAAGTGTCGATCAAACTTTAGGATTAAAACATCCTTCC	51.6667	53.6667	5.65957	5.61357	44	50.5	60.5	45	70	46	5.64607	5.6746	5.65803	5.5155	5.85782	5.4674
ASCRP4001934	0.746988	0.999821	1.03747	up	mmu_circRNA_19422		25070500	chr6	+	87895761	87895902	intronic	ENSMUST00000113607	Copg1	AGAGGTGAAATGACAGAATTGGGTACTGCGTAAGAGTTGAGTGGAGAGGAGGGGATGCAG	37	37.5	5.16349	5.11042	38	38	35	36	41	35.5	5.43163	5.15624	4.90259	5.13587	5.08365	5.11174
ASCRP4001935	0.362522	0.999821	1.14037	up	mmu_circRNA_31362	18_17288216_17280762_-7454|21.04|2|2	25714049	chr18	+	17122252	17129707	exonic	NR_130158	1700001G01Rik	AGAGGTGCAGAATCTGTAAGACGATGCAGGCAAGCTTATGTGAAATTTTCATTTCAAGCA	63.1667	60.6667	6.02739	5.8379	63	57.5	69	58	55	69	6.24622	5.98854	5.84742	5.94822	5.55439	6.01108
ASCRP4001937	0.405553	0.999821	1.14998	up	mmu_circRNA_35991	3_109366122_109311702_-54420|18.31|4|4	25714049	chr3	+	109508783	109563204	exonic	NM_020505	Vav3	AGAGTAGACAATTGTGGCAGAGTTAATTCCGTTGGACCTTGTAAAAGTTCATCGGAGCTT	92	89.3333	6.56674	6.36513	75	97	104	71	82	115	6.54808	6.74922	6.4029	6.21581	6.13258	6.74699
ASCRP4001940	0.874463	0.999821	1.02038	up	mmu_circRNA_24380	11_108467709_108384633_-83076|18.37|2|2	25714049	chr11	+	108523318	108606395	exonic	NM_029606	Cep112	AGAGTCCAAGAAACGAGATGCTCAGGATCAAGAAAATAAGTTTCACATGGAGAAAAACCA	59.3333	61	5.81154	5.78244	51	57	70	46	82	55	5.75026	5.83694	5.84742	5.53118	6.10665	5.70948
ASCRP4001941	0.285837	0.999821	1.12703	up	mmu_circRNA_24244	11_104390046_104369661_-20385|20.42|12|22	25714049	chr11	-	104508346	104528732	exonic	NM_145436	Cdc27	AGAGTCCCTCGTTTACTTCCTAATAGGAAAGGTGAGAAGCCAGATCCTGACCAAACATTT	94	91.6667	6.65468	6.48215	92	88	102	75	102.5	97.5	6.89474	6.63895	6.43035	6.40928	6.48908	6.54808
ASCRP4001942	0.902159	0.999821	1.02413	up	mmu_circRNA_44160	9_53021442_52925258_-96184|18.64|2|2	25714049	chr9	-	53117152	53213337	exonic	NM_029936	Ddx10	AGAGTCGGAGAGTGAAGATACAAACCATAAGATGAGGTACAAAGAAGATGGAGAAGCGTT	69.1667	71.5	6.11577	6.08137	73	50.5	84	69	84.5	61	6.52607	5.68865	6.13258	6.20933	6.15637	5.8784
ASCRP4001944	0.303864	0.999821	1.14762	up	mmu_circRNA_40647	6_99582406_99576890_-5516|14.12|11|22	25714049	chr6	-	99626895	99632412	sense overlapping	NM_025829	Eif4e3	AGAGTGAAGAGAAGACTTGCCGAAGCCCGATGCTGGTCCATTTAGAATGACGAGATCATC	80.3333	73	6.31394	6.11529	67	93	81	67	79	73	6.27134	6.6244	6.04607	6.13087	6.09965	6.11534
ASCRP4001945	0.279134	0.999821	1.62868	up	mmu_circRNA_36790	4_53551351_53530417_-20934|18.43|3|3	25714049	chr4	+	53517544	53538479	exonic	NM_133891	Slc44a1	AGAGTGCTAGTGTGGATTCTAACAGTTCTGGTCATACTGGGTTCACTTGGTATGTGTTCT	1235.33	950.333	10.4142	9.71054	1987	1057	662	838	1363	650	11.2342	10.5928	9.41573	10.0725	9.50745	9.5517
ASCRP4001946	0.956033	0.999821	1.02089	up	mmu_circRNA_22898	11_11318290_11252525_-65765|14.48|8|10	25714049	chr11	-	11352521	11418287	exonic	NM_015785	Zpbp	AGAGTGCTGTGTGAGCGTATATGTTATGCTTCATCAAAAGAGTCCACATGTGCTATGTGT	269.833	349.333	8.17385	8.14402	362.5	250	197	259.5	576.5	212	8.89075	8.27182	7.35896	8.25736	8.50231	7.67238
ASCRP4001948	0.482187	0.999821	1.31339	up	mmu_circRNA_19434		25070500	chr6	+	120870764	120876347	sense overlapping	NM_153516	Bcl2l13	AGAGTTCATCATTCAGCAAGGTGGCTGGGGGCCAGTGACATATGAGGCATATCGTGAATG	194.667	168.667	7.64257	7.24927	110	191	283	133	112.5	260.5	7.11454	7.84597	7.96719	7.22072	6.51428	8.01282
ASCRP4001954	0.568157	0.999821	1.09015	up	mmu_circRNA_32775	19_55466358_55455432_-10926|19.82|12|35	25714049	chr19	+	55380941	55391868	exonic	NM_016862	Vti1a	AGATAGCAGTGGAGACTGAAAAGGTCACGGATCGCCTACAGTGACGAAGTACGGAATGAG	50.1667	45.1667	5.50818	5.38366	35	47.5	68	40.5	45	50	5.19614	5.52336	5.80504	5.26967	5.30659	5.57471
ASCRP4001958	0.603553	0.999821	1.05395	up	mmu_circRNA_35548	3_68771878_68718534_-53344|21.58|2|2	25714049	chr3	-	68914611	68967956	exonic	NM_026641	Ift80	AGATCAACATTAATCTCTATAACTGGGAAAGGAACACCAGTGTACTCAGTAGCCTGGGGC	35.3333	34.8333	5.05846	4.98265	35	34	37	34.5	32	38	5.08719	5.05138	5.03681	5.055	4.72328	5.16967
ASCRP4001960	0.356635	0.999821	1.21344	up	mmu_circRNA_25065	12_52928500_52904656_-23844|18.39|2|2	25714049	chr12	-	51803668	51827513	exonic	NM_144788	Hectd1	AGATCATCAGGCAAAGGAGCATTTTAAAGACAATGGCAGATGTAGATCCTGATACGTTGC	57	48.1667	5.79869	5.51959	38	58	75	49.5	39	56	5.47553	5.9207	5.99986	5.72548	5.09425	5.73904
ASCRP4001963	0.463505	0.999821	1.16217	up	mmu_circRNA_40796	6_116127658_116126891_-767|20.11|2|2	25714049	chr6	-	116176872	116177640	intronic	ENSMUST00000088896	Tmcc1	AGATCCATACTGAGTAAAGGGGGAAAGGAGGAAGCCAGATCATTACCAACTCTCTTCATT	44.5	40.3333	5.4667	5.24988	41.5	54	38	46	36	39	5.5467	5.75916	5.09425	5.56205	4.93044	5.25715
ASCRP4001964	0.799207	0.999821	1.06174	up	mmu_circRNA_013212	mm9_circ_013212	circBase	chr10	+	70498885	70520925	exonic	NM_024244	Fam13c	AGATCCTGCAGAATAGACCAGAGGGCTACCATTTGGCCAAAGGATGCTTTTGGAACTCAG	62	60.3333	5.87759	5.79117	38.5	52	95.5	56	51	74	5.47553	5.83694	6.32031	5.82002	5.42605	6.12743
ASCRP4001968	0.622035	0.999821	1.05876	up	mmu_circRNA_30268	17_15540093_15538709_-1384|13.15|3|3	25714049	chr17	+	15401744	15403129	exonic	NM_024203	Fam120b	AGATCTTAAAGATTCATAGGACCCAATTATGGGTGTAAGAGGTTTGCAGGGGTTTGTGGG	40.6667	43.1667	5.33318	5.2508	35	36	51	34.5	51	44	5.34259	5.20595	5.451	4.97699	5.37192	5.4035
ASCRP4001970	0.00805676	0.999821	1.17389	up	mmu_circRNA_001751	mm9_circ_001751	circBase	chr14	+	60706713	60709569	exonic	NM_001033272	Spata13	AGATGAAAACATCCAATGGTCCTGGTGACTGAGGATGACTGGCCGCAGGGCTCAGCCCTG	49.6667	44.1667	5.65479	5.42349	42	50.5	56.5	39	49.5	44	5.60714	5.7232	5.63402	5.36318	5.47011	5.43719
ASCRP4001971	0.712543	0.999821	1.13563	up	mmu_circRNA_43929	9_30976501_30968812_-7689|12.67|2|2	25714049	chr9	-	31161226	31168916	exonic	NM_009691	Aplp2	AGATGAAATCCCAGTGAATTTCCTACTGAAGCAGATTTGGAAGACTTCACAGAAGCAGCA	78.3333	73.6667	6.19562	6.01213	49	72	114	75	45	101	5.82002	6.19709	6.56976	6.26823	5.2092	6.55896
ASCRP4001972	0.172268	0.999821	1.10115	up	mmu_circRNA_40803	6_116255779_116223591_-32188|16.78|13|24	25714049	chr6	+	116273572	116305761	exonic	NM_001290338	Zfand4	AGATGAAGCTGCTGAAGGCTAAGATGGAGAACATGAATCTCAGCAAAAAGGAACAGAACT	52.5	50.6667	5.67669	5.53768	43	52	62.5	50	55.5	46.5	5.60714	5.74129	5.68164	5.68164	5.43441	5.49698
ASCRP4001974	0.604824	0.999821	1.11759	up	mmu_circRNA_24816	12_27090257_27024171_-66086|17.47|3|4	25714049	chr12	-	26339305	26405392	exonic	NM_001081977	Rnf144a	AGATGACAACCATCGCCCAATGCCAGTGCATCTTCTGTACCCTGATGCCGGCAACAGATC	110.167	112.5	6.82222	6.66184	108	111.5	111	101	156	80.5	7.06378	6.90581	6.49708	6.7703	6.99617	6.21904
ASCRP4001975	0.50057	0.999821	1.08678	up	mmu_circRNA_28134	15_3225779_3225567_-212|20.76|2|2	25714049	chr15	+	3275566	3275779	exonic	NM_009155	Sepp1	AGATGACTTCCTCATCTATGACAGATTGGAAGACCTGCGCATAAAACTAGAAAGCCAAGG	46.8333	43.3333	5.44575	5.32569	34	42	64.5	39	46	45	5.19614	5.43163	5.70948	5.33069	5.2092	5.43719
ASCRP4001977	0.885001	0.999821	1.02104	up	mmu_circRNA_27925	14_98239459_98226961_-12498|16.58|1|2	25714049	chr14	-	97827741	97840240	exonic	NM_007826	Dach1	AGATGCTGAAAGGACAATACAAGATGAGACCCCACTTTCCACACCAACCGCAAGAGACAG	111.667	126.667	6.85939	6.82935	98	106	131	106	180	94	6.9277	6.87029	6.78018	6.83386	7.15644	6.49775
ASCRP4001979	0.715378	0.999821	1.02877	up	mmu_circRNA_21607	10_7425840_7421408_-4432|17.20|2|2	25714049	chr10	+	7701609	7706042	exonic	NM_010690	Lats1	AGATGGACACATGACTCCAAGTACTACCAGAGTGGAAATGTGCAACATTCAATTAACCGA	66	68	6.05559	6.01467	62	64	72	65.5	74.5	64	6.21581	6.06236	5.88859	6.09086	6.01667	5.93649
ASCRP4001980	0.818095	0.999821	1.07323	up	mmu_circRNA_31993	18_76452638_76422094_-30544|21.28|6|12	25714049	chr18	+	76262439	76292984	exonic	NM_010754	Smad2	AGATGGAGAAACAAGTGACCAACAGTTGAACCAAAGTATGGACACAGGGTAGATTTACCG	54.3333	50.6667	5.60078	5.49882	34	54.5	74.5	44	38	70	5.055	5.78556	5.96178	5.43996	4.99595	6.06056
ASCRP4001984	0.830976	0.999821	1.05032	up	mmu_circRNA_21074	1_158370716_158369419_-1297|17.89|8|8	25714049	chr1	-	156439287	156440585	exonic	NM_009230	Soat1	AGATGGGGTTATGTCGCTATGCAGTTTTTACAGATTCGTTTGATAATGAAGGCTCACTCA	89.6667	89	6.43944	6.36861	66	63	140	71	77	119	6.33229	6.12399	6.86204	6.22709	6.07846	6.80028
ASCRP4001985	0.572678	0.999821	1.0549	up	mmu_circRNA_36115	3_125141679_125140465_-1214|23.57|13|54	25714049	chr3	+	125437546	125438761	exonic	NM_022565	Ndst4	AGATGTGAAGATAATGCTTAAAGGACCCTGCAGCAGTTCTTGGTATTGGACATAGCATCT	55.5	55.6667	5.78459	5.70748	52.5	53	61	52	66	49	5.96948	5.68865	5.69563	5.68164	5.86609	5.57471
ASCRP4001988	0.769471	0.999821	1.20564	up	mmu_circRNA_010314	mm9_circ_010314	circBase	chr8	-	47513282	47514877	exonic	NM_177240	Trappc11	AGATTATATTACTTATTCTCTGGAACTCCTTGGACGAGGCTGCTGTGATGTACCCCAACC	449.833	442.333	8.87869	8.60889	225	355.5	769	284	225	818	8.17801	8.79629	9.66177	8.41007	7.4297	9.9869
ASCRP4001990	0.614284	0.999821	1.02255	up	mmu_circRNA_000081	mm9_circ_000081	circBase	chr12	-	13230291	13239178	exonic	NM_134040	Ddx1	AGATTCCGCAGATTACGTGTGATGGGAAAAGACTTCAGGAATTCACTATGCATGATACCA	42.5	41.6667	5.33449	5.30231	37	39	51.5	41	43	41	5.38636	5.22214	5.39496	5.33069	5.26967	5.30659
ASCRP4001991	0.818015	0.999821	1.00905	up	mmu_circRNA_22013	10_53414682_53367378_-47304|13.95|1|2	25714049	chr10	-	53647571	53694876	exonic	NM_001081428	Fam184a	AGATTCTCAGAGTACGGAGTGAATCCAACCAGCAAATGAGGTCATATTGGAATGCTTCAG	37.3333	37.3333	5.09623	5.08324	35	36	41	36	42	34	5.11174	5.05138	5.12558	5.055	5.17633	5.01838
ASCRP4001992	0.843736	0.999821	1.05315	up	mmu_circRNA_25826	12_110783251_110782913_-338|17.98|4|4	25714049	chr12	+	109544702	109545041	sense overlapping	NR_027651	Meg3	AGATTGAACTTAAATTCACACGGAGGACACTTGGACTCTTGCCACATTAGACTCCTGCAG	93.3333	96.8333	6.54686	6.47215	67	77	136	78	70	142.5	6.39221	6.42616	6.82222	6.42055	5.93256	7.06333
ASCRP4001995	0.524731	0.999821	1.30945	up	mmu_circRNA_24184	11_100463130_100457480_-5650|22.37|2|3	25714049	chr11	-	100596165	100601816	exonic	NM_019795	Dnajc7	AGATTTCCGGAAGGGAAGCAGAATCCTTCAAGGAACAAGGGAATGCATATTATGCTAAGA	67	51	5.84746	5.4585	33	57	111	44	36	73	5.13929	5.86403	6.53906	5.5467	4.75033	6.07846
ASCRP4001997	0.594579	0.999821	1.08725	up	mmu_circRNA_28231	15_9582828_9555727_-27101|10.25|4|11	25714049	chr15	-	9625971	9653073	exonic	NM_001305042	Spef2	AGATTTTATTGGACACCTGGCAGCAGGCTTCATTAGCCATCTCTAACATGTTTCTCCTAA	61.1667	58.6667	5.89079	5.77011	59	63.5	61	55	76	45	6.04425	6.01852	5.6096	5.8285	6.00361	5.47822
ASCRP4002001	0.884211	0.999821	1.01347	up	mmu_circRNA_23064	11_25749533_25748932_-601|18.62|3|4	25714049	chr11	-	25848931	25849533	intronic	ENSMUST00000125773	5730522E02Rik	AGCAAAGGAAATGAACTAGGCAGAAAGGGACACATGTGGAGAGAGAAAGTTACAAAGGAA	31.3333	31.6667	4.93536	4.91606	29	35	30	31	38	26	4.9066	5.13587	4.76359	4.97699	4.97699	4.79419
ASCRP4002003	0.884568	0.999821	1.0757	up	mmu_circRNA_28417	15_35604707_35463051_-141656|15.81|2|3	25714049	chr15	+	35533295	35674952	exonic	NM_177151	Vps13b	AGCAAATATGACTGGATTGGAGCCATCAACCAAGGCTACAGAGGTGTGAAATCTAAGAAT	145.667	156.167	7.11173	7.00646	71	134	232	91	90.5	287	6.46206	7.23595	7.63718	6.60847	6.24939	8.16152
ASCRP4002007	0.53276	0.999821	1.08323	up	mmu_circRNA_003909	mm9_circ_003909	circBase	chr7	-	46590606	46635556	exonic	NM_013789	Sergef	AGCAACAGAGGGTGCAAACAGCTATGGGCAACTTGGCCTTGGCCATAAGGAAGATGTGTT	51.1667	47.8333	5.60611	5.49076	42	42	69.5	43	49.5	51	5.60714	5.35439	5.85678	5.43996	5.37192	5.66041
ASCRP4002008	0.229307	0.999821	1.0813	up	mmu_circRNA_25942	13_3584619_3583746_-873|16.45|3|4	25714049	chr13	-	3584499	3585373	exonic	NM_134063	Fam208b	AGCAACCCATTGGAGAAAACTGTTTTGAGAGCATTACATGGCCGAAAAAGAAATTGCTTT	31	28.5	4.86179	4.74902	28	30	35	30	29.5	26	4.84521	4.86598	4.87418	4.90259	4.63942	4.70507
ASCRP4002011	0.410735	0.999821	1.15817	up	mmu_circRNA_18986		25070500	chr10	+	67157904	67189851	sense overlapping	NM_207221	Jmjd1c	AGCAACTGGATTTTTTAACAGAAGATAGTGCCTTTCAGCCATACCAGGTAGGTCTACGTG	90.5	81.6667	6.50027	6.28841	62.5	87	122	83.5	70	91.5	6.2303	6.59111	6.67939	6.5156	5.9207	6.42895
ASCRP4002012	0.212204	0.999821	1.11645	up	mmu_circRNA_018701	mm9_circ_018701	circBase	chr10	+	67157906	67189849	exonic	NM_207221	Jmjd1c	AGCAACTGGATTTTTTAACAGAAGATAGTGCCTTTCAGCCATACCAGGTCTACGTGGAAT	130.333	128.5	7.06643	6.9075	107	121.5	162.5	126	145.5	114	7.06378	7.05431	7.08119	7.10278	6.88511	6.73462
ASCRP4002015	0.808888	0.999821	1.0182	up	mmu_circRNA_44781	9_88317856_88305396_-12460|16.94|2|2	25714049	chr9	-	88410557	88423018	exonic	NM_172926	Snx14	AGCAAGACAGAAAGGTATCTGCATGTCTTAATGATCTTCTGGTCGTTTGTTGCTGGAGTT	95.5	104.667	6.64685	6.62082	87.5	86	113	88	131	95	6.76479	6.606	6.56976	6.59111	6.7736	6.49775
ASCRP4002019	0.295924	0.999821	1.14126	up	mmu_circRNA_015316	mm9_circ_015316	circBase	chr14	-	78651680	78653796	exonic	NM_001081336	Dgkh	AGCAAGCACAAAAAATGCCAACAACAGCTTTACGACTAGTATTAAGGAAGGACAACTGCT	30	28.8333	4.82608	4.63546	26	32	32	26.5	31	29	4.60059	5.00347	4.87418	4.51527	4.54588	4.84521
ASCRP4002020	0.883549	0.999821	1.08265	up	mmu_circRNA_39795	6_5050587_4995936_-54651|19.23|4|5	25714049	chr6	+	5045935	5100587	exonic	NM_181595	Ppp1r9a	AGCAAGCTCAGCCACAAGTTCAAAGAGGTTTTCAACACATACTCCAATGAAGACTATGAC	120.5	126.333	6.77325	6.65868	59.5	97	205	90	62	227	6.09086	6.7736	7.45527	6.50637	5.66988	7.79978
ASCRP4002021	0.770044	0.999821	1.05624	up	mmu_circRNA_36575	4_28870528_28744595_-125933|16.01|2|2	25714049	chr4	+	28817444	28943378	exonic	NM_010141	Epha7	AGCAAGGCTGACCAAGAAGGGGATGAAGAACTCTACTTTCATTTACTATTACTGGACTCG	180	188.833	7.5591	7.48015	168	130	242	193	178.5	195	7.75735	7.19633	7.72362	7.74619	7.14968	7.54459
ASCRP4002022	0.192563	0.999821	1.29638	up	mmu_circRNA_39536	5_136785718_136781319_-4399|21.70|1|2	25714049	chr5	-	136305448	136309848	exonic	NM_009986	Cux1	AGCAAGGGCCAGGTAACATCACTACCCGGATCCGAGCATCTGAGACTGGTTCTGATGAAG	61	51.1667	5.8971	5.52261	45	54	84	45.5	45	63	5.71636	5.82533	6.14962	5.46195	5.2092	5.89668
ASCRP4002028	0.316338	0.999821	1.14278	up	mmu_circRNA_32766	19_54003682_53981939_-21743|14.38|2|3	25714049	chr19	+	53907448	53929192	exonic	NM_001168492	Pdcd4	AGCACAGCAACTCTTACAGTCTTAGGTGTTACCAAGAACAGATCTCAACTATCCTCAAGG	47.5	42.6667	5.55519	5.36264	38	53	51.5	44	40	44	5.451	5.77462	5.43996	5.57723	5.13587	5.37482
ASCRP4002029	0.861193	0.999821	1.06755	up	mmu_circRNA_20879	1_135544106_135530339_-13767|23.85|3|3	25714049	chr1	-	133633761	133647529	exonic	NM_144530	Zc3h11a	AGCACCAAAGAAAGGGTTACATTTTAAAGACGATTTCTGTGGCTGAGTGGTCATTGGAAG	101.667	101	6.60844	6.51414	55	91	159	80	66	157	6.04425	6.69456	7.08651	6.45111	5.84742	7.24391
ASCRP4002031	0.332922	0.999821	1.04433	up	mmu_circRNA_37329	4_106349364_106338261_-11103|20.79|3|3	25714049	chr4	-	106665655	106676759	exonic	NM_028209	Ttc4	AGCACCCCAGAGCAAGCCAAGACCTATAAAGATGAGGGCAATGACTACTTTAAAGAAAAA	44.1667	44	5.45005	5.38746	37	44	51.5	42	48	42	5.36026	5.48361	5.50627	5.4035	5.3217	5.43719
ASCRP4002032	0.441215	0.999821	1.12273	up	mmu_circRNA_33754	2_69004064_68996826_-7238|21.96|9|11	25714049	chr2	+	69158768	69166007	exonic	NM_181547	Nostrin	AGCACCCTGGAAAACTGCTACAAGCTTGATAATGAAGTGGAAAAGACAGCAAATCTTGTT	34	34.5	5.0491	4.88209	34	35	33	33.5	44	26	5.26967	5.00347	4.87418	4.83052	5.17633	4.63942
ASCRP4002034	0.953958	0.999821	1.0147	up	mmu_circRNA_23287	11_50080512_50076752_-3760|17.78|1|2	25714049	chr11	-	50263249	50267010	exonic	NM_175334	Maml1	AGCACCTCCTGGCTGAGCAGCATCTTCATGATACAGTGAAGAGGAGTCTTGACAGTGCTG	102.833	122.833	6.74578	6.72473	106	97.5	105	99	190	79.5	7.03335	6.75703	6.44698	6.74026	7.23276	6.20118
ASCRP4002039	0.503202	0.999821	1.2094	up	mmu_circRNA_28553	15_42308051_42291213_-16838|17.85|2|3	25714049	chr15	-	42459666	42476505	exonic	NM_009640	Angpt1	AGCAGAACTATAGTTTTGCTAAAGGGAGGAAAAAGAGAAGAAGAGAAACCATTTCGAGAC	53.1667	47.6667	5.71767	5.44338	43.5	65	51	57	33	53	5.70026	6.00173	5.451	5.88859	4.78113	5.66041
ASCRP4002040	0.633619	0.999821	1.04535	up	mmu_circRNA_33997	2_82841779_82838121_-3658|14.99|2|2	25714049	chr2	+	82997963	83001622	exonic	ENSMUST00000132967	Fsip2	AGCAGAAGAATTTCTACCAGATGCAAAGGCTAATGCATTAGAAGGCTGTTGGCAGAAATT	38.1667	38.5	5.30806	5.24408	35	38	41.5	39	36	40.5	5.38636	5.31567	5.22214	5.36318	5.01467	5.35439
ASCRP4002041	0.625445	0.999821	1.06644	up	mmu_circRNA_44860	9_96200859_96123513_-77346|21.51|4|4	25714049	chr9	+	96223093	96300440	exonic	NM_001184706	Tfdp2	AGCAGAAGCGAGCCCAGCTACAAGAACTTCTCCTTCAGGATATTTTAAAGAACTGTTGAA	183.833	217.167	7.63295	7.54015	166.5	176	209	153.5	327	171	7.73861	7.67179	7.48846	7.44012	7.85171	7.32862
ASCRP4002049	0.917458	0.999821	1.01902	up	mmu_circRNA_26829	13_100746477_100733763_-12714|19.02|3|4	25714049	chr13	-	99963807	99976522	exonic	NM_030026	Mccc2	AGCAGATTCAATGAGTTCAAGGCCTTATATGGAGACACCCTAGTTACAGATAGCTGTGGT	35.6667	35	5.08237	5.05519	25	37	45	32	33	40	4.71426	5.24768	5.28516	4.9539	4.83685	5.37482
ASCRP4002051	0.305685	0.999821	1.12718	up	mmu_circRNA_41774	7_88517086_88516898_-188|16.63|2|2	25714049	chr7	-	81372011	81372200	exonic	NM_007755	Cpeb1	AGCAGCACACAGTCAGACTTCCAGGACTCTGAAGAAACAGTTACAAGCAGGATGCTTTTC	108.5	107.333	6.77501	6.60229	91	95.5	139	78	138	106	6.73969	6.72329	6.86204	6.34861	6.83386	6.6244
ASCRP4002053	0.608226	0.999821	1.04788	up	mmu_circRNA_39766	5_151628535_151628109_-426|17.12|5|5	25714049	chr5	+	150825533	150825960	intronic	AK136043		AGCAGCCAGCTCCACATTATTTAACAGCAATAAAATAAGGCGCTAAATTAGGAACCTGGA	47	47.1667	5.57534	5.50786	46	45	50	46	53.5	42	5.75026	5.54412	5.43163	5.56205	5.60714	5.35439
ASCRP4002054	0.416188	0.999821	1.10376	up	mmu_circRNA_26339	13_55194642_55136250_-58392|18.59|2|2	25714049	chr13	-	55034888	55093281	exonic	NM_011307	Uimc1	AGCAGCGGCTGAAGAAGTCAAAGGTAAAAGGATGCCACGAAGGAAGAAAAAAATTAAAGA	63.8333	61.3333	6.0106	5.86817	61	54	76.5	63.5	64.5	56	6.21581	5.83694	5.97904	6.09086	5.77462	5.73904
ASCRP4002059	0.0533822	0.999821	1.13881	up	mmu_circRNA_30967	17_79233583_79209848_-23735|14.58|5|7	25714049	chr17	-	78810507	78834243	exonic	NM_001081179	Heatr5b	AGCAGGCTGTGCAGCTTAATATATTTACTGCTGTTCTTAGTGCACTGAAGGTGTGAATTA	52.5	49.3333	5.69588	5.50835	47	48.5	62	46.5	56	45.5	5.75026	5.66278	5.6746	5.59972	5.53896	5.38636
ASCRP4002060	0.89228	0.999821	1.01003	up	mmu_circRNA_41814	7_94952574_94744626_-207948|22.25|6|8	25714049	chr7	+	87596115	87804064	exonic	NM_001081414	Grm5	AGCAGGGGAATTTCTACTTCTGGGCAGGTGATTTTACCCAAATTCTTGGTTTAGAAAAAA	54.1667	54.8333	5.72994	5.71554	48.5	56	58	56	57.5	51	5.71636	5.85159	5.62186	5.85782	5.68164	5.60714
ASCRP4002063	0.878324	0.999821	1.02685	up	mmu_circRNA_35519	3_65624015_65529233_-94782|16.80|1|2	25714049	chr3	+	65725310	65820093	exonic	NM_001166659	Lekr1	AGCAGTTCAGCCAGTCACAGGAAGAGAGTTGAAGATGCAAGCATACAGTTAAAAAAGCAA	43.5	46	5.42537	5.38715	43	46.5	41	45	60	33	5.56966	5.55695	5.14949	5.49698	5.64607	5.01838
ASCRP4002064	0.670068	0.999821	1.03115	up	mmu_circRNA_33495	2_44858224_44849999_-8225|15.41|2|2	25714049	chr2	-	44994478	45002704	exonic	NM_015753	Zeb2	AGCAGTTCCCTTCTGCGACATAAATACGAACACACAGTTAAGAATGCAAATTGCACATCA	76.3333	76.5	6.2335	6.18925	59	72	98	62.5	89	78	6.13258	6.22227	6.34566	6.04243	6.2791	6.24622
ASCRP4002066	0.213269	0.999821	1.0976	up	mmu_circRNA_43155	8_82188010_82187624_-386|14.25|2|2	25714049	chr8	+	79663724	79664111	exonic	NM_001081164	Otud4	AGCATAAGAATCTAAGTAGGATGCCCTCACAGATCACAAGACATACACCGAAGAACCTCA	113.5	113	6.87432	6.73996	99	94	147.5	90	127	122	6.94634	6.73123	6.94537	6.64015	6.74587	6.83386
ASCRP4002068	0.737382	0.999821	1.19111	up	mmu_circRNA_43571	8_124330498_124328847_-1651|21.72|5|7	25714049	chr8	-	121804946	121806598	exonic	NM_145605	Klhdc4	AGCATAGCCATCTATGGAGGTTACTCAAAGCAGATCAACAGGGGGTCCTTCAGGTCGAAG	650.167	651.833	9.54144	9.28913	340.5	590.5	1019.5	859	433	663.5	8.81242	9.64189	10.17	10.1099	8.16885	9.58862
ASCRP4002072	0.955902	0.999821	1.00997	up	mmu_circRNA_39545	5_137764399_137762622_-1777|11.58|3|5	25714049	chr5	-	137321393	137323171	exonic	NM_031406	Slc12a9	AGCATCTGCTCCGGATCTCTGGTCTTGCTGGTGCTGCTGGCTGGGAAGCTCAACACATTG	582	836.5	9.43687	9.42257	667.5	523.5	555	633	1356.5	520	9.74888	9.46164	9.1001	9.64099	9.50282	9.12389
ASCRP4002075	0.295685	0.999821	1.98899	up	mmu_circRNA_36840	4_58192579_58188803_-3776|20.65|6|12	25714049	chr4	-	58175930	58179707	exonic	NM_022814	Svep1	AGCATGAGTGCACAGCAAATCCTTCGTCACTCTAGAGAAAACTCCACCAAAGTCATATTT	288.167	171.5	8.12895	7.13691	118	257	489.5	117	75.5	322	7.21709	8.31945	8.8503	7.02507	6.03512	8.35054
ASCRP4002082	0.679607	0.999821	1.16005	up	mmu_circRNA_016242	mm9_circ_016242	circBase	chr16	-	11116794	11128703	exonic	NM_029582	Txndc11	AGCATTGCTAGACTTTCTCTCCAGCTATGAGTCGAGCAAAAGACGTGATAATACCAGCAA	150	149.667	7.25477	7.04058	95	155	200	108	101	240	6.8407	7.51499	7.40863	6.85271	6.40077	7.86827
ASCRP4002083	0.973926	0.999821	1.00442	up	mmu_circRNA_32780	19_56645361_56644906_-455|20.65|2|4	25714049	chr19	+	56570415	56570871	exonic	NM_025811	Nhlrc2	AGCATTGGAGATGGCCTTCTGATTGTCGGTGTTCACTCGGCTAAGTTTCCCAATGAGAAG	131	143.167	7.07295	7.0666	94	121	178	105.5	148	176	6.91082	7.0705	7.23755	6.89474	6.92573	7.37932
ASCRP4002084	0.0968712	0.999821	1.13886	up	mmu_circRNA_41472	7_66559181_66496337_-62844|18.74|2|2	25714049	chr7	+	59240966	59303811	exonic	NM_011668	Ube3a	AGCCAAAAATGGCCCAGACACAGAAAGGTTAAAAAATCTCTCTAAGAGCCTGATTTTAGA	48.1667	45	5.58794	5.40035	41	45.5	58	42	45	48	5.60714	5.55695	5.59972	5.4035	5.25084	5.5467
ASCRP4002085	0.513615	0.999821	1.32717	up	mmu_circRNA_33661	2_61623616_61558501_-65115|17.46|2|2	25714049	chr2	+	61720443	61785559	exonic	NM_021526	Psmd14	AGCCAAGAATTATAATAAGGAGAGAGAGGAAAAACTACTTGTGAAAAATTGTATCTGCCA	77	63.6667	6.23939	5.83103	66	107	58	80	37	74	6.27134	6.86204	5.58477	6.40077	4.97699	6.11534
ASCRP4002090	0.656577	0.999821	1.10643	up	mmu_circRNA_43576	8_124927319_124925491_-1828|19.44|10|11	25714049	chr8	+	122401590	122403419	exonic	NM_001029993	Zc3h18	AGCCACCGAGACTTGAGCCTTATGCAGACCCTTATTATGACTATGAGATAGAACGGTTTT	113.167	106.5	6.78786	6.64194	74	92.5	173	88	89	142.5	6.52607	6.66347	7.17403	6.57355	6.2791	7.07318
ASCRP4002095	0.896132	0.999821	1.03713	up	mmu_circRNA_22530	10_99543574_99514480_-29094|16.83|3|3	25714049	chr10	+	100051845	100080940	exonic	NM_013598	Kitl	AGCCAGCTCCCTTAGGAATGACAGCAGTAGCAGTAATAACTTGGATTATCACTTGCATTT	186.667	227.667	7.64157	7.58898	198	200	162	185	350	148	7.98082	7.87878	7.06512	7.71306	7.93414	7.11974
ASCRP4002096	0.880094	0.999821	1.0323	up	mmu_circRNA_23239	11_40535418_40528213_-7205|12.81|2|2	25714049	chr11	-	40714710	40721916	exonic	NM_013552	Hmmr	AGCCAGTCACTTCTGCAGCAAGAGAAGTTTTCTGAAGATGGTCACCAAAAGAATATGAGA	45.6667	46.6667	5.49899	5.45313	46	49	42	51	56	33	5.75026	5.59724	5.14949	5.74129	5.59972	5.01838
ASCRP4002097	0.393525	0.999821	1.64562	up	mmu_circRNA_22759	10_123076880_123030550_-46330|21.55|3|5	25714049	chr10	+	123593493	123639824	sense overlapping	NM_182807	Fam19a2	AGCCAGTGTGAGAGCTTTTTCTGGATGAATAAGAGATACTTGCAGAAAGCAACACAAGGA	333.167	211.5	8.35493	7.63629	523.5	331	145	215	248	171.5	9.39123	8.72818	6.94537	7.98153	7.55454	7.37281
ASCRP4002099	0.743313	0.999821	1.05088	up	mmu_circRNA_19092		25070500	chr13	+	38045270	38050370	sense overlapping	NM_024242	Riok1	AGCCATGTACTAGGTAAGGTATCGAATTAAAGATAAGGCCGACAGAGCAACCGTAGAACA	34.5	34.6667	5.11342	5.04182	29	38	36.5	34	30	40	4.88236	5.3921	5.06581	5.08719	4.78113	5.25715
ASCRP4002103	0.517751	0.999821	1.2461	up	mmu_circRNA_27892	14_79980596_79979992_-604|13.26|4|4	25714049	chr14	+	79580184	79580789	sense overlapping	NM_007920	Elf1	AGCCCAACTCTTTTTAATACACCAAAGGAATTATGGGACTATACAGGCTTCAACCCAGGT	54.6667	49	5.69505	5.37762	33	64	67	46	35	66	5.16967	6.08909	5.82639	5.4035	4.75033	5.97904
ASCRP4002104	0.504446	0.999821	1.16054	up	mmu_circRNA_40554	6_90966075_90965818_-257|20.05|6|14	25714049	chr6	-	91015823	91016081	exonic	NM_018815	Nup210	AGCCCCCACTATGGAGCCAGCCTCCTGTCACACTTCCTGGACTCCTATCAAGTCATGTTC	654.667	942.833	9.64539	9.43059	662	596	706	600.5	1782	446	9.73907	9.66177	9.53534	9.55825	9.85167	8.88186
ASCRP4002107	0.903051	0.999821	1.04664	up	mmu_circRNA_33561	2_52325127_52320130_-4997|19.26|12|31	25714049	chr2	-	52464609	52469607	exonic	NM_146123	Cacnb4	AGCCCTCTTTGATTTCCTGAAGCACAGGTTTGATGGGAGAAATATAACAATGATTGGTGG	62.1667	67.8333	6.01767	5.9519	74	70.5	42	71.5	91	41	6.52607	6.25727	5.26967	6.2791	6.29144	5.28516
ASCRP4002109	0.472904	0.999821	1.17855	up	mmu_circRNA_44092	9_45963623_45931300_-32323|20.81|13|17	25714049	chr9	+	46123216	46155540	exonic	NM_027498	Sik3	AGCCGAAAACTTACTTCTGGACGCCAATCTGAATATCAAAATAGCAGGTTGCTATTAAAA	234.333	223.667	7.88863	7.65162	158	168	377	151	281	239	7.64501	7.59116	8.42973	7.4171	7.68295	7.85483
ASCRP4002113	0.811924	0.999821	1.0854	up	mmu_circRNA_006518	mm9_circ_006518	circBase	chr13	-	69512889	69515903	exonic	NM_198600	Papd7	AGCCGTGCTCCATCAAAGTTCTTGACAAAGCTACAACTTCATGAGGAGATAATCGACTTT	278.5	310.667	8.25192	8.13369	199.5	268	368	195	252	485	8.00231	8.3487	8.40476	7.82359	7.56092	9.01656
ASCRP4002114	0.206188	0.999821	1.28579	up	mmu_circRNA_25466	12_84916086_84891771_-24315|14.43|4|5	25714049	chr12	-	83550820	83575136	exonic	NM_183154	Zfyve1	AGCCGTGGTGACAGCTATTGACATACCACTAGGTAACAAATGAAGAGGACTTTATCAGGA	59.3333	49	5.82774	5.46509	43	58	77	43	43	61	5.56966	5.93452	5.97904	5.36318	5.17633	5.85575
ASCRP4002118	0.879796	0.999821	1.04869	up	mmu_circRNA_31127	17_89094008_89070534_-23474|13.43|4|13	25714049	chr17	+	88671193	88694668	exonic	NM_023630	Gtf2a1l	AGCCTCCGTGTGTCAGAGAAGCCCAAACTCTACCAGTCTGTAATTGAAGATGTCATCGAG	96	108.167	6.62011	6.55152	106	101	81	89.5	164	71	7.04978	6.7736	6.03695	6.59734	7.04614	6.01108
ASCRP4002119	0.289635	0.999821	1.67221	up	mmu_circRNA_018777	mm9_circ_018777	circBase	chr1	+	45337957	45338627	exonic	NM_009930	Col3a1	AGCCTGGAGATAAGGGTGAACCAGGTGGTGCAGGTGCTGACGGAGTTCCAGGAAAGGATG	415.5	288.333	8.83999	8.09824	249	349	648.5	294	163	408	8.34796	8.78707	9.38495	8.496	7.05069	8.74803
ASCRP4002120	0.72606	0.999821	1.05177	up	mmu_circRNA_43812	9_20250341_20248703_-1638|17.92|5|5	25714049	chr9	-	20444258	20445897	exonic	NM_011753	Zfp26	AGCCTGGCCGCTGTAGGAATTTAAGTCATCCAGATTAAGGAGAATGAATCTCGTCATTTT	58	60	5.85049	5.77766	56	55.5	62.5	56	78	46	6.01667	5.82533	5.70948	5.80504	6.06056	5.4674
ASCRP4002121	0.946556	0.999821	1.03862	up	mmu_circRNA_33951	2_76946536_76927127_-19409|19.24|10|14	25714049	chr2	-	77089069	77108479	exonic	NM_001025576	Ccdc141	AGCCTGGTTATCGATGGCAAATGACTTTTTTACCAGTGCTAACAAGGTTTCTTCTTGGTT	127.833	146.5	6.91976	6.86509	70	113	200.5	114.5	57	268	6.39221	6.9346	7.43249	6.94195	5.60714	8.04618
ASCRP4002122	0.620818	0.999821	1.22584	up	mmu_circRNA_38536	5_42229403_42217702_-11701|12.81|1|2	25714049	chr5	-	41826462	41838164	exonic	NM_001081422	Bod1l	AGCCTTAAGCAAAAGAAGAAGAAAAGATTCAAGCCTGCCTATCAGAATCTCAGGCAGAGA	122	115	6.98323	6.68945	116	167	83	107.5	167	70.5	7.2102	7.62414	6.11534	6.91231	7.08651	6.06954
ASCRP4002125	0.889033	0.999821	1.04029	up	mmu_circRNA_009672	mm9_circ_009672	circBase	chr13	+	91524584	91564694	exonic	NM_024186	Ssbp2	AGCGAAGCTAAAGCCTTCCATGATTATGTTAGCACTCTACGTGTATGAATATCTGCTCCA	70	71.3333	6.06908	6.01209	47	67	96	53	52	109	5.71636	6.17812	6.31277	5.77462	5.58226	6.67939
ASCRP4002127	0.814572	0.999821	1.08493	up	mmu_circRNA_20020	1_44224727_44213782_-10945|18.03|10|14	25714049	chr1	+	44156936	44167882	exonic	NM_011729	Ercc5	AGCGAGTCTGATGATATTAGCATTTGGCTAAACCAAGCACTTAAAGGAGTCCGAGATAGC	65.8333	60.5	5.88068	5.76307	39	54.5	104	47.5	41	93	5.38636	5.82533	6.43035	5.69795	5.17633	6.41493
ASCRP4002128	0.517547	0.999821	1.03892	up	mmu_circRNA_33643	2_59844246_59780819_-63427|19.76|2|2	25714049	chr2	-	59942761	60006189	exonic	NM_001001182	Baz2b	AGCGCAAACAGAAAGAACAGATGAAGATTATAAAGCAGCAGATATGGAGTCTGGAGAACT	35.1667	36	5.08861	5.03352	31.5	34	40	33	39	36	5.02208	5.09425	5.14949	4.9539	4.97699	5.16967
ASCRP4002129	0.586947	0.999821	1.16187	up	mmu_circRNA_19516		25070500	chr9	+	47787970	47799534	sense overlapping	NM_018770	Cadm1	AGCGCTATCTAGAAGTGCAGTGTGAGTGATGGACAGAATCTGTTTACTAAAGACGTGACA	77	75.6667	6.31527	6.09883	89	75	67	70	104	53	6.79216	6.34861	5.80504	6.19463	6.44145	5.66041
ASCRP4002134	0.929206	0.999821	1.05081	up	mmu_circRNA_19679	1_13640965_13628312_-12653|21.21|7|7	25714049	chr1	-	13638230	13650884	exonic	NM_145381	Lactb2	AGCTAACATTATATATCCAGGAGAATCCTCATTGACACTGGTGAGCCATCAGTTCCAGAA	76.8333	85	6.08333	6.01182	41	72	117.5	52	39	164	5.43163	6.22227	6.59609	5.72548	5.01467	7.29533
ASCRP4002140	0.825088	0.999821	1.06121	up	mmu_circRNA_017500	mm9_circ_017500	circBase	chr8	+	46793492	46818908	exonic	NM_008391	Irf2	AGCTATAAAAAATGAAGTGGATAGTACGGTGAACATCATAGGGTACCATGCCGGTGGAAC	68.3333	66	5.98136	5.89564	44	59.5	101.5	50	56	92	5.56966	5.96371	6.4107	5.6316	5.61942	6.43591
ASCRP4002143	0.915418	0.999821	1.02588	up	mmu_circRNA_39251	5_121618052_121599112_-18940|14.54|4|4	25714049	chr5	-	121149102	121168043	exonic	NM_011202	Ptpn11	AGCTCAAACTCTCTAAGGTCGGACAAAAGAAATGGAGCTGTTACCCACATCAAGATTCAG	69.1667	70.5	6.02143	5.98457	43	66	98.5	62.5	58	91	5.56966	6.15637	6.33825	5.96178	5.59972	6.39221
ASCRP4002146	0.666364	0.999821	1.06203	up	mmu_circRNA_21341	1_179179012_178961781_-217231|15.89|16|63	25714049	chr1	-	177031649	177248881	exonic	ENSMUST00000111159	Akt3	AGCTCAGACTATTACAATAACACCACCTGAAAAGTGCTGAGTCATCACTAGAGAGTGGGA	61	56.3333	5.86547	5.77865	49	48	86	53	55	61	5.78338	5.6316	6.18144	5.85782	5.59972	5.8784
ASCRP4002148	0.784082	0.999821	1.08335	up	mmu_circRNA_26796	13_97674085_97639327_-34758|16.01|1|2	25714049	chr13	+	96869371	96904130	sense overlapping	ENSMUST00000184031	5S_rRNA	AGCTCCACCAGCCTCACCTCTCAGTAAAAATTCCTACTGTTCAGCCAAAAAGATATAAGC	791	1331.33	9.89224	9.77675	918.5	672.5	782	787.5	2708	498.5	10.1601	9.82137	9.69529	9.95782	10.3057	9.06674
ASCRP4002149	0.903681	0.999821	1.04148	up	mmu_circRNA_20121	1_56948109_56888283_-59826|19.48|7|11	25714049	chr1	-	56831438	56891265	exonic	NM_139146	Satb2	AGCTCCCACCTGAGCCCGTGCAGAGTATGATTTCATCCATTGTAAATAGCACATACTATG	180.167	245.333	7.60395	7.54532	196	165.5	179	171	442	123	7.98082	7.6079	7.22314	7.61221	8.20046	6.82329
ASCRP4002152	0.984748	0.999821	1.00477	up	mmu_circRNA_41799	7_91337679_91333783_-3896|14.04|1|2	25714049	chr7	+	84185272	84189169	sense overlapping	uc009iee.1	AK132723	AGCTCCTGGCAATACCAGTGCCTGACTAAGGAGATATATTCTTTGTGTTTAAAACAGCGT	48.3333	50.3333	5.55316	5.54629	52	53	40	47	70	34	5.85575	5.70948	5.09425	5.61206	5.93256	5.09425
ASCRP4002154	0.920231	0.999821	1.03263	up	mmu_circRNA_19990	1_40669129_40657615_-11514|17.62|4|4	25714049	chr1	+	40600769	40612284	exonic	NM_177084	Slc9a4	AGCTCTGTGGCTTCTCCCACACCCTATCAGTCTTATACAACATACTAATTGCCTTCACTA	7200.83	12204.5	13.076	13.0296	10665	6769	4168.5	7688	25240	3685.5	13.4783	13.2888	12.4607	13.3453	13.3177	12.4259
ASCRP4002156	0.762856	0.999821	1.04515	up	mmu_circRNA_20228	1_60584333_60575824_-8509|12.89|17|27	25714049	chr1	-	60518979	60527489	exonic	ENSMUST00000027168	Raph1	AGCTGACACCTAGTTTGGATTCTGACAAGCCCAAAGAACCAGTAAAAAGATCTCCTCTTC	92.8333	92.1667	6.5188	6.45509	63	79.5	136	79.5	92	105	6.2303	6.48908	6.83702	6.42055	6.32031	6.6244
ASCRP4002157	0.965786	0.999821	1.00524	up	mmu_circRNA_35543	3_67868929_67867966_-963|15.68|2|8	25714049	chr3	+	68064043	68065007	intronic	NM_001113419	Gm21949	AGCTGACAGACTCCTGGGGAGCAGAGAAGGGGCTTCACACTCTTCATGAGTTGATCATAA	59.6667	62	5.862	5.85445	60	61	58	61	74	51	6.02961	5.93452	5.62186	5.96178	5.96756	5.63402
ASCRP4002159	0.879739	0.999821	1.01762	up	mmu_circRNA_22908	11_12088095_11976000_-112095|15.46|3|4	25714049	chr11	+	12075996	12188092	antisense	ENSMUST00000121727	Gm12001	AGCTGAGTTAGGGAGCAGACAGATGAGAGATCTGACTGAATAACATATGCTATTCTTGGG	32.5	33.3333	4.92683	4.90163	34.5	33	30	33	34	33	5.11174	4.95002	4.71872	4.9539	4.69597	5.055
ASCRP4002161	0.774637	0.999821	1.0719	up	mmu_circRNA_23307	11_51548163_51522437_-25726|16.35|2|2	25714049	chr11	-	51708934	51734661	exonic	NM_175255	Sec24a	AGCTGATGTGCAAGCAATTTCAGGGTTATTAGCCAATATGGGTATTACGTCAAATGCCAA	97.6667	90.6667	6.49611	6.39595	65	75	153	82.5	76	113.5	6.1864	6.32856	6.97338	6.42055	6.00361	6.76368
ASCRP4002163	0.958814	0.999821	1.02412	up	mmu_circRNA_31447	18_25498885_25333844_-165041|15.06|2|2	25714049	chr18	+	25175342	25340384	exonic	NM_001033532	AW554918	AGCTGCACCAATCCCGACTAGATTACAATTGGAATCTCCACAGAAGGAAATACAAGATCA	176.667	181.5	7.36825	7.33386	82	143	305	126.5	119	299	6.66879	7.34941	8.08654	7.1335	6.6329	8.23519
ASCRP4002165	0.960294	0.999821	1.01648	up	mmu_circRNA_36831	4_57283049_57231381_-51668|20.52|3|5	25714049	chr4	-	57218508	57270177	exonic	NM_011207	Ptpn3	AGCTGCTGAAGAAAGGTCTGGAAAGCGGTACAGTGTTGATCCAGTTTGAGGTTACTCGGC	82.3333	87.3333	6.27427	6.25068	55	68	124	68	58	136	5.98285	6.16645	6.67351	6.15637	5.61942	6.97625
ASCRP4002167	0.456972	0.999821	1.23391	up	mmu_circRNA_18937		25070500	chr1	-	53904248	53914634	sense overlapping	NM_001001883	Hecw2	AGCTGGAACTACCAAGGGGCTGGGAGATGAAACATGATCATCAGGGCAAGAGACTGGGAG	121	108	6.89084	6.5876	86	128	149	90	77	157	6.62805	7.11974	6.92474	6.54035	6.02407	7.19838
ASCRP4002168	0.783471	0.999821	1.24328	up	mmu_circRNA_30367	17_26896894_26873734_-23160|15.99|3|3	25714049	chr17	+	26736788	26759949	exonic	NM_029870	Crebrf	AGCTGGCATCCAGAACCGCAAATTTATTTTTTTTAAAAAGTGGTGACCCAAGCAGTTGAA	320.833	303.333	8.2224	7.90825	108	306.5	548	230	93	587	7.01581	8.58509	9.0663	8.07989	6.32031	9.32454
ASCRP4002169	0.159653	0.999821	1.31112	up	mmu_circRNA_37201	4_98136295_98072070_-64225|16.74|4|6	25714049	chr4	+	98405378	98469604	exonic	NM_172696	Inadl	AGCTGGTGAAAGACTGCAAAGGCTTAGGATTCAGTATTTTGGATTATCAGACTTTTTGGA	36.5	31.6667	5.14276	4.75196	30.5	37	42	28.5	31	35.5	5.055	5.24768	5.12558	4.78985	4.35429	5.11174
ASCRP4002173	0.634344	0.999821	1.33796	up	mmu_circRNA_35719	3_86519602_86409792_-109810|21.36|1|2	25714049	chr3	+	86605869	86715680	exonic	NM_030695	Lrba	AGCTGTCAACCTGAACTCAATAACTGATCCTGTGCTGAGAGAGATCTTGGCATATACAGA	249	215.167	7.90154	7.48151	104	207.5	435.5	135.5	104	406	7.04978	7.97509	8.67975	7.23755	6.4675	8.73948
ASCRP4002179	0.343366	0.999821	1.62077	up	mmu_circRNA_31565	18_34804762_34803453_-1309|20.18|5|8	25714049	chr18	-	34643798	34645108	exonic	NM_178347	Cdc23	AGCTGTGTAACCTGATCACAGACAAAGAGATGTCTGGAGAGAAGAAGAAGGATGACGAAA	135.333	99.1667	7.12378	6.4271	90	183	133	125	48.5	124	6.8407	7.75484	6.7758	7.1335	5.30659	6.84122
ASCRP4002181	0.807268	0.999821	1.02001	up	mmu_circRNA_22760	10_123142880_123141415_-1465|18.83|8|11	25714049	chr10	+	123704358	123705824	exonic	NM_182807	Fam19a2	AGCTGTTCCTCTGGAAACAAAGTAAAAACAACTAGGCTCACCATGTTAGAACTGGGACTT	61.6667	64	5.95196	5.92337	53.5	60.5	71	67.5	69.5	55	5.96948	5.96371	5.92268	6.11534	5.91573	5.73904
ASCRP4002183	0.514939	0.999821	1.51233	up	mmu_circRNA_19247		25070500	chr2	-	70770001	70786997	intronic	ENSMUST00000133734	Tlk1	AGCTTAGGATCTCTAAGTGACAAAGAATCAGAGGTAGGTGCAATGGATGAGCTTCACAGT	312.167	248.333	8.30237	7.70559	129	416.5	391	175	120	450	7.32899	9.08711	8.49099	7.62017	6.61093	8.88568
ASCRP4002186	0.330067	0.999821	1.2123	up	mmu_circRNA_22247	10_75468837_75436926_-31911|22.87|2|3	25714049	chr10	+	75974180	76006092	exonic	NM_198635	Gm5134	AGCTTCACATCCCAGCCAGGTGGTGACATTGCCAGAATATCTGAAGAAGAGGTTTGGCAG	95.1667	88.1667	6.61762	6.33987	88	98.5	99	81.5	119	64	6.72329	6.7736	6.35597	6.46206	6.6329	5.92466
ASCRP4002187	0.146549	0.999821	1.19719	up	mmu_circRNA_42341	7_135227340_135223760_-3580|11.36|3|3	25714049	chr7	+	128080245	128083826	exonic	NM_008401	Itgam	AGCTTCAGGAAAAGATCTTTGCAATTGAGGTTCTCTTTGATGCAGTACTCGGACGAGTTC	34.3333	28.3333	4.9813	4.72164	27	36	40	29	30	26	4.74586	5.01838	5.17965	4.84939	4.61046	4.70507
ASCRP4002191	0.353994	0.999821	1.38606	up	mmu_circRNA_23597	11_69455091_69454784_-307|22.10|4|7	25714049	chr11	+	69641281	69641589	exonic	NM_011814	Fxr2	AGCTTCTTCAAGGTTACCATGGCTGTGCCTGAGGACCTCAGGGAGGCGTCTATTCGAGAG	202.833	165.5	7.73139	7.26041	120.5	218	270	135.5	115	246	7.24628	8.05615	7.89174	7.29686	6.59236	7.892
ASCRP4002192	0.862408	0.999821	1.02263	up	mmu_circRNA_27674	14_62972474_62965405_-7069|19.48|8|14	25714049	chr14	+	62346567	62353637	exonic	NM_026001	Rnaseh2b	AGCTTGAAAAGTCACTTCGGCATGTGACAGAGGAAAAAGAACATTTAAAAGATGCCTCGA	32.8333	32.8333	4.88111	4.84882	30	29.5	39	28.5	35	35	4.7855	4.76359	5.09425	4.61538	4.83685	5.09425
ASCRP4002196	0.144674	0.999821	1.58446	up	mmu_circRNA_34193	2_109846732_109831261_-15471|13.47|2|2	25714049	chr2	+	109991103	110006575	exonic	NM_172671	Lgr4	AGCTTGGGACAATTACTAACCTAACCCTCCAGAACAATCAGTTGAAAACAGTACCCAGTG	156.833	117.667	7.3563	6.69231	177.5	113	180	88	183	82	7.83811	6.98292	7.24787	6.60847	7.18935	6.2791
ASCRP4002198	0.914248	0.999821	1.04143	up	mmu_circRNA_36076	3_120938682_120914216_-24466|18.61|6|8	25714049	chr3	-	121211297	121235764	exonic	NM_178936	Tmem56	AGCTTTCCAGCCCCTTTGTAAACCAGAGGCAATGGTCTATGACTTTGGCTTAAATGATTC	175	219.167	7.54061	7.48205	202	169.5	153.5	197.5	349	111	8.03339	7.61221	6.97625	7.8444	7.93414	6.66761
ASCRP4002200	0.82806	0.999821	1.15733	up	mmu_circRNA_015704	mm9_circ_015704	circBase	chr12	+	116317829	116324210	exonic	NM_028731	Esyt2	AGCTTTGTCCATCTTCTTCCTTAGGAAACCAGTTCATTTTCCAGACACTGAAAGAGCAGA	1058.17	1217	10.2637	10.0529	565.5	847	1762	743	757	2151	9.49351	10.2106	11.0871	9.85265	8.80626	11.4998
ASCRP4002202	0.708359	0.999821	1.16108	up	mmu_circRNA_20634	1_107912670_107902592_-10078|17.73|4|4	25714049	chr1	+	106006014	106016093	exonic	NM_001122675	Zcchc2	AGCTTTTTTCGGTCGATCTCATCGGAGTCTCAACACAATTTCAGTAAATTGGTCTGACCT	184.5	184.667	7.57777	7.36231	111.5	188	254	136	114	304	7.11454	7.82333	7.79546	7.22635	6.60106	8.25952
ASCRP4002207	0.539488	0.999821	1.18119	up	mmu_circRNA_35508	3_65162264_65160186_-2078|14.81|8|14	25714049	chr3	+	65356263	65358342	exonic	NM_010597	Kcnab1	AGGAAAATATGGAAATGGGGTGCCAGAAAGTTCTAGAGCTTCACTGAAGAAATCGTTCGA	83	74	6.3358	6.09556	52	74	123	68	52	102	5.98285	6.3173	6.70727	6.13087	5.57471	6.5811
ASCRP4002209	0.857589	0.999821	1.0319	up	mmu_circRNA_24560	12_3735026_3686738_-48288|17.67|3|3	25714049	chr12	+	3686737	3735026	exonic	NM_007886	Dtnb	AGGAAACATGAAATCCCCTGCAAAGAAGCTGAGCCATGCAATTAGTAAATCTTTGGGATG	108.167	114.333	6.76044	6.71514	84.5	91.5	148.5	79	117	147	6.70035	6.63169	6.94927	6.38071	6.64497	7.11974
ASCRP4002210	0.614317	0.999821	1.09672	up	mmu_circRNA_009875	mm9_circ_009875	circBase	chr1	+	191749539	191763671	exonic	NM_172266	Lpgat1	AGGAAACCAACAGTCACTCATGTCCATTACAGTGATGGAATGGGGGGAAGATATTAAAGC	62.6667	59	5.92147	5.78828	53	49.5	85.5	51	52	74	5.95211	5.6746	6.13771	5.75916	5.451	6.15469
ASCRP4002211	0.290604	0.999821	1.59713	up	mmu_circRNA_35175	3_26826311_26777485_-48826|16.63|2|3	25714049	chr3	+	26878562	26927389	exonic	NM_029150	Spata16	AGGAAAGAAGAGTGATAAGGAGCGTGTGTGGAATACAATCCAAAAGGCCATGATTGAAGA	270.667	194	8.14554	7.47006	404	235	173	167	258	157	9.06203	8.19144	7.18316	7.58147	7.59116	7.23755
ASCRP4002212	0.854506	0.999821	1.05432	up	mmu_circRNA_37766	4_133097131_133091425_-5706|21.38|1|2	25714049	chr4	-	133535509	133541216	exonic	NM_010948	Nudc	AGGAAAGCAGCTTGTGAACACCTTCTTCAGCTTCCTTCGACGCAAAACAGACTTTTTCAT	613.5	872.167	9.55042	9.4741	598	571	671.5	873.5	1321	422	9.5968	9.61101	9.44345	10.1444	9.47268	8.80519
ASCRP4002213	0.356371	0.999821	1.7564	up	mmu_circRNA_26255	13_44980249_44943649_-36600|21.92|8|12	25714049	chr13	+	44848279	44884880	exonic	NM_021878	Jarid2	AGGAAAGGAAAAACCCATAAGCATGTACACAACGGGCACGGGCTTCTTGGTAATGCCCAG	259.333	179.5	8.12353	7.31092	201.5	371.5	205	264	79	195.5	8.02787	8.88199	7.46074	8.31191	6.06056	7.56028
ASCRP4002215	0.509079	0.999821	1.15767	up	mmu_circRNA_38209	5_20965111_20935542_-29569|21.08|3|4	25714049	chr5	+	21429723	21459293	exonic	NM_177869	Fam185a	AGGAAATGGCCAAAGACTGTAAAGGTGATGGTGTGACGGTTACAGATTTGAGTATTGAGT	121.167	114.833	7.00126	6.79004	135	118	110.5	99.5	110.5	134.5	7.43388	7.05431	6.5156	6.81049	6.57481	6.98482
ASCRP4002216	0.458512	0.999821	1.05228	up	mmu_circRNA_23295	11_50228084_50208423_-19661|16.29|3|3	25714049	chr11	-	50394920	50414582	exonic	NM_172557	Rufy1	AGGAAATGGGACTACACCTTAGCCAGCATGAAAGAATTACCGATGTCCTTGATCAGAAAA	40.1667	39.6667	5.21316	5.13964	36	38	46.5	37	41	41	5.29438	5.09425	5.25084	5.055	5.09425	5.26967
ASCRP4002217	0.239553	0.999821	1.15113	up	mmu_circRNA_24691	12_8989700_8985404_-4296|20.24|2|2	25714049	chr12	+	8978597	8982894	exonic	NM_172470	Wdr35	AGGAAATTTTATAGTGCTGTTCAAGTTGTAACGTGGAATGAACAGTATCAGAAGTTGACT	39.3333	37.3333	5.31622	5.11317	40	38	40	36.5	38.5	37	5.52074	5.33367	5.09425	5.17965	4.9539	5.20595
ASCRP4002218	0.420781	0.999821	1.50929	up	mmu_circRNA_003371	mm9_circ_003371	circBase	chr6	+	134062063	134066465	intronic	ENSMUST00000081028	Etv6	AGGAACCTCGTGATCCAGGAAAGAGTATATGCAGAATTAACACAGCTAGACTGGCTAACC	338.333	261	8.46973	7.87585	168	362	485	197	150	436	7.74423	8.82997	8.83498	7.81854	6.94537	8.86365
ASCRP4002219	0.895347	0.999821	1.02278	up	mmu_circRNA_39832	6_8708458_8687017_-21441|21.69|20|112	25714049	chr6	-	8737016	8758458	exonic	NM_010492	Ica1	AGGAACTTGATCCAGACCTCTACAAGCAAATGGAGAAGTTCAGGAAGGTTTAATATAACA	42	44	5.31767	5.28517	34	45	47	40	41	51	5.08719	5.54412	5.3217	5.24452	4.97699	5.63402
ASCRP4002222	0.492837	0.999821	1.23153	up	mmu_circRNA_20392	1_80286817_80265785_-21032|19.13|2|2	25714049	chr1	-	80269209	80290242	exonic	NM_016716	Cul3	AGGAAGAAGATGCAGCACAATGTTTTAGTAGCAGAGGACCGTGTATATGTACAACAGAAT	51.8333	44	5.65037	5.34992	47	71	37.5	50	37	45	5.64607	6.26823	5.03681	5.6316	5.01467	5.4035
ASCRP4002223	0.964785	0.999821	1.00324	up	mmu_circRNA_44157	9_52472197_52338059_-134138|12.21|1|3	25714049	chr9	-	52529953	52664092	intergenic			AGGAAGACCAATATGGCAAATGGCAAACCCCATTGGAAGAAAGACTATATGTAAGGAGGA	36.6667	38.6667	5.19121	5.18655	35	34	41	39	41	36	5.34259	5.05138	5.17965	5.29132	5.13587	5.13245
ASCRP4002227	0.998515	0.999821	1.00087	up	mmu_circRNA_24758	12_16567857_16565215_-2642|20.94|3|3	25714049	chr12	-	16558408	16561051	exonic	NM_015763	Lpin1	AGGAAGATGGTGGTTTTCCTGGAGAGGAAGAAATGCCACAATCAAAGAGGTATTACAACT	86.1667	91.6667	6.31875	6.3175	43	93	122.5	77	49	149	5.58477	6.66998	6.70151	6.40928	5.38636	7.15686
ASCRP4002231	0.388117	0.999821	1.81401	up	mmu_circRNA_34942	2_163926332_163909366_-16966|13.31|4|4	25714049	chr2	+	164083629	164100596	exonic	NM_021420	Stk4	AGGAAGGAACCATGAAAAGTCTTATGGCAGCGTGTACAAGGCTATTCATAAAGAGACTGG	145.167	88.5	7.13008	6.2709	120.5	240	75	139.5	42	84	7.24628	8.19964	5.94432	7.29073	5.2092	6.31277
ASCRP4002232	0.4484	0.999821	1.41346	up	mmu_circRNA_001794	mm9_circ_001794	circBase	chr13	-	9720772	9735466	exonic	NM_144516	Zmynd11	AGGAAGGATATTGGTTACCAGGAGATGAGATTCTAAAGAAGTAAACAGGTCATGGCACGT	111.333	90.6667	6.82282	6.32359	87	153	94	100.5	47	124.5	6.7758	7.44012	6.25254	6.76368	5.35439	6.85271
ASCRP4002234	0.509974	0.999821	1.78629	up	mmu_circRNA_19280		25070500	chr3	-	51308049	51326037	sense overlapping	NM_023502	Elf2	AGGAAGTTGAGACGGAGAATTCAGAAACAGAGTAGTTCCAGAGAACCTGCTGGTTTAGAG	246	188.333	7.85495	7.01799	82	314	342	123	48.5	393.5	6.62805	8.64278	8.29402	7.05521	5.30659	8.69216
ASCRP4002235	0.562501	0.999821	1.68598	up	mmu_circRNA_005039	mm9_circ_005039	circBase	chr3	-	51308049	51326035	exonic	NM_023502	Elf2	AGGAAGTTGAGACGGAGAATTCAGAAACAGTAGTTCCAGAGAACCTGCTGGTTTAGAGTT	280.833	230.833	8.05205	7.29847	90.5	354	398	145	56.5	491	6.82222	8.80975	8.52419	7.36006	5.49964	9.0357
ASCRP4002237	0.985733	0.999821	1.00495	up	mmu_circRNA_38638	5_60756176_60660702_-95474|18.68|1|3	25714049	chr5	-	60269462	60364937	intergenic			AGGAATATGATTGACTCATATATCTTGAGAGAGCTGTTCTCCCAGGAGTGCTGACACAGG	919.167	1663.83	10.1749	10.1678	1016	928	813.5	1063.5	3282.5	645.5	10.3425	10.3948	9.78748	10.4349	10.538	9.53056
ASCRP4002238	0.673141	0.999821	1.05922	up	mmu_circRNA_009149	mm9_circ_009149	circBase	chr19	-	40393387	40402310	exonic	NM_009166	Sorbs1	AGGAATCTCCGAAGCATGAAAGCAAGTCAGAGCCCTCCAGAGCTGCATCTGGGAAGACTC	88.5	87	6.41215	6.32914	59	81.5	125	75	97	89	6.07846	6.47157	6.68641	6.24781	6.3589	6.38071
ASCRP4002239	0.476816	0.999821	1.21206	up	mmu_circRNA_33158	2_24740222_24708185_-32037|19.29|2|2	25714049	chr2	-	24852664	24884702	exonic	NM_172545	Ehmt1	AGGAATTCTGTCTTCCCAGACAGAAAATGAAGATACACCTATGGCTGCTGATGAAGGTTC	74.5	64.5	6.17007	5.89262	46	77.5	100	54	49	90.5	5.75026	6.38503	6.37493	5.8285	5.43441	6.41493
ASCRP4002241	0.248815	0.999821	2.4441	up	mmu_circRNA_22075	10_59195905_59190705_-5200|15.84|2|2	25714049	chr10	+	59727956	59733157	exonic	NM_144822	Micu1	AGGACAAGAAGAAGAAGCGCTCTGGATTCAGAGACAGAAAAGATGTTTCGTCTTAACACC	300.333	154.167	8.27937	6.99007	231	480	190	219.5	52	191	8.21469	9.29929	7.32412	7.98153	5.48092	7.50774
ASCRP4002243	0.598285	0.999821	1.26524	up	mmu_circRNA_19953	1_37876485_37861474_-15011|12.80|6|8	25714049	chr1	-	37804628	37819640	exonic	NM_207228	Tsga10	AGGACACGAATCTGGAGGTTAACAAGTTGAAGAACATATTAAAGTCTGAGACTTTTATAT	88.8333	86.6667	6.52535	6.18594	82	73.5	111	67	40	153	6.70842	6.32856	6.53906	6.18309	5.17633	7.19838
ASCRP4002245	0.437871	0.999821	1.05211	up	mmu_circRNA_39792	6_5084174_4855226_-228948|20.46|2|2	25714049	chr6	+	4905225	5134174	exonic	NM_181595	Ppp1r9a	AGGACAGCCTGGAGAGGAAGATGAACCTCTAGTCTTGCTTTGAAAAAAGCTATTTTGTGT	46.8333	47.5	5.5209	5.44761	40.5	49	51	41.5	54	47	5.49964	5.61206	5.451	5.30659	5.5155	5.52074
ASCRP4002251	0.546211	0.999821	1.07994	up	mmu_circRNA_21452	1_182611356_182595914_-15442|18.95|2|2	25714049	chr1	+	180665782	180681225	exonic	NR_120498	Lin9	AGGACCTGAACAAAGTTCTGCATAAAGTTCAGCAGTATTGCTATGAGATGTTCTTCTGCA	46.3333	43.1667	5.47533	5.36437	41.5	43.5	54	48	48.5	33	5.5467	5.40917	5.47011	5.61206	5.42605	5.055
ASCRP4002254	0.708348	0.999821	1.09516	up	mmu_circRNA_43925	9_30861898_30860825_-1073|15.27|11|24	25714049	chr9	+	31053239	31054313	exonic	NM_172765	Zbtb44	AGGACCTTCTGATCAGTCCACAGTCTTCCTCTATAGGATAATTCAGATTCATTGCATCCT	154.167	168.167	7.36316	7.23202	163	149.5	150	152	239.5	113	7.7182	7.40509	6.96619	7.45459	7.49447	6.74699
ASCRP4002255	0.992097	0.999821	1.00112	up	mmu_circRNA_44670	9_77305934_77281801_-24133|17.85|1|3	25714049	chr9	-	77433993	77458127	exonic	NM_172528	Lrrc1	AGGACGAAGATGAAAACGAAACGTCTCTATAACCTGGCTTCACTGGAACTGAGAGAGAAT	166.167	193	7.46999	7.46837	156.5	148	194	176.5	245.5	157	7.65936	7.38653	7.36408	7.6408	7.52678	7.23755
ASCRP4002256	0.261954	0.999821	1.13221	up	mmu_circRNA_28797	15_76936099_76924881_-11218|15.30|9|20	25714049	chr15	-	77094450	77105669	exonic	NM_053104	Rbfox2	AGGACGGATTTTACGGTGCTGACCTCTATGGATTCGGGTTCGTAACTTTCGAGAATAGTG	94.3333	88	6.55898	6.37984	69	81	133	75	88	101	6.43035	6.46206	6.78455	6.34861	6.26354	6.52738
ASCRP4002258	0.896069	0.999821	1.07489	up	mmu_circRNA_29403	16_20107716_20106736_-980|18.79|3|3	25714049	chr16	+	20106662	20107643	exonic	NM_029436	Klhl24	AGGACTAGGCCACGCAGTTACATAAAGAAGATCCCTAGGAGCCATTTCTCAGCAATTATA	224.333	237.167	7.78814	7.68395	101.5	210.5	361	172.5	116	423	7.00181	7.99432	8.3683	7.6408	6.61829	8.79277
ASCRP4002261	0.947309	0.999821	1.00695	up	mmu_circRNA_35301	3_40738951_40737446_-1505|18.58|1|2	25714049	chr3	+	40933523	40935029	exonic	NM_026622	3110057O12Rik	AGGACTCTTCAGACAGATTCTTTCAAAATGGGACACGAGTTCATGAATCACTTGCCTAGC	83.3333	86.5	6.39661	6.38662	74	66	110	85	85.5	89	6.48371	6.19709	6.50901	6.55832	6.20933	6.39221
ASCRP4002262	0.249273	0.999821	1.21187	up	mmu_circRNA_22440	10_90628814_90621493_-7321|14.82|6|7	25714049	chr10	-	91158747	91166069	exonic	NM_001080129	Tmpo	AGGACTGAGCACAATCAGAAAGCCACAAAGAAAACTGATAAGCCCAGGCTAGAAGATAAA	65.6667	58.3333	6.02139	5.74416	52	57	88	65	52	58	5.93452	5.94822	6.18144	6.05875	5.4035	5.77022
ASCRP4002263	0.780651	0.999821	1.04643	up	mmu_circRNA_19157		25070500	chr16	+	15698793	15708932	sense overlapping	NM_011159	Prkdc	AGGACTGCAAGGAAGGATGGTATTGTGGACCCTGTTGACAGTACTTTAAGAGATTTTTGT	58.6667	59.8333	5.85248	5.787	48	66	62	62	51	66.5	5.75026	6.13258	5.6746	5.96178	5.451	5.94822
ASCRP4002264	0.58733	0.999821	1.62963	up	mmu_circRNA_000155	mm9_circ_000155	circBase	chr16	+	33421320	33434974	exonic	NM_011749	Zfp148	AGGACTGCAGTATGCACTCAATGTCCCTGATAGAAGAGAAGAATCAGTGGTTTGGAAATT	496.333	414.167	9.01965	8.31511	194	507	788	262.5	106	874	7.95028	9.39873	9.70993	8.28711	6.48371	10.1745
ASCRP4002266	0.81602	0.999821	1.0142	up	mmu_circRNA_30189	17_5996961_5990136_-6825|19.38|3|3	25714049	chr17	+	5990135	5996961	exonic	NM_011523	Synj2	AGGACTTCAGGAACCAGCTATTGCATGTGCCTCTGCGGCAGCACCAGGTGAACTGTCATA	61.1667	64.5	5.92918	5.90883	54	54	75.5	53.5	77	63	5.95211	5.86403	5.9714	5.78556	6.04425	5.89668
ASCRP4002271	0.589382	0.999821	1.27956	up	mmu_circRNA_015028	mm9_circ_015028	circBase	chr2	+	156745834	156749356	exonic	NM_146128	Dlgap4	AGGAGACCAAAGAGAACAACCTCTCTGAAGAAGGTTCATCATGCCTAGTGGCATATAAGA	76	64.6667	6.05987	5.70421	45	66	117	47	35	112	5.52074	6.08909	6.56976	5.5155	4.90259	6.69456
ASCRP4002273	0.1097	0.999821	1.11493	up	mmu_circRNA_28162	15_5162130_5158369_-3761|16.42|2|2	25714049	chr15	+	5208368	5212130	exonic	NM_026213	Ttc33	AGGAGAGATAGTTCTGATACAAGGAGGCAATTCAGAAGTGGGATGAAGCACTACAGCTAA	29.6667	29	4.8679	4.71095	28	30	31	29	32	26	4.97699	4.78985	4.83685	4.61538	4.72328	4.79419
ASCRP4002276	0.874045	0.999821	1.01222	up	mmu_circRNA_21757	10_24006955_23964046_-42909|19.71|2|2	25714049	chr10	+	24244239	24287149	exonic	NM_021509	Moxd1	AGGAGATCTACAGACCTGTCACGACTATTTCACAAACGCAGACAGAGAGTTGGAAAAAGA	33.6667	34.3333	5.0259	5.00838	31	31	39	32	38	33	5.08719	4.84103	5.14949	4.9539	4.97699	5.09425
ASCRP4002277	0.942213	0.999821	1.0079	up	mmu_circRNA_45157	9_111102339_111092672_-9667|19.12|1|2	25714049	chr9	+	111190167	111199835	exonic	NM_027742	Lrrfip2	AGGAGCAGATGGCAGAGTTTTATAGAGAGAACGAAGAGAAGTCAAAGCCTTCATCTCGAA	44.5	45.8333	5.39166	5.38031	35	41.5	57	39.5	47	51	5.19614	5.40917	5.56966	5.24452	5.3217	5.57471
ASCRP4002280	0.431234	0.999821	1.22758	up	mmu_circRNA_36295	3_151800722_151791000_-9722|23.62|3|3	25714049	chr3	-	152128035	152137758	exonic	NM_016867	Gipc2	AGGAGGAGCTCTTTACTTTGCAGTTAATAGAACCCAAGAAGGCTTTTGATCTTATTTTGT	70.3333	61.1667	6.15573	5.85992	61	91	59	68.5	59	56	6.1864	6.64677	5.63402	6.19463	5.64607	5.73904
ASCRP4002281	0.381207	0.999821	1.34868	up	mmu_circRNA_28780	15_75895031_75894021_-1010|18.21|3|3	25714049	chr15	-	76063590	76064601	exonic	NM_134089	Scrib	AGGAGGAGTATACAGAAGACGACTATAACGAGGGCCTACAGCGTAGGGCCACACCTCATC	57	44.1667	5.68659	5.25504	41	65	65	44	30	58.5	5.26967	6.06236	5.72775	5.4035	4.54588	5.81575
ASCRP4002282	0.516151	0.999821	1.09699	up	mmu_circRNA_004724	mm9_circ_004724	circBase	chr11	+	87146933	87149363	exonic	NM_197987	Trim37	AGGAGGTAGAACATCAGGAAAGAAATGTAGAAGCTGTAAGAAATGCAAAGGACGAGCGTG	37.1667	36.3333	5.13583	5.00228	31	37	43.5	35	34	40	4.97699	5.17965	5.25084	4.97699	4.72328	5.30659
ASCRP4002285	0.370346	0.999821	2.43394	up	mmu_circRNA_015633	mm9_circ_015633	circBase	chr13	-	23551474	23581741	sense overlapping	NM_175655	Hist1h4f	AGGAGTGAAGCGCATCTCCGGTCTCATCTACGAGGAAACCCGCGATGCGCTTCACTCCTC	2237	1362	11.3422	10.0589	965	2007	3739	1016	352	2718	10.2669	11.5526	12.207	10.3661	7.95222	11.8583
ASCRP4002287	0.741164	0.999821	1.34199	up	mmu_circRNA_004975	mm9_circ_004975	circBase	chr15	+	95912304	95920378	exonic	NM_175344	Ano6	AGGATAACTGCACTTGGAGAGGAAAAGACAAGCATACGAATCTAACCTTATCTGCCATGG	295.167	283.167	8.07209	7.64772	99	238.5	548	182	65.5	602	6.93999	8.20495	9.07133	7.69344	5.84742	9.40229
ASCRP4002288	0.0895312	0.999821	1.24084	up	mmu_circRNA_40722	6_108768607_108763621_-4986|14.54|19|57	25714049	chr6	+	108813626	108818613	exonic	NM_026011	Arl8b	AGGATAATATAGTCCGGTCAATTCAGTGAAGATATGATACCCACAGTGGGCTTCAACATG	112.5	95.3333	6.82618	6.51486	88	98	151.5	92	87	107	6.75591	6.74922	6.97338	6.65454	6.2791	6.61093
ASCRP4002289	0.444577	0.999821	1.25988	up	mmu_circRNA_19867	1_32529610_32390311_-139299|16.89|2|3	25714049	chr1	+	32333465	32472765	exonic	NM_133235	Khdrbs2	AGGATACAGAGCACCCCCACCTCCAGCTCATGATGCTTATGAAGAATATTTCAATTTTGT	1258	1987.33	10.6767	10.3435	1437	1093	1244	1194	4105	663	10.823	10.6289	10.5784	10.596	10.8495	9.58495
ASCRP4002292	0.695607	0.999821	1.12357	up	mmu_circRNA_35045	2_179674659_179655857_-18802|16.35|8|18	25714049	chr2	-	179921151	179939954	exonic	NM_001081092	Taf4a	AGGATCAGGAGCAGAGGAATGGTCCTCGTGCGGAGTGAGAATGGGCAGTTGTTAATGATC	89.6667	81.6667	6.40733	6.23925	51	86	132	59	68	118	5.85575	6.56976	6.7965	6.00173	5.91573	6.80028
ASCRP4002297	0.629077	0.999821	1.11588	up	mmu_circRNA_007694	mm9_circ_007694	circBase	chr16	-	17373349	17389457	exonic	NM_001001983	Pi4ka	AGGATCTGCATTTCACTATTTTGAAGGTTCAAAAGCTGCTTTGCATGTGCCCAGTAGATT	88.8333	82.3333	6.40538	6.2472	59	78.5	129	61	73	113	6.1049	6.39364	6.71759	6.05875	5.94822	6.73462
ASCRP4002299	0.580733	0.999821	1.22518	up	mmu_circRNA_43352	8_97592080_97585613_-6467|17.01|1|3	25714049	chr8	+	95061712	95068180	exonic	NM_001042715	Drc7	AGGATGAAGAAGGGCTGGATGATGATGATGATGATGTGGAAGACCTGATAGTCAAGAAGA	68.6667	63.1667	6.14171	5.84872	89	63.5	53.5	64	88	37.5	6.78564	6.12399	5.5155	6.13087	6.20933	5.20595
ASCRP4002301	0.831775	0.999821	1.04121	up	mmu_circRNA_33846	2_71350225_71344842_-5383|20.18|13|18	25714049	chr2	+	71506784	71512168	exonic	NM_025633	Metap1d	AGGATGGAGATATTATCAACATTGATGTCACGGTTGTCAGAGAATTCTGTCTTCGCCACT	63.6667	61	5.95148	5.89322	42	67	82	55	53	75	5.56966	6.17812	6.10665	5.88859	5.59972	6.19134
ASCRP4002303	0.27661	0.999821	1.16145	up	mmu_circRNA_000728	mm9_circ_000728	circBase	chr11	-	102306884	102306944	sense overlapping	NM_011551	Ubtf	AGGATGGCGGGGACTCTTCTGAGTCCAGCAAGGAAGATGATGAGAACGGTGACTCTTCTG	51.6667	42.5	5.57009	5.35416	39	51	65	38.5	40	49	5.29438	5.6746	5.74129	5.30659	5.2092	5.5467
ASCRP4002307	0.518531	0.999821	1.07357	up	mmu_circRNA_38356	5_29766689_29764137_-2552|15.35|3|3	25714049	chr5	+	29437596	29440149	exonic	NM_001033457	Nom1	AGGCAACAAGTTTCAGGACCAGAACAGGGTTGAGTGAGCCAAACATGGCTTCTATAAGTG	45.6667	44	5.47989	5.37746	37	48	52	35	54	43	5.34259	5.64607	5.451	5.15624	5.53896	5.43719
ASCRP4002308	0.529718	0.999821	1.34425	up	mmu_circRNA_018658	mm9_circ_018658	circBase	chr15	-	38045692	38048149	exonic	NM_001081359	Ubr5	AGGCAACACTCTGGGGTTACGGGAAGTTTCAGAGAAGCTGAACAAGTACAATTTGAACAG	192	162.667	7.60084	7.17404	118.5	152	305.5	172	77	239	7.24628	7.47568	8.08056	7.62017	6.04425	7.85768
ASCRP4002310	0.410979	0.999821	1.1202	up	mmu_circRNA_20659	1_114301433_114297573_-3860|17.12|2|2	25714049	chr1	-	112400995	112404856	sense overlapping	TCONS_00000447	XLOC_001129	AGGCAATATGTCAATATGAGCACACCCAGACACCAGAGCTCTGTCAGAAATCACATAATT	61.5	59.1667	5.99427	5.83052	65	54.5	65	53	66.5	58	6.34566	5.85159	5.78556	5.80504	5.88147	5.80504
ASCRP4002315	0.649002	0.999821	1.03952	up	mmu_circRNA_37155	4_94218156_94215810_-2346|18.84|7|8	25714049	chr4	-	94549118	94551465	exonic	NM_026368	Caap1	AGGCAGATGATGGCTGTAAGGTGGCACCTGATTTAATCAGTCAGAAACCAAGTATCTTTT	39.5	38.6667	5.15911	5.10319	35	40.5	43	37	47	32	4.97699	5.29438	5.20595	5.15624	5.17633	4.97699
ASCRP4002316	0.772113	0.999821	1.01999	up	mmu_circRNA_39849	6_13974724_13970149_-4575|16.48|3|3	25714049	chr6	+	14020148	14024724	intronic	AK143417		AGGCAGTTGTGAGTCATCCAGCATTGTTCCTGGGAACTAAAGGAATACAAAACACAAAAA	185.5	209.833	7.6503	7.62174	157	173	226.5	190	253.5	186	7.68529	7.6534	7.61221	7.79437	7.5777	7.49314
ASCRP4002319	0.668358	0.999821	1.32448	up	mmu_circRNA_20786	1_129368152_129342819_-25333|18.93|2|2	25714049	chr1	+	127446241	127471575	exonic	NM_145128	Mgat5	AGGCATGCTGCAGAGAATCAACGCTTTCATTGAAAAACAGAATAAGAAAATCTACCTGGA	202.333	142.833	7.35648	6.95105	70	123	414	138	66.5	224	6.36767	7.10715	8.59461	7.2589	5.81895	7.77529
ASCRP4002320	0.738783	0.999821	1.1891	up	mmu_circRNA_45229	9_115189637_115185822_-3815|20.12|8|11	25714049	chr9	-	115276703	115280519	exonic	NM_024222	Stt3b	AGGCATTGCCATTTTTGCGCTTCAGTTCACTTACTACTTATGGGTTTAACTATAGATCAA	131.5	121.333	6.8968	6.64693	63.5	102	229	73	67	224	6.25884	6.7965	7.63507	6.31125	5.86609	7.76345
ASCRP4002322	0.445987	0.999821	1.09044	up	mmu_circRNA_20069	1_53227302_53226944_-358|10.00|2|12	25714049	chr1	-	53170099	53170458	sense overlapping	NM_027070	1700019A02Rik	AGGCCAGCCAGAGCAGATCCATGAGCAAAGCATCAGGAGATTTAATATGAGAATTAAGAA	34.1667	32.3333	5.20061	5.0757	36	31.5	35	32	38	27	5.43163	5.11521	5.055	5.15624	5.17633	4.89452
ASCRP4002326	0.463822	0.999821	1.12558	up	mmu_circRNA_21450	1_182597589_182580873_-16716|12.67|1|3	25714049	chr1	+	180650741	180667458	exonic	NR_120498	Lin9	AGGCCTTGGGACTCACACCATTCCTGACTATGAAGTTCTTAGGGAAGTTTATCTAACACA	72.8333	73.1667	6.25937	6.0887	68	73	77.5	72	92.5	55	6.39221	6.36183	6.02407	6.25884	6.26823	5.73904
ASCRP4002327	0.80618	0.999821	1.05205	up	mmu_circRNA_29554	16_32902631_32884210_-18421|16.32|1|2	25714049	chr16	+	32884123	32902545	exonic	NM_027226	Fyttd1	AGGCGTCCCTCTACAGTTTGACATAAATAGTGTGGGAAAACAGATGATATTATCAAACTG	151.667	167.167	7.35386	7.28065	172.5	140.5	142	144.5	218	139	7.79978	7.34202	6.91978	7.39262	7.40047	7.04887
ASCRP4002330	0.204479	0.999821	1.10012	up	mmu_circRNA_45780	X_140783962_140775263_-8699|11.02|9|11	25714049	chrX	+	144340719	144349419	exonic	NR_037145	Alg13	AGGCTATTTCCCTGAAATAGTCGAGATTTCATTATTTATCGTTATCCTGGAAAGCCACCA	35.1667	34	5.10008	4.96242	33.5	35	37	34.5	33.5	34	5.11174	5.09425	5.09425	4.97699	4.79852	5.11174
ASCRP4002331	0.93645	0.999821	1.02256	up	mmu_circRNA_23644	11_72402449_72399988_-2461|17.66|1|3	25714049	chr11	-	72586485	72588947	intergenic			AGGCTCAAGTTATGGTGGCAGGAAACAAGGCTCCACTGTATTAACCACCGGATAAGAAGT	88.3333	105.833	6.5086	6.47642	88	85	92	73.5	179	65	6.74699	6.53258	6.24622	6.29756	7.15264	5.97904
ASCRP4002333	0.870357	0.999821	1.07346	up	mmu_circRNA_35216	3_32080948_32077753_-3195|18.11|9|18	25714049	chr3	+	32178830	32182026	exonic	NM_028231	Kcnmb2	AGGCTCCTCCTCTACCACACGGAAGAGACCATGAAGATCAATCAAAAGAAATATCTACCA	558	1021.17	9.32797	9.22571	725	420	529	485	2267.5	311	9.8507	9.11806	9.01516	9.27184	10.1124	8.29287
ASCRP4002334	0.680113	0.999821	1.03437	up	mmu_circRNA_28237	15_10699069_10668832_-30237|17.69|1|2	25714049	chr15	+	10739076	10769314	sense overlapping	NR_045063	4930556M19Rik	AGGCTCCTTTGGGAGGCCTTGTGGATAAGAGACCTCAAGAATGATACAACTAGAATGAAG	34	33.6667	5.02162	4.97287	35	33	34	35	36	30	5.13929	5.05138	4.87418	5.10477	4.83685	4.97699
ASCRP4002335	0.333431	0.999821	1.16261	up	mmu_circRNA_25322	12_74282911_74280192_-2719|18.34|2|3	25714049	chr12	+	73179204	73181924	exonic	NM_008612	Mnat1	AGGCTCTGAAAAGGAAGAACAAGCAGGCCTTTTTAGATGAGCTGTTTTCAATTTGACCAA	42.3333	39.6667	5.32773	5.11036	34	42	51	40	33	46	5.19614	5.3921	5.39496	5.20595	4.75033	5.37482
ASCRP4002343	0.662029	0.999821	1.38095	up	mmu_circRNA_005791	mm9_circ_005791	circBase	chr4	+	117582599	117615241	exonic	NM_080469	Eri3	AGGCTTGCCAGTGGCGGATTACTTCAAGCAGTGGATTAATCTAAAAAAGGAAATCATTGA	424.333	387.333	8.76254	8.29688	197	330	746	221	150	791	7.97246	8.69723	9.61791	8.01956	6.95509	9.91599
ASCRP4002345	0.333022	0.999821	1.14009	up	mmu_circRNA_41443	7_63150517_63143192_-7325|13.66|2|2	25714049	chr7	+	55887821	55895147	exonic	NM_011370	Cyfip1	AGGGAACCACTGCGACAGGCCATCAAGAAGAAAAAGAACGTAATCCAGAGGTGGACCTGC	54.8333	48	5.73791	5.54876	43	51.5	70	44	44	56	5.60714	5.75916	5.84742	5.61206	5.25084	5.78338
ASCRP4002346	0.891091	0.999821	1.02219	up	mmu_circRNA_39086	5_106339320_106320137_-19183|14.61|2|2	25714049	chr5	+	105891117	105910301	exonic	NM_018759	Zfp326	AGGGAAGCAGCATATGGGTGATTTTGGAAGCTTCCATAGACCTGGAATTATTGTTGACTA	65	67.6667	5.9895	5.95783	53	64	78	59	57	87	5.9207	6.00173	6.04607	5.9207	5.60714	6.34566
ASCRP4002347	0.922688	0.999821	1.02297	up	mmu_circRNA_45156	9_111108351_111091266_-17085|20.38|4|5	25714049	chr9	+	111188761	111205847	exonic	NM_027742	Lrrfip2	AGGGACGAGCTCATCGAGTTGGATGAAAAATCTGACAAACAGTATGCTGAAAACTACACA	67.1667	69.1667	5.98966	5.9569	49	66.5	86	58.5	53	96	5.75026	6.06236	6.15637	5.90071	5.48092	6.48908
ASCRP4002349	0.0490257	0.999821	1.11851	up	mmu_circRNA_41344	7_51059144_51057450_-1694|15.19|4|6	25714049	chr7	+	43802079	43803774	sense overlapping	NM_008940	Klk8	AGGGACTGATCCTGAGAACTTTCCAAACACCCTCAACTGTGCGGAAGTGAAAATCTATTC	39.8333	37.5	5.28	5.11842	36	40.5	43	35.5	42	35	5.38636	5.24768	5.20595	5.10477	5.15624	5.09425
ASCRP4002350	0.510861	0.999821	1.51657	up	mmu_circRNA_007078	mm9_circ_007078	circBase	chr12	+	3442473	3457209	exonic	NM_172421	Asxl2	AGGGAGAAAGAGCAGGTGGAAAAGGAAAGGTCTTAGAAAAATACCCTAATACACCCATGA	193.667	157.667	7.57231	6.9715	93	206	282	118	59	296	6.79216	7.96238	7.96238	7.02507	5.66988	8.21954
ASCRP4002351	0.711579	0.999821	1.08949	up	mmu_circRNA_001434	mm9_circ_001434	circBase	chr17	+	70761074	70787209	exonic	NM_027712	Dlgap1	AGGGAGAACAACCTCCCAGAAGACATGTCATCTTGCATTACAACATATAAGAAGACACCA	34.6667	35.1667	5.00023	4.87658	30	35	39	33	27	45.5	4.94222	5.00347	5.055	4.84939	4.35429	5.42605
ASCRP4002354	0.950793	0.999821	1.0151	up	mmu_circRNA_017077	mm9_circ_017077	circBase	chr2	+	119921365	119921842	exonic	NM_013720	Mga	AGGGATGGAGAGGAAAATTTCAAAATGCTTCTGCATCTAGGAATGAAGTGGGCTTAAAAC	109.5	113.333	6.75991	6.73829	74.5	101	153	108	83	149	6.49775	6.78018	7.00181	6.9038	6.16478	7.14629
ASCRP4002357	0.81188	0.999821	1.19498	up	mmu_circRNA_010446	mm9_circ_010446	circBase	chr14	-	56748834	56772006	exonic	NM_025682	Pspc1	AGGGCGGCTTTAAACCAAACTATATGGAAAATGAATCGAGAACACTGGCTGAAATTGCAA	311.833	321.167	8.26887	8.01189	120.5	293	522	223	106	634.5	7.27878	8.53752	8.99032	8.04913	6.48371	9.50282
ASCRP4002358	0.860198	0.999821	1.01219	up	mmu_circRNA_20092	1_54371060_54357150_-13910|16.57|2|6	25714049	chr1	+	54300305	54314216	exonic	NM_030025	Ccdc150	AGGGGAAACTCCAGAGACCATTTAATCCTTGAGCACAATCAGTGTCTTCAGAAATCACAG	32.1667	32	4.8793	4.86182	31	30.5	35	33	36	27	4.84521	4.8157	4.97699	4.9265	4.9539	4.70507
ASCRP4002361	0.991938	0.999821	1.00104	up	mmu_circRNA_26297	13_49017619_49017051_-568|11.51|1|2	25714049	chr13	-	48921681	48922250	exonic	NM_001033268	Fam120a	AGGGGCGACCAACCCGACCAAATCCATTTGGAATGCCTGGGATGGTGCCACCATATGTTC	59	59	5.83796	5.83646	49	51	77	51	64	62	5.85575	5.61206	6.04607	5.72548	5.84742	5.93649
ASCRP4002362	0.470057	0.999821	1.15649	up	mmu_circRNA_28142	15_3501685_3395525_-106160|16.56|2|2	25714049	chr15	-	3445524	3551685	intronic	ENSMUST00000160343	Ghr	AGGGTCACATTGAAAAAGGAGATCATGTGAGAGAATGTATAGTGAGCCAATGACATGAGG	31.6667	28.3333	4.88949	4.67974	25	35	35	30	25	30	4.63002	5.13587	4.90259	4.90259	4.24212	4.89452
ASCRP4002363	0.642456	0.999821	1.2464	up	mmu_circRNA_26843	13_100898316_100896542_-1774|19.46|16|71	25714049	chr13	+	100126586	100128361	exonic	NM_011420	Smn1	AGGGTCAGGATTAGGACCAGGAAAGAGTGATGATTCTGACATTTGGGATGATACAGCATT	65.8333	65.1667	5.93621	5.61844	41.5	64	92	50.5	35	110	5.49964	6.09965	6.20933	5.57723	4.61046	6.66761
ASCRP4002368	0.0586886	0.999821	1.14211	up	mmu_circRNA_26326	13_51817749_51808048_-9701|19.04|2|4	25714049	chr13	-	51712678	51722380	exonic	NM_013660	Sema4d	AGGGTGTGCAAGGTATATTGGAAGGTCTCTGAAGACAAAAAATCCAAGTGTGCAGAGAAG	45.8333	43.3333	5.50419	5.31249	40.5	42	55	39	51	40	5.52074	5.3921	5.59972	5.24452	5.38636	5.30659
ASCRP4002369	0.278533	0.999821	1.09673	up	mmu_circRNA_35653	3_83089365_83073078_-16287|14.94|2|2	25714049	chr3	+	83269155	83285443	intergenic			AGGGTTGAAGCTGAAGACACGGATTCAGGGATTATTTACTTAACATCAACTCTCAGCCAT	30.3333	29.8333	4.96097	4.82776	31	29	31	29	31	29.5	5.13929	4.84103	4.90259	4.84939	4.72328	4.9106
ASCRP4002372	0.82389	0.999821	1.11076	up	mmu_circRNA_45393	X_19958945_19954007_-4938|18.06|20|92	25714049	chrX	+	20376880	20381819	exonic	NM_133669	Rp2h	AGGGTTTTCCAGGAAAAGGCATCAGATTTTTTACTTCTTCTAAACAAAGGTTGATCCAAA	128	120.667	6.84784	6.6963	61	110	213	91	67	204	6.13258	6.89726	7.51368	6.59734	5.88859	7.60296
ASCRP4002376	0.951254	0.999821	1.01324	up	mmu_circRNA_42141	7_121370688_121365157_-5531|14.33|1|2	25714049	chr7	-	114221642	114227174	exonic	NM_033370	Copb1	AGGTAGCATCAACAGAAAACGGAATAATTTTTGGCAATATAGTCTTTTGTTGCTGAGGCT	39.3333	38.6667	5.18621	5.16723	26	38	54	38	35	43	4.71426	5.26967	5.57471	5.24452	4.88236	5.37482
ASCRP4002381	0.10129	0.999821	1.14721	up	mmu_circRNA_33248	2_29966852_29963015_-3837|14.26|2|2	25714049	chr2	-	30107494	30111332	exonic	NM_178694	Zer1	AGGTCATCCAGGTGGTGCTGAATGGCATGGAGTCCTACCAGGAGGTGACGGTATGTGGAG	71.8333	67.8333	6.20507	6.00693	67.5	70	78	63	75.5	65	6.35817	6.21095	6.04607	6.02776	6.03512	5.95792
ASCRP4002382	0.483626	0.999821	1.27535	up	mmu_circRNA_18941		25070500	chr1	+	64550846	64576332	sense overlapping	NM_009952	Creb1	AGGTCCGTCTAATGAAGAACAGGTAAGGTAACTAAATGACCATGGAATCTGGAGCAGACA	60.5	50.6667	5.80926	5.45836	39	68.5	74	46	34	72	5.31869	6.1864	5.92268	5.5155	4.78113	6.07846
ASCRP4002383	0.103757	0.999821	1.16322	up	mmu_circRNA_19137	15_62007481_62007022_-459|15.35|6|8	25070500	chr15	+	62175466	62175926	exonic	uc007vyk.1	Pvt1	AGGTCGGAACGGGTCCTCTAATGTGATAATTAGTATACCCTTTAAGCGTTCCAGAAGGAT	77.1667	71	6.2898	6.07167	70	70.5	91	71	74	68	6.41915	6.25727	6.19299	6.22709	5.96756	6.02037
ASCRP4002386	0.512878	0.999821	1.07855	up	mmu_circRNA_27992	14_105394980_105393444_-1536|18.73|2|2	25714049	chr14	-	104994226	104995763	intergenic			AGGTGCAGCATCAGTTGCAGTGGAGACTCCATAATATTCTAGATTCCAGAAAAACTTAGG	77.1667	77	6.28525	6.17615	72	69	90.5	74.5	92	64.5	6.44284	6.19709	6.21581	6.32031	6.29144	5.91672
ASCRP4002387	0.443744	0.999821	1.48487	up	mmu_circRNA_43449	8_112385229_112377573_-7656|15.77|1|2	25714049	chr8	-	109853672	109861329	sense overlapping	ENSMUST00000173980	Gm17344	AGGTGCCAGAGTGCCAGTGTTACAGATACAACACAAATGTTCCAGTTAGAAGAAGGAATT	2300.5	1928.83	11.3078	10.7375	3910	1981.5	1010	1835	2771.5	1180	12.2534	11.5256	10.1444	11.2297	10.3336	10.6491
ASCRP4002388	0.436632	0.999821	1.12601	up	mmu_circRNA_45286	9_121638798_121636434_-2364|20.21|3|4	25714049	chr9	+	121727315	121729680	exonic	NM_010918	Nktr	AGGTGGAGAATCAATTTATGGTGGATACTTTAAAGTTGGTCGAATTATGTTTCAGCTCTT	60.6667	58.8333	5.92964	5.75841	51	57	74	54.5	50	72	5.88859	5.94822	5.95211	5.72548	5.43441	6.11534
ASCRP4002390	0.980315	0.999821	1.00446	up	mmu_circRNA_45069	9_106984854_106926059_-58795|13.50|4|47	25714049	chr9	-	107023727	107082523	exonic	NM_153413	Dock3	AGGTGTACACAAACACAAAGTAGATCTTTTCTACAAACTCCGCCATGTGATGAATGAACT	88.1667	90	6.40051	6.39409	83	60.5	121	80	90	100	6.62805	5.93452	6.63895	6.37058	6.2791	6.53258
ASCRP4002393	0.630871	0.999821	1.14111	up	mmu_circRNA_009125	mm9_circ_009125	circBase	chr2	-	73659679	73679903	exonic	NM_001113246	Chn1	AGGTTCACAATTTCAAGATTTGGAAGTCAGACCAGAAACTTCAGGCTGTACTACGATGGA	44.6667	41.6667	5.428	5.23756	33	42	59	39	32	54	5.13929	5.47011	5.6746	5.36318	4.61046	5.73904
ASCRP4002395	0.720442	0.999821	1.14804	up	mmu_circRNA_20789	1_129698253_129688182_-10071|19.38|9|12	25714049	chr1	+	127791604	127801676	exonic	NM_028399	Ccnt2	AGGTTGAAGAGGATTCGAAACTGGAGGATAATATCACCTACTGCATTGTTTTTGGCTGCA	75.5	72.1667	6.13391	5.93473	43.5	78.5	104.5	53.5	46	117	5.5467	6.41634	6.43869	5.72548	5.3217	6.75703
ASCRP4002396	0.453167	0.999821	1.0828	up	mmu_circRNA_19379		25070500	chr5	-	121604251	121622823	sense overlapping	NM_028037	Acad10	AGGTTGATTGGGTATTCAGAGAGGGCCCTGGCACTCATGAAGACACGGGTGGTGATGTCC	61.3333	61.3333	5.97597	5.86121	57	61.5	65.5	55	60	69	6.13258	6.01852	5.77681	5.88859	5.69331	6.00173
ASCRP4002397	0.218685	0.999821	1.12617	up	mmu_circRNA_36150	3_131248130_131242275_-5855|21.39|15|25	25714049	chr3	+	131579310	131585166	exonic	NM_011863	Papss1	AGGTTGTGGAGCTTCTTCAGGAACGGGGGATGCAGAGAGCAACCAACGTCACCTATCAAG	44.3333	42.5	5.46679	5.29537	37.5	48.5	47	38	47.5	42	5.36026	5.68865	5.35145	5.24452	5.37192	5.26967
ASCRP4002400	0.48188	0.999821	1.0988	up	mmu_circRNA_21859	10_40128172_40114131_-14041|16.22|12|18	25714049	chr10	+	40394324	40408366	intronic	NM_001291816	Cdk19	AGGTTTTACTGAAGAAAAGATGAAAAGGAATATGCACTTAAGCAAATCGAAGGCACAGGA	46	42.8333	5.39487	5.25894	39	46	53	38.5	42	48	5.19614	5.51023	5.47822	5.13587	5.09425	5.5467
ASCRP4002402	0.489722	0.999821	1.06415	up	mmu_circRNA_39129	5_108597182_108564441_-32741|18.33|1|2	25714049	chr5	+	108135421	108168163	exonic	NM_028481	Ccdc18	AGTAAACACGTTAGAAACAGAACCGGTAAAATTAGGAGGTAGTCAAGTCGGAAATGGAAT	57	56.6667	5.81142	5.72171	50	59	62	50	56	64	5.78338	5.93452	5.71636	5.71407	5.55439	5.89668
ASCRP4002403	0.679804	0.999821	1.04038	up	mmu_circRNA_32094	18_85531085_85530348_-737|15.92|2|2	25714049	chr18	+	85360955	85361693	sense overlapping	TCONS_00015137	XLOC_011375	AGTAACACACAAAACACCATTTGCAGGGAGATACATTTCCATGAACTGCGAGAGGAAAAG	38	38.6667	5.30056	5.24345	36	36	42	32	42	42	5.40634	5.31567	5.17965	5.055	5.23816	5.43719
ASCRP4002405	0.124645	0.999821	1.07272	up	mmu_circRNA_33861	2_73169214_73153489_-15725|17.95|5|5	25714049	chr2	+	73315431	73331157	exonic	NM_029022	Scrn3	AGTAACAGTAAGAAATGGAACCCTATTCCTGTGACACTTTTGTGGCATTACCTCCAGCAA	31.6667	31.5	4.89927	4.798	29	34	32	31.5	37	26	4.84521	4.95002	4.90259	4.7658	4.88236	4.74586
ASCRP4002408	0.893223	0.999821	1.02287	up	mmu_circRNA_25634	12_99907831_99896423_-11408|12.90|2|2	25714049	chr12	+	98658212	98669621	sense overlapping	NM_178914	Spata7	AGTAATCATGCCCTCAGGGGAACCACAAGACCAGGATGTGTTCATAGAAGAAATGACAAG	101.333	108.667	6.65912	6.6265	93	76	135	77	136	113	6.84959	6.3173	6.81049	6.3308	6.82541	6.72329
ASCRP4002409	0.855875	0.999821	1.02488	up	mmu_circRNA_006690	mm9_circ_006690	circBase	chr18	-	71321030	71342777	exonic	NM_007831	Dcc	AGTAATCCTGGTCGTCATGGAGATGGGGGTTATTGGCCAGTTGATACTAACTTGATTGAT	53.6667	55.8333	5.77559	5.74013	55	49.5	56.5	53	69	45.5	5.98285	5.75916	5.58477	5.77462	5.96756	5.47822
ASCRP4002413	0.454323	0.999821	1.03818	up	mmu_circRNA_38812	5_76694964_76658383_-36581|14.29|1|2	25714049	chr5	-	76229357	76265939	exonic	NM_007715	Clock	AGTACCCAGAGTGCTACAGTCACTACGTTCACTCAGGACAGACAGATAAGAGTATCTAGA	54.8333	54.8333	5.74009	5.68603	45	51.5	68	50	60	54.5	5.68164	5.6746	5.86403	5.71407	5.64607	5.69795
ASCRP4002416	0.795407	0.999821	1.10108	up	mmu_circRNA_33329	2_34299926_34290653_-9273|18.25|19|33	25714049	chr2	+	34435132	34444406	exonic	NM_177345	Mapkap1	AGTACTCCAAGTTTGATGGCAAGCTCAAAGATTAGAACGACTCCGCAAAGAGAGACAAAA	88	82.3333	6.33264	6.19372	49	76	139	69	51	127	5.78338	6.36183	6.85271	6.18309	5.5155	6.88256
ASCRP4002422	0.181434	0.999821	1.13198	up	mmu_circRNA_35081	2_181309742_181307779_-1963|11.81|3|3	25714049	chr2	-	181573073	181575037	exonic	NM_026765	Uckl1	AGTAGCCATTGACCTGATTGTGCAGCATGTTCACAGCCAGCTGGAAGAGCAGCAATGCAG	67.8333	61	6.04811	5.86927	55	65.5	83	51.5	75	56.5	5.9207	6.12399	6.09965	5.82002	6.04425	5.74354
ASCRP4002425	0.188795	0.999821	1.13767	up	mmu_circRNA_40914	6_123910085_123907113_-2972|17.20|1|2	25714049	chr6	-	123957094	123960067	exonic	ENSMUST00000176108	A330044P14Rik	AGTATAACAGCTCCATCCATTCTTACAAAAGGACCAACTTGTGAGAAGCACCAATGAGGA	80.6667	77.1667	6.31806	6.13198	74	72	96	64	94.5	73	6.41915	6.22227	6.31277	5.97904	6.32781	6.08909
ASCRP4002427	0.500215	0.999821	1.1306	up	mmu_circRNA_016684	mm9_circ_016684	circBase	chr14	-	72589753	72599142	exonic	NM_207636	Fndc3a	AGTATATGCCGCAGTATCAGTCTTCACAAGTATATGCAGATGTAGGTCCTGCTCAGGTTC	62.5	53.3333	5.83819	5.6611	42	51	94.5	47	53	60	5.52074	5.74129	6.25254	5.61206	5.5155	5.85575
ASCRP4002428	0.420813	0.999821	1.3645	up	mmu_circRNA_003073	mm9_circ_003073	circBase	chr5	-	66391626	66400281	exonic	NM_009686	Apbb2	AGTATCAACAGTGACCCAGAAGCCAAGATATCTGGAGTGATCACTCATTTCAGACAGATC	91.6667	72.5	6.43904	5.99066	52.5	91	131.5	61	44.5	112	5.90272	6.6244	6.78999	5.97904	5.26967	6.72329
ASCRP4002429	0.224975	0.999821	1.25799	up	mmu_circRNA_41221	7_25698735_25698418_-317|21.10|2|3	25714049	chr7	+	24913398	24913716	exonic	NM_008488	Arhgef1	AGTATCCTAGATCCTGCACGTTGGAACCGGGGAGAGCCATCCGTGCTGCTGTGGTCACTG	156.167	134.333	7.31503	6.98392	107	154	207.5	118	121	164	7.03335	7.44012	7.47162	7.00836	6.65574	7.28765
ASCRP4002433	0.783169	0.999821	1.04121	up	mmu_circRNA_38674	5_65694447_65676088_-18359|11.52|2|2	25714049	chr5	-	65284848	65303208	exonic	NM_011258	Rfc1	AGTATGAGATGGCTGCTGAGGCTGAGATGAAGATGATGACTTTGTATGTAAAAAGGCAGC	56.6667	60.6667	5.86892	5.81067	59	58	53	57	72	53	6.13258	5.94822	5.52597	5.87021	5.91573	5.64607
ASCRP4002436	0.0965187	0.999821	1.08313	up	mmu_circRNA_41783	7_89424795_89408642_-16153|19.87|6|7	25714049	chr7	+	82260131	82276285	exonic	ENSMUST00000032874	Sh3gl3	AGTCAAAGGAGTTGGCCGAAAGGAGCATGTTTAATTTTTTAGAAAATGATCTGTTTAGTG	104.833	105	6.72221	6.60701	93	95	126.5	98	118	99	6.7758	6.70093	6.68991	6.68641	6.60724	6.52738
ASCRP4002441	0.792788	0.999821	1.03727	up	mmu_circRNA_22512	10_98459616_98442338_-17278|19.07|3|5	25714049	chr10	+	98979703	98996982	exonic	NM_026482	Atp2b1	AGTCACCATCTCACTGGCTTACTCAGTCAAGGTTTAAGTGGAAATCCTGCAGATTTAGAA	222.5	267.167	7.94958	7.89679	214	186	267.5	234	367.5	200	8.14738	7.81774	7.88362	8.10675	7.99808	7.58554
ASCRP4002442	0.451004	0.999821	1.17242	up	mmu_circRNA_30049	16_91841855_91815647_-26208|16.13|2|2	25714049	chr16	+	91815401	91841610	exonic	NM_010587	Itsn1	AGTCACGATGAGATCACCATCCAGCCAGGAGATATAGTCATGGAATCTTTCTGACATTGA	96.6667	86.3333	6.56254	6.33305	61	83	146	66	81	112	6.2303	6.53258	6.92474	6.13942	6.15131	6.70842
ASCRP4002448	0.963153	0.999821	1.0097	up	mmu_circRNA_44658	9_77021810_76986157_-35653|15.52|2|2	25714049	chr9	-	77138349	77174003	exonic	ENSMUST00000183955	Mlip	AGTCAGGACACATACAATAAGGCAAATCTTTCTTCATCATCCTCAACAGCGTCTGAGAGC	138.333	144.667	7.13718	7.12325	122	96	197	157	133	144	7.29953	6.73123	7.38077	7.48376	6.80835	7.07764
ASCRP4002451	0.919358	0.999821	1.01235	up	mmu_circRNA_009299	mm9_circ_009299	circBase	chr15	-	68165752	68170223	exonic	NM_198644	Zfat	AGTCATAAGCTCCTTCACACGTCTGATGGACAAAAGGAGTTATTCTTGTCCTGTATGTGA	95.6667	105.333	6.60938	6.59167	82	90.5	114.5	76.5	111.5	128	6.59111	6.66347	6.57355	6.34122	6.53906	6.89474
ASCRP4002452	0.255365	0.999821	1.42499	up	mmu_circRNA_28367	15_32995982_32977810_-18172|21.73|2|2	25714049	chr15	-	33048054	33066227	intergenic			AGTCATATAAGACCAGAAAATGGCTACCAGATCACGTAGCTGGCTCCCTCTTGTAATACA	1638.5	1654.83	11.0768	10.5658	1273.5	2110	1532	1392	2419.5	1153	10.6872	11.7201	10.823	10.9026	10.1851	10.6097
ASCRP4002453	0.380598	0.999821	1.11765	up	mmu_circRNA_39203	5_115242298_115235950_-6348|15.91|2|3	25714049	chr5	+	114785940	114792289	exonic	NM_026718	Ankrd13a	AGTCATCAACACCAGCCTGGATACTAAGAACGTTGCCTTTGAGAGAATGCAGAGGCCTTG	95.5	88.5	6.51892	6.35846	80	78	128.5	70	89	106.5	6.50901	6.34048	6.70727	6.23987	6.2295	6.606
ASCRP4002455	0.996299	0.999821	1.00056	up	mmu_circRNA_24120	11_95836637_95827491_-9146|17.81|1|2	25714049	chr11	-	95966176	95975323	exonic	NM_009951	Igf2bp1	AGTCATTGTTAAGATCATCGGACATTTCTATGCCAGCCAGTGAACACTGAAAGTGAGACA	44.5	45.8333	5.3997	5.3989	39.5	39	55	41	57	39.5	5.451	5.22214	5.52597	5.26967	5.66988	5.25715
ASCRP4002458	0.512642	0.999821	1.19399	up	mmu_circRNA_25386	12_79663885_79555744_-108141|16.58|4|4	25714049	chr12	+	78454756	78562898	exonic	NM_145965	Gphn	AGTCCAGGTGCAGCAGCAAGGAGAACATTCTAAGAGCCAGCCACAAAAGAAGTAATAGAG	136.5	129	7.13653	6.88075	101	134	174.5	111	93	183	6.98766	7.22314	7.19879	6.94829	6.24622	7.44772
ASCRP4002459	0.882205	0.999821	1.06044	up	mmu_circRNA_43922	9_29169480_29151106_-18374|15.20|2|2	25714049	chr9	-	29343520	29361895	intronic	ENSMUST00000075069	Ntm	AGTCCCAGCATGGTTCTTCCGCAACTAACAGCAGAAACCTTGTAAAATTTTTATGAAGCA	195.833	238.5	7.73602	7.65137	223.5	206	158	238	353	124.5	8.19493	7.97246	7.04068	8.14675	7.95464	6.85271
ASCRP4002465	0.846752	0.999821	1.02138	up	mmu_circRNA_008058	mm9_circ_008058	circBase	chr4	-	91308610	91311663	exonic	ENSMUST00000107116	Elavl2	AGTCCTGTAAGCTTGTAAGAGACAAAATAACAGACGGCAACTCCAAACTAACATGGCAGT	46.5	49.6667	5.62101	5.59049	41.5	50	48	48	47	54	5.66515	5.77462	5.42325	5.64607	5.38636	5.73904
ASCRP4002466	0.507186	0.999821	1.08436	up	mmu_circRNA_39554	5_138353180_138334950_-18230|17.64|2|2	25714049	chr5	-	137893721	137911952	sense overlapping	NM_007819	Cyp3a13	AGTCTAGCTTAGTGAACCAGTGCCTTTCAAGGGTACTTACAGAGTCATGGCGCTTTGGTC	69.3333	67.5	6.20749	6.09065	71	62	75	62.5	74	66	6.50901	6.11361	5.99986	6.17313	6.07846	6.02037
ASCRP4002470	0.832724	0.999821	1.05536	up	mmu_circRNA_29792	16_49239185_49236215_-2970|19.96|2|2	25714049	chr16	-	49236101	49239072	sense overlapping	uc007zke.1	AK006389	AGTCTCATCTGGGTTCTCCTGTCTTTGACCAAGGTTTGGCACAGCTAACCTTTAAAAATA	855.667	1158.83	10.029	9.9513	1019	830	718	1058	1754	664.5	10.3471	10.1773	9.56271	10.4323	9.82482	9.5968
ASCRP4002472	0.701286	0.999821	1.02695	up	mmu_circRNA_31363	18_20983569_20979379_-4190|13.18|3|3	25714049	chr18	-	20820877	20825068	exonic	NM_177038	Trappc8	AGTCTCCACTATCCGGAGTCATTTCACCATCCATTTCATCAGAAAAGGCATACGTTGTAG	96	101.833	6.6281	6.58974	82	89	117	95	121.5	89	6.66879	6.6244	6.59111	6.68641	6.67351	6.40928
ASCRP4002474	0.463057	0.999821	1.58859	up	mmu_circRNA_34970	2_166661957_166652427_-9530|16.53|20|47	25714049	chr2	+	166826926	166836457	exonic	NM_001085495	Arfgef2	AGTCTCTGGGAGAGCCGAGCCTTCGAGGGATGAAATTAAAGCAGAACTAGAAAAGCAGAG	151	124	7.21102	6.54327	78.5	155	219.5	80	45	247	6.59982	7.46755	7.56569	6.40928	5.29132	7.92922
ASCRP4002480	0.451691	0.999821	1.08811	up	mmu_circRNA_28641	15_62074116_62073729_-387|18.67|10|32	25714049	chr15	+	62242173	62242561	exonic	NR_003368	Pvt1	AGTGAAGAAGATGTGAAGCGTTGACTTAAGAGATGCCAAGTAACTCAGCAGATGTCACAC	34.3333	34.3333	5.16214	5.04032	35	37	31	33	38	32	5.34259	5.26967	4.87418	5.01094	5.055	5.055
ASCRP4002483	0.10647	0.999821	1.14913	up	mmu_circRNA_41872	7_99535500_99435001_-100499|16.06|5|7	25714049	chr7	+	92286490	92386990	exonic	NM_011807	Dlg2	AGTGAAGTTCAATGCAAAACCTGGTGTGATTGATTCCAAAGGGATTACGCTCGATTTGAG	46.3333	42	5.48365	5.28311	43	48	48	37	47	42	5.56966	5.57471	5.30659	5.20595	5.3217	5.3217
ASCRP4002485	0.527595	0.999821	1.15423	up	mmu_circRNA_006083	mm9_circ_006083	circBase	chr1	-	119773048	119783589	exonic	NM_019933	Ptpn4	AGTGACCCCAACAAGTTACAAGAAGAGTATACAAGAAACATGATCAGGGGCAAGTTCTGT	43	37.5	5.27489	5.06797	32	42	55	35	32.5	45	4.9066	5.3921	5.52597	5.01094	4.69597	5.49698
ASCRP4002486	0.702658	0.999821	1.16115	up	mmu_circRNA_000113	mm9_circ_000113	circBase	chr12	-	109603917	109603990	antisense	NR_028261	Rian	AGTGAGCCATAGCTGTAAAATGAAGAGTTCCAGGCTCCCTCAGGAATCACCAGCCCCCTG	3997	4764.17	12.3912	12.1756	3892	2886	5213	5128	5248.5	3916	12.2412	12.1068	12.8255	12.7789	11.2342	12.5138
ASCRP4002487	0.84032	0.999821	1.02702	up	mmu_circRNA_19239		25070500	chr2	+	30336727	30336904	intronic	ENSMUST00000064447	Nup188	AGTGAGGGAGACTGCCTGTGGCTTCTGAGGGGCACTGGGGACACTGAGTGGTGAGTGCTG	124.333	137.167	7.04293	7.00448	114.5	124	134.5	126.5	172	113	7.18481	7.1335	6.81049	7.15475	7.12405	6.73462
ASCRP4002490	0.985583	0.999821	1.00378	up	mmu_circRNA_017763	mm9_circ_017763	circBase	chr13	-	100631055	100633999	exonic	NM_011233	Rad17	AGTGCAATAAACAGCCTGCAGTTCTCGTCTTCAAAAGAATCAAACTTCTCTGTAGTTCCA	152.333	175	7.3451	7.33966	145	154	158	190.5	203	131.5	7.52808	7.45835	7.04887	7.772	7.306	6.94097
ASCRP4002496	0.935016	0.999821	1.02822	up	mmu_circRNA_23999	11_86606763_86602669_-4094|20.18|3|3	25714049	chr11	-	86789166	86793261	exonic	NM_026191	Dhx40	AGTGCCTTGCCATACATGATGTCATAAGATCAACAGAGGAGAATATTTTTGCCACCTCCT	99.1667	114.167	6.66373	6.62359	119.5	89	89	102.5	174	66	7.19879	6.606	6.1864	6.7965	7.13778	5.93649
ASCRP4002497	0.493245	0.999821	1.14512	up	mmu_circRNA_33631	2_59596626_59484826_-111800|21.07|4|11	25714049	chr2	+	59646768	59758569	exonic	NM_198294	Tanc1	AGTGCGACTGGAGCTGACTGTTGGGCACAGAGGAAGGACAGGAGAGAGAGCTGAGACATA	56.3333	52.1667	5.78532	5.58982	51	68	50	48.5	50	58	5.85575	6.14877	5.35145	5.59972	5.38636	5.78338
ASCRP4002498	0.991165	0.999821	1.00494	up	mmu_circRNA_23641	11_72132020_72130247_-1773|18.37|1|2	25714049	chr11	+	72316744	72318518	exonic	NM_001099688	Fbxo39	AGTGCTCCCTGCATACACTGAAGAGAACACGTGACTGTATTCTTTCCCCATTTGGGGAAG	379.667	651.333	8.72426	8.71716	491	344	304	351	1365	238	9.32379	8.77133	8.07767	8.79196	9.51511	7.8444
ASCRP4002500	0.214616	0.999821	1.08228	up	mmu_circRNA_31752	18_53874750_53873036_-1714|18.24|2|3	25714049	chr18	-	53713381	53715096	exonic	NM_178686	Cep120	AGTGGAAAAAAAGGGACCGGGAAAGAGAGTCACTAGTGAAGAAAAAGGTCAAATAACAGG	46.5	47	5.59107	5.477	43	44.5	52	48	48	45	5.68164	5.59724	5.49432	5.57723	5.38636	5.4674
ASCRP4002501	0.884862	0.999821	1.0358	up	mmu_circRNA_25184	12_60286774_60273512_-13262|14.46|5|6	25714049	chr12	+	59172524	59185787	exonic	NM_146034	Ctage5	AGTGGAAACGGTACCAAAGATAATCTTGGTCTGGCAGCTCGGACTCTTGAAAGAAATCTC	91	90.6667	6.42768	6.37694	65	76	132	84	66	122	6.21581	6.29144	6.7758	6.44145	5.86609	6.82329
ASCRP4002505	0.248055	0.999821	1.08751	up	mmu_circRNA_43492	8_114016672_114014192_-2480|18.56|2|2	25714049	chr8	-	111490291	111492772	exonic	NM_176923	Wdr59	AGTGGAGGAGGCAGAAGGAAGTTCTGGGATTACCGCCAGCCTCGGAAATACCTCAATATC	63.6667	63.1667	5.99529	5.87426	51	63	77	56	76.5	57	5.95211	6.06236	5.9714	5.8285	6.03512	5.75916
ASCRP4002508	0.65579	0.999821	1.05051	up	mmu_circRNA_41080	6_146926771_146887428_-39343|14.38|3|4	25714049	chr6	+	146938905	146978249	exonic	NM_026221	Ppfibp1	AGTGGCTTCAAAATCAAATGTACCAAACGTCTATGGATCAGTTTGCTAAGGACGTGCAAG	67.3333	66.3333	6.0187	5.94762	57.5	57	87.5	56	81	62	6.02961	5.82533	6.20118	5.80504	6.14112	5.89668
ASCRP4002509	0.0787065	0.999821	1.19741	up	mmu_circRNA_30032	16_91496506_91492876_-3630|12.03|4|5	25714049	chr16	+	91492630	91496261	exonic	NM_010508	Ifnar1	AGTGGCTTCCAAAAGACGAGGCGAAGTGGTTAAAAGTGCCTGAATGTCAACATACTACAA	62.5	54.6667	5.91762	5.6577	51	57.5	79	51.5	52.5	60	5.85575	5.88045	6.01667	5.69795	5.47011	5.80504
ASCRP4002510	0.697041	0.999821	1.05451	up	mmu_circRNA_41339	7_48906149_48905924_-225|12.82|2|2	25714049	chr7	+	41650553	41650779	sense overlapping	NM_023363	Zfp788	AGTGGGATAGCCTTCTGAAGTAATCATCCTTTTCAAATGCATGAAAGAACTCACATTTGT	42.3333	44.6667	5.46235	5.38577	42	43	42	46	52	36	5.60714	5.51023	5.26967	5.61206	5.451	5.09425
ASCRP4002511	0.780105	0.999821	1.02158	up	mmu_circRNA_21916	10_43655897_43648129_-7768|19.49|8|12	25714049	chr10	+	43928322	43936091	exonic	NM_130892	Rtn4ip1	AGTGGTCCATATCTAGATGAAATTGCAGAACTGGTGGATGCAGGAAAGGTAATGAAAGCA	50	53	5.67717	5.64637	43.5	55	51.5	47	60	52	5.70026	5.83694	5.49432	5.69795	5.63402	5.60714
ASCRP4002513	0.296313	0.999821	1.14733	up	mmu_circRNA_23306	11_51418319_51416095_-2224|20.60|3|3	25714049	chr11	-	51602592	51604817	exonic	NM_010448	Hnrnpab	AGTGGTGGAGGTCTTAGATCAGAAGGAGCACAGGCTGGATGGTCGTGTCATTGACCCTAA	112.333	104.667	6.84705	6.64877	93	106	138	113	100	101	6.82964	6.87029	6.84122	6.96571	6.41211	6.56849
ASCRP4002515	0.70152	0.999821	1.19212	up	mmu_circRNA_29104	15_101032576_101029215_-3361|17.98|5|9	25714049	chr15	+	101198783	101202145	exonic	NM_007395	Acvr1b	AGTGGTTTGGCACACCTGCATATGGAGATTGTGGGCACTCAAGGGTTACCCCTTTTTGTC	212.5	202.5	7.74838	7.49485	115.5	178	344	165.5	113	329	7.19879	7.73861	8.30774	7.54941	6.55832	8.37682
ASCRP4002520	0.932421	0.999821	1.01211	up	mmu_circRNA_23273	11_49030977_49026197_-4780|16.14|8|13	25714049	chr11	+	49212694	49217475	sense overlapping	NM_009562	Zfp62	AGTGTCCACCGTGGAAAGCAGCCCTATAATTGAAGTTGAAATGGAAGGTCTAAAATTGAA	59.8333	62.3333	5.8824	5.86503	57.5	51	71	56	78	53	6.07846	5.64607	5.92268	5.8285	6.13258	5.63402
ASCRP4002521	0.132131	0.999821	1.31503	up	mmu_circRNA_21749	10_21084581_21078119_-6462|19.44|3|4	25714049	chr10	+	21358312	21364775	exonic	NM_019702	Hbs1l	AGTGTCCTAAACAAAAGTACTGGTGAAGTCACAAAGAAGAAGCCCAAGAATCACTCTGCA	84.3333	70.8333	6.45303	6.05794	77	83	93	79.5	73	60	6.59111	6.49974	6.26823	6.42055	5.94822	5.80504
ASCRP4002523	0.512215	0.999821	1.1394	up	mmu_circRNA_014618	mm9_circ_014618	circBase	chr8	+	79091832	79136663	exonic	NM_178267	Zfp827	AGTGTCTGCTCCAGCTGCAAACCAGAAGGAGCCTATGAATCTTAATTTTAAAGTGAAGGA	170.333	166.333	7.47784	7.28957	123	175	213	139	147	213	7.23356	7.67973	7.52024	7.27062	6.90581	7.69228
ASCRP4002524	0.763847	0.999821	1.13671	up	mmu_circRNA_34451	2_125305008_125292339_-12669|18.55|6|14	25714049	chr2	-	125466602	125479272	exonic	NM_007993	Fbn1	AGTGTGAAAGAGACCCAATGTCTGTGGATCACGTTATAATGCATACTGTTGTCCTGGATG	100	86	6.42048	6.23561	51	76	173	68	55	135	5.75026	6.34048	7.1707	6.13087	5.59972	6.97625
ASCRP4002530	0.928337	0.999821	1.01415	up	mmu_circRNA_33825	2_70641190_70624934_-16256|19.22|7|9	25714049	chr2	-	70786876	70803133	intronic	ENSMUST00000132542	Tlk1	AGTGTTGGAGCAAAAAAGATTGTTTTTCTTGGCCCCACAAGATGATCCTTGAAGTCTAGC	65.5	72.3333	6.04918	6.0289	59	60.5	77	57	102	58	6.15974	5.96371	6.02407	5.87021	6.43313	5.78338
ASCRP4002532	0.564182	0.999821	1.06952	up	mmu_circRNA_37792	4_135883327_135872276_-11051|19.22|4|4	25714049	chr4	+	136316360	136327412	exonic	NM_028871	Hnrnpr	AGTTAAGCTGGATTGGTAGCTTATGTGGATCTTGATGAAAGAGCAATCGATGCTCTCAGG	58.5	56.3333	5.83495	5.73799	62	51.5	62	54	57	58	6.13258	5.66278	5.70948	5.80504	5.66988	5.73904
ASCRP4002533	0.796374	0.999821	1.03292	up	mmu_circRNA_35288	3_40585619_40554597_-31022|21.63|3|19	25714049	chr3	+	40750674	40781697	exonic	NM_011020	Hspa4l	AGTTACATTGAAAATGAGGGCCTGTATATCTTTGGGATCCAGAACTCGAGCCATTGGAAA	42.6667	41.6667	5.32586	5.27912	31	41	56	43	41	41	5.08719	5.31567	5.57471	5.4035	5.09425	5.33962
ASCRP4002535	0.97379	0.999821	1.00249	up	mmu_circRNA_35913	3_102866456_102864124_-2332|17.61|11|14	25714049	chr3	+	103060200	103062533	exonic	NM_010937	Nras	AGTTACGGAATTCCATTCATTGAGACCTCAGCCAAGACCCGACAGGATTCTTACCGAAAG	74	78.8333	6.20073	6.19714	57	72	93	66	92.5	78	6.01667	6.3173	6.26823	6.13087	6.2791	6.18144
ASCRP4002536	0.844365	0.999821	1.02043	up	mmu_circRNA_35218	3_32342871_32335052_-7819|16.23|2|2	25714049	chr3	+	32436129	32443949	exonic	ENSMUST00000108243	Pik3ca	AGTTACTCCCATACAGGACTGGGCACTGTTTGGAGACAGTCGTGATTCTGACTCCATAAG	31	32.1667	4.82397	4.79479	31	29	33	27.5	41	28	4.84521	4.78985	4.83685	4.58351	5.055	4.74586
ASCRP4002539	0.15241	0.999821	1.71887	up	mmu_circRNA_40984	6_136589735_136582952_-6783|18.21|5|9	25714049	chr6	-	136634430	136641214	exonic	NM_025806	Plbd1	AGTTATCCAGACACATGTACGACCACTTCACGAACCTGTACCCACAGCTGTTCAAGAATC	190	117	7.56212	6.78066	89	196.5	284.5	87	106	158	6.81049	7.90007	7.97581	6.57355	6.52215	7.24628
ASCRP4002542	0.193069	0.999821	1.18677	up	mmu_circRNA_34442	2_121858964_121858839_-125|10.56|1|2	25714049	chr2	+	122033102	122033228	intronic	ENSMUST00000028668	Eif3j1	AGTTATTTCAGTTGAACAGGTTACAGATTGGGTTTATTATTCGAAAGATGTACAGAGGAA	78.5	70.8333	6.34146	6.09441	73.5	72	90	75.5	68	69	6.49775	6.3173	6.20933	6.34122	5.88147	6.06056
ASCRP4002543	0.287288	0.999821	1.17802	up	mmu_circRNA_27574	14_57143242_57119265_-23977|14.16|3|5	25714049	chr14	+	56500427	56524405	exonic	NM_001033043	Rnf17	AGTTCACATGTCCTTGGTAGAAATGGGGCTTGCAGATAAAGATGAATGATAATTTGAGCT	128	121.167	7.08189	6.84553	119	121	144	126	135.5	102	7.25379	7.08607	6.90581	7.14714	6.80835	6.5811
ASCRP4002547	0.429436	0.999821	1.07802	up	mmu_circRNA_34685	2_142043397_141905678_-137719|17.50|2|2	25714049	chr2	+	142079941	142217661	sense overlapping	NM_001013802	Macrod2	AGTTCTAAAGACTCCAGTGAAGTGAAAACTGGGTTTGACATGGAGCAATGGCATTAGAGA	37.5	37.1667	5.17959	5.0712	35	40	37.5	36.5	41	34	5.16967	5.3921	4.97699	5.08719	5.01467	5.11174
ASCRP4002552	0.696977	0.999821	1.05706	up	mmu_circRNA_27469	14_35558090_35546917_-11173|22.39|3|5	25714049	chr14	+	34733730	34744904	exonic	NM_001004436	Wapal	AGTTCTTAAGCTTCATGAATCTTACGGTAACAGTGCATAATCCAGAGAATCAAAGCTACT	64.1667	64.1667	5.98717	5.90712	66	56	70.5	67.5	63	62	6.29756	5.78556	5.8784	6.11534	5.75026	5.85575
ASCRP4002555	0.7911	0.999821	1.11306	up	mmu_circRNA_23124	11_29636498_29633633_-2865|20.25|3|3	25714049	chr11	+	29733632	29736498	exonic	NM_024226	Rtn4	AGTTGATTCCCTGAAGTTGTTGACCTCCTGTACTGGAGAGACATTAAGAAGACTGGAGTG	219.667	201.333	7.69862	7.54409	107.5	156	395.5	171	153.5	279.5	7.08474	7.49447	8.51666	7.5717	6.9395	8.12107
ASCRP4002556	0.881306	0.999821	1.00997	up	mmu_circRNA_27124	14_17257979_17244570_-13409|17.74|1|3	25714049	chr14	+	16412055	16425465	exonic	NM_009409	Top2b	AGTTGCTGCTAAAAAGGCTTCCAAACTATAAGAACTTCAAAGGCACCATCCAGGAACTTG	41.1667	43	5.3286	5.31429	37.5	38	48	43	42	44	5.31869	5.31567	5.35145	5.4035	5.13587	5.4035
ASCRP4002561	0.366784	0.999821	1.09941	up	mmu_circRNA_39907	6_23340486_23237664_-102822|19.50|7|13	25714049	chr6	-	23287663	23390486	exonic	NM_153163	Cadps2	AGTTGTTTGATGCCTGATGGGATTGGAACGGTTTCAGTGGAAGAGAAAGAAAGATTTGAG	43.3333	41.8333	5.53094	5.39421	43	40	47	37	51.5	37	5.71636	5.47011	5.40634	5.33069	5.58226	5.26967
ASCRP4002563	0.836617	0.999821	1.0164	up	mmu_circRNA_25748	12_104000191_103999581_-610|12.37|9|17	25714049	chr12	+	102761370	102761981	exonic	NM_025666	Ubr7	AGTTTAAAAACTTGGAATGCAAATTATTTCCTGGCTCAGTGGGGAGACAAGCACTGTACG	44	45.6667	5.44821	5.42474	40	46	46	45	45	47	5.47553	5.57471	5.29438	5.5155	5.29132	5.4674
ASCRP4002565	0.732442	0.999821	1.20372	up	mmu_circRNA_42366	7_137386158_137372137_-14021|18.90|4|5	25714049	chr7	-	130228622	130242644	exonic	NM_010207	Fgfr2	AGTTTAAGCAGGAGCATCGCATTGGAGGCTATAAGAGCCACCAACCAAATACCAAATCTC	146.667	149.5	7.22752	6.96002	88	137	215	122	55.5	271	6.82964	7.29456	7.55837	7.11454	5.68164	8.08389
ASCRP4002567	0.515548	0.999821	1.14822	up	mmu_circRNA_20264	1_64969056_64968124_-932|21.91|4|4	25714049	chr1	-	64921549	64922482	exonic	NM_001039493	Plekhm3	AGTTTCAAATGTGCAGAACACAAGCAGACATTCCCAAACATCCTGAAGAAGGGTTATCTG	60.1667	49.8333	5.76668	5.56728	39	51	90.5	47	45	57.5	5.36026	5.70948	6.2303	5.57723	5.35439	5.77022
ASCRP4002571	0.529061	0.999821	1.32381	up	mmu_circRNA_19000		25070500	chr11	-	8478222	8479667	sense overlapping	NM_001083587	Tns3	AGTTTGCACAAAGGTCGAGGTAGGTGATGACCCCATTGGGGGACGGCTTCGTAAGCTGAG	86.3333	67.3333	6.26078	5.85609	49	58	152	47	42	113	5.87021	5.9207	6.99145	5.61206	5.2092	6.74699
ASCRP4002572	0.544931	0.999821	1.34868	up	mmu_circRNA_005801	mm9_circ_005801	circBase	chr11	-	8478224	8479665	exonic	NM_001083587	Tns3	AGTTTGCACAAAGGTCGAGGTGATGACCCCATTGGGGGACGGCTTCGTAAGCTGAGCATC	114.5	90.3333	6.72747	6.29592	57	81.5	205	57	50	164	6.15974	6.54293	7.47973	6.00173	5.57471	7.31131
ASCRP4002574	0.872545	0.999821	1.01341	up	mmu_circRNA_32401	19_28614898_28602250_-12648|13.15|2|2	25714049	chr19	-	28527759	28540408	sense overlapping	NM_175459	Glis3	AGTTTGGTGACCATGACTACAAACAACACAGAGAGCTTCTGGAAATTATGGGGCTCTTGG	42.3333	41.5	5.27008	5.25086	36	38	53	40.5	45	39	5.19614	5.13587	5.47822	5.30659	5.17633	5.26967
ASCRP4002576	0.280699	0.999821	1.18	up	mmu_circRNA_34548	2_130268419_130263358_-5061|13.36|3|3	25714049	chr2	+	130437621	130442683	exonic	NM_030559	Vps16	AGTTTTCCAAAAGCAAGAAATCACCGATTGGTTACCTGGAAGTATGAGCTGTACAGCATG	47.6667	42.3333	5.43612	5.19733	36	45	62	37.5	42.5	47	5.29438	5.3921	5.62186	4.97699	5.09425	5.52074
ASCRP4002578	0.550684	0.999821	1.24786	up	mmu_circRNA_25930	12_118967252_118953780_-13472|22.22|2|3	25714049	chr12	+	117715306	117728779	exonic	NM_175930	Rapgef5	AGTTTTGATTGGAGTCTGTTCAATTCAATCCACGAGACCATATACAGGAACGTGCTGGAT	83.6667	70	6.25568	5.93622	44	85	122	44	62	104	5.58477	6.51822	6.66406	5.47822	5.69331	6.63714
ASCRP4002582	0.0515259	0.999821	1.17975	up	mmu_circRNA_33173	2_25000864_24999560_-1304|16.10|1|3	25714049	chr2	-	25144039	25145344	sense overlapping	uc008iqj.1	AK085201	ATAAAACAGTGATTCCTCCGTAGAAAGCACTCAGCAGTGGGATGTTGTAGCTGGAGACTA	36.1667	34.1667	5.14901	4.91054	37	33	38.5	33.5	40	29	5.29438	5.05138	5.10127	4.97699	4.93044	4.82417
ASCRP4002583	0.59494	0.999821	1.06142	up	mmu_circRNA_39124	5_108517108_108509844_-7264|16.19|5|5	25714049	chr5	+	108080824	108088089	exonic	NM_013827	Mtf2	ATAAAACCAATGTCCAGCAGTGCTACTGCTATTGTGGAGGCCCTGGAGAAGACTCTACAG	73	75	6.19022	6.10423	64	69	86	62	76	87	6.21581	6.22227	6.13258	5.90071	6.02407	6.38791
ASCRP4002584	0.599956	0.999821	1.53944	up	mmu_circRNA_29984	16_87423823_87404251_-19572|17.97|2|3	25714049	chr16	-	87404005	87423578	exonic	NM_001081068	Ltn1	ATAAAAGAAAAGAAAGAACTGTGCCAGAGGAAGAGAGAGAGGCTAAGTTCCACCGAGTCG	299.333	250.667	8.28549	7.66308	195	480	223	324	59.5	368.5	7.96214	9.29384	7.60048	8.67063	5.73228	8.58635
ASCRP4002585	0.251448	0.999821	1.17245	up	mmu_circRNA_19852	1_30877082_30865568_-11514|15.76|3|4	25714049	chr1	-	30808722	30820237	exonic	NM_001081080	Phf3	ATAAAAGCATCAGGCACCAAGACTTACAGATTCAAACCTGAAGATCCCAGAGGAAAAGGC	33.3333	30.1667	5.03049	4.80096	32	34	34	28.5	29.5	32.5	5.055	5.09425	4.94222	4.87828	4.48414	5.04047
ASCRP4002587	0.152613	0.999821	1.07585	up	mmu_circRNA_21865	10_40572386_40561160_-11226|19.43|3|3	25714049	chr10	-	40841353	40852580	exonic	NM_027879	Cdc40	ATAAAAGCCTACGAGTTTGGGAATGGCTATGCACTGGACCCTTCGTTAGATAATCATCAG	52	50.1667	5.66787	5.5624	44	51	61	50	54.5	46	5.60714	5.77462	5.62186	5.61206	5.55439	5.52074
ASCRP4002588	0.384861	0.999821	1.32893	up	mmu_circRNA_19521		25070500	chr9	-	64204429	64214611	sense overlapping	NM_008927	Map2k1	ATAAAAGGCCTGACCTATCTTCGGGAGAAGCACAAGATTATGCACAGAGGAGGACCAACC	90.1667	73.6667	6.43175	6.02148	62.5	98	110	64	49	108	6.09086	6.7153	6.48908	6.04243	5.35439	6.66761
ASCRP4002589	0.860076	0.999821	1.07081	up	mmu_circRNA_016062	mm9_circ_016062	circBase	chr1	-	38053615	38085652	exonic	NM_019570	Rev1	ATAAAATACATGAAAAGGCACTATGTCAGTGTTGAGCTCACCCAGACATCAGAGCTGTGT	111.5	116.833	6.7434	6.6447	70	105	159.5	92	68	190.5	6.34566	6.83386	7.05069	6.60847	5.8285	7.49714
ASCRP4002590	0.119566	0.999821	1.15041	up	mmu_circRNA_34085	2_93064735_93049951_-14784|18.83|3|4	25714049	chr2	-	93209793	93224578	exonic	NM_183180	Tspan18	ATAAACAAGCAGGACAAGCTGGGCTGCTGAGAGACATACCTGAGACCCTCTAACTAAGAG	51.5	46.5	5.72725	5.5251	44	44	66.5	45	50	44.5	5.75026	5.57471	5.85678	5.64607	5.451	5.47822
ASCRP4002596	0.208561	0.999821	1.87813	up	mmu_circRNA_36765	4_48649860_48617453_-32407|19.96|10|15	25714049	chr4	+	48604580	48636988	exonic	NM_021436	Tmeff1	ATAAAGCAAGAACAGATCGACATAAGGCATCTCGGCCACTGCACAGAATTAAATCTGAGA	252.667	154.5	8.0395	7.1302	136	342	280	132.5	88	243	7.42096	8.75751	7.94003	7.22635	6.2791	7.88515
ASCRP4002598	0.817857	0.999821	1.02603	up	mmu_circRNA_27232	14_25303744_25301602_-2142|17.56|2|2	25714049	chr14	-	24482379	24484522	exonic	NM_001081247	Polr3a	ATAACAAAGAGGTTGAACCCCTGCTGGGAAGGGCCCAGAAGCCATATCTGTTTTGGAATG	52.1667	54.5	5.72598	5.68892	49	51	56.5	54	67	42.5	5.83694	5.74129	5.59972	5.77462	5.86609	5.42605
ASCRP4002600	0.613472	0.999821	1.35137	up	mmu_circRNA_19023		25070500	chr11	+	75390068	75391228	sense overlapping	NM_001102611	Smyd4	ATAACATCCATATGTCACACAGGCAGGCATGTCTTAAAGACATAGTGGAAGCAGGTATGC	168.833	143.833	7.30132	6.8669	72	154	280.5	100.5	63	268	6.48371	7.46755	7.9527	6.77909	5.75916	8.06246
ASCRP4002603	0.0803147	0.999821	1.37208	up	mmu_circRNA_30498	17_40922028_40904235_-17793|17.99|3|3	25714049	chr17	-	40767285	40785079	exonic	NM_009420	Crisp2	ATAACTGTGAAAATGGGCTGTGCAGAATGGAGCATACAAGCAACAACAAATGCTCAAAAG	49.3333	38.1667	5.62051	5.16414	47.5	53	47.5	38.5	43	33	5.75026	5.77462	5.33665	5.30659	5.29132	4.89452
ASCRP4002604	0.674725	0.999821	1.47869	up	mmu_circRNA_006017	mm9_circ_006017	circBase	chr4	+	150406195	150406664	exonic	NM_001085492	Rere	ATAACTTCTTACATCACCGAGGACGACGTTGTCTACAGACCGGGAGAATATTTGAAACGT	809	749	9.7714	9.20708	311	704	1412	513	195	1539	8.65595	9.89872	10.7595	9.34428	7.25575	11.0212
ASCRP4002605	0.14112	0.999821	1.17309	up	mmu_circRNA_30169	17_3454351_3437228_-17123|18.54|2|4	25714049	chr17	+	3437227	3454351	exonic	NM_011878	Tiam2	ATAACTTTAGAAAAACCGCCACGAGTGATCCGGCAATGGGAGCAGAATCTGGAAAAATTC	35.1667	32.5	5.13375	4.90343	31	34.5	40	32	31	34.5	5.13929	5.06581	5.19614	4.90259	4.69597	5.11174
ASCRP4002607	0.95493	0.999821	1.00807	up	mmu_circRNA_25669	12_101378348_101372567_-5781|12.66|2|3	25714049	chr12	-	100134356	100140138	exonic	NM_183155	Nrde2	ATAAGACCAAGAAGCAAACGGAGGAAGACTGTGAGGACCCTGAGAGACAGGGCTCTTTCT	93.1667	96.5	6.56666	6.55506	67.5	73	139	89.5	116.5	83.5	6.43035	6.38503	6.8846	6.66287	6.66406	6.33825
ASCRP4002610	0.152537	0.999821	1.35997	up	mmu_circRNA_015463	mm9_circ_015463	circBase	chr1	+	75194840	75196669	exonic	NM_026187	Ankzf1	ATAAGCCCCTTGGGCAGGATGAAGAACCACTCAAACAAGAGAGAACATTATAAGCTTGAT	68	53	6.03011	5.58654	50.5	57	96.5	43	48	68	5.83694	5.94822	6.30518	5.4035	5.35439	6.00173
ASCRP4002612	0.460822	0.999821	1.88874	up	mmu_circRNA_19520		25070500	chr9	+	64176103	64176169	sense overlapping	NM_024212	Rpl4	ATAAGGTTGAAGGTTACAAGAAGACCAAGGAGGAGGAGGTTCCTGAGCTGCCGCTGGTGG	1071.67	787.5	10.3429	9.42548	710	1487	1018	1048.5	201	1113	9.83024	11.0353	10.1632	10.4122	7.2938	10.5705
ASCRP4002614	0.297564	0.999821	1.06636	up	mmu_circRNA_22095	10_61933883_61931038_-2845|17.91|2|3	25714049	chr10	-	62468289	62471135	exonic	NM_133672	Vps26a	ATAATAAGTCCAAGTAAACCTAGCCTTTAAGCAGCCTGGAAAGAGGCTAGAGCATCAAGG	35.3333	34.5	5.01607	4.92338	32	34	40	32.5	37	34	4.97699	4.97699	5.09425	4.87828	4.83685	5.055
ASCRP4002616	0.164024	0.999821	1.15707	up	mmu_circRNA_23995	11_86550780_86543713_-7067|20.08|2|2	25714049	chr11	-	86730210	86737278	exonic	NM_001003908	Cltc	ATAATAGGAGTCAACAGAAAGGGACAGCTCCAGAACCTGGGTATCAACCCAGCAAACATT	41.3333	39	5.34243	5.13195	38.5	39.5	46	35	48	34	5.49964	5.20595	5.3217	5.01094	5.30659	5.07832
ASCRP4002620	0.460877	0.999821	1.10847	up	mmu_circRNA_41855	7_97536066_97528012_-8054|15.54|2|2	25714049	chr7	+	90379501	90387556	exonic	NM_031394	Sytl2	ATAATCTGCCTGAAGAATTAGTGCGTAGTGCTGAAGATGATGAACTGACTCAGTGTGGTG	50	47.3333	5.65268	5.50411	49	46	55	49	56	37	5.82002	5.61206	5.52597	5.68164	5.64607	5.18462
ASCRP4002622	0.55632	0.999821	1.07453	up	mmu_circRNA_19507		25070500	chr9	-	22320556	22320735	intronic	NR_030448	Mir680-2	ATAATTCTGCCTAAAAGTCAGGGTCGGCTAATTCCCTTAAAAACCAGAGACCTGTTGGAA	324.333	357.667	8.51567	8.41196	269	280.5	423.5	320	421.5	331.5	8.4529	8.45992	8.63418	8.67417	8.15289	8.40883
ASCRP4002623	0.952522	0.999821	1.00997	up	mmu_circRNA_21992	10_52010729_52003909_-6820|19.38|8|12	25714049	chr10	+	52284102	52290923	exonic	NM_025705	Dcbld1	ATACAAAAGATGGTTACAGAGATGTCCATATTGTGGGAGTTGGGCTGTTCCCAAAGAACT	50.3333	54.5	5.67713	5.66282	48	53	50	44.5	74	45	5.82002	5.80504	5.40634	5.49698	6.02407	5.4674
ASCRP4002628	0.356837	0.999821	1.09577	up	mmu_circRNA_30762	17_65030965_64985824_-45141|21.88|2|3	25714049	chr17	+	64636483	64681625	exonic	NM_008549	Man2a1	ATACAACTGAGCGCACAGGAGCCAAGGTTGGTTGAAGACTTTCAATGACTACTTTAGAGA	45.5	45.5	5.47691	5.34497	43	41.5	52	42	46	48.5	5.64607	5.33367	5.451	5.24452	5.26967	5.52074
ASCRP4002629	0.838413	0.999821	1.21988	up	mmu_circRNA_006404	mm9_circ_006404	circBase	chr9	+	22643744	22679064	exonic	NM_178415	Bbs9	ATACAAGCAGATTACCCTGCAGAACCGAGTGGTGTTGCAGAAGGTCAAGCTGTCTATCTA	738.833	902	9.62095	9.33421	278	604.5	1334	447.5	223	2035.5	8.49982	9.68693	10.6761	9.15975	7.42131	11.4216
ASCRP4002631	0.398754	0.999821	1.77268	up	mmu_circRNA_34829	2_155552410_155534668_-17742|19.48|1|2	25714049	chr2	-	155708931	155726674	exonic	NM_145537	Edem2	ATACACAGTGGAGAAGCGAGAAGGCTACCCACTCCGACCGGTTTTTCTCTGACGCTAATT	2581	1993.67	11.6979	10.8719	1657.5	2712.5	3373	1787	1186	3008	10.9991	12.0151	12.0794	11.1987	9.34816	12.0689
ASCRP4002633	0.475484	0.999821	1.09795	up	mmu_circRNA_42103	7_118663689_118651567_-12122|24.35|3|3	25714049	chr7	-	111508052	111520175	exonic	NM_173739	Galnt18	ATACAGAGAATGTCCCCATCGTGTACATATGCCATGGGATGACACCCCAGGTATGGCAGT	70.3333	71	6.16337	6.02855	69	68	74	58.5	91.5	63	6.36767	6.17812	5.94432	5.90071	6.26823	5.91672
ASCRP4002635	0.0856452	0.999821	1.13679	up	mmu_circRNA_42059	7_116201523_116191465_-10058|13.59|4|5	25714049	chr7	-	109047950	109058009	exonic	NM_001038624	Ric3	ATACATGGAGGACTGGGAAGGAAAATTGGACCGATTTCCACCTATGATGCATCACCACTC	46.1667	41.3333	5.46869	5.28373	41	42	55.5	38	46	40	5.52074	5.31567	5.56966	5.33069	5.25084	5.26967
ASCRP4002637	0.297491	0.999821	1.17496	up	mmu_circRNA_20158	1_58614901_58605483_-9418|16.33|16|67	25714049	chr1	-	58548638	58558057	exonic	NM_172513	Fam126b	ATACCATGAAAGATAAAAGAAGAATAGAAGGTAAAGGAAGATGCTGGGATCGGAACGAGC	42.6667	39.3333	5.37567	5.14305	35	42	51	40	35	43	5.29438	5.35439	5.47822	5.24452	4.78113	5.4035
ASCRP4002639	0.491274	0.999821	1.05116	up	mmu_circRNA_34614	2_132687030_132675602_-11428|20.33|7|9	25714049	chr2	+	132849865	132861294	exonic	NM_025646	Crls1	ATACCGAACTCTGCCAACACCGTATGAAAATCCATGGACAATCCCAAATTTGTTGTCAAT	81.3333	82.8333	6.39546	6.32348	74	76	94	78	94	76.5	6.50901	6.39364	6.28374	6.44145	6.32781	6.20118
ASCRP4002644	0.83947	0.999821	1.08982	up	mmu_circRNA_000340	mm9_circ_000340	circBase	chr9	-	14571622	14575439	exonic	NM_001081395	Amotl1	ATACGATGGGCATGAAGACAAAGCTGCAGAGAGCCATTACGTGTCCCAGACCGGCCCTGC	288.167	305	8.24051	8.11641	167	259	438.5	226	201	488	7.72731	8.30964	8.68458	8.01956	7.29915	9.03053
ASCRP4002645	0.821643	0.999821	1.06232	up	mmu_circRNA_29422	16_20298399_20297666_-733|17.72|7|7	25714049	chr16	-	20297592	20298326	exonic	NM_001005767	Parl	ATACGGCCACAAAAGGAAGGAAACCTCAGAAAGGAGGTTTAACTTGTTTGTTCAGCAAAA	51.6667	49.3333	5.54268	5.45546	35	46	74	43	38	67	5.19614	5.47011	5.96178	5.36318	5.01467	5.98854
ASCRP4002646	0.630071	0.999821	1.19758	up	mmu_circRNA_26385	13_55755083_55754274_-809|11.81|2|2	25714049	chr13	+	55652912	55653722	exonic	NM_001282055	Ddx46	ATACTAAATTCCCTCAAAAATATTCCTCAGAGGAGGAGGAAGTTGACCTTCAAACGGCCC	69.1667	62.6667	6.07484	5.81472	48	99	60.5	69	39	80	5.75026	6.76479	5.70948	6.13087	5.09425	6.21904
ASCRP4002648	0.731903	0.999821	1.30828	up	mmu_circRNA_007155	mm9_circ_007155	circBase	chr12	+	82340661	82342499	exonic	NM_172579	Sipa1l1	ATACTATTACAGGAAGTTCTTCTACCAGAAGGGGGAAGCGTGGGATTCTGGTGACCACAG	198.5	196	7.53028	7.14261	74	211.5	310	129.5	54	404.5	6.50901	7.97246	8.10936	7.15475	5.53896	8.73412
ASCRP4002654	0.250506	0.999821	1.1322	up	mmu_circRNA_45625	X_95921454_95792367_-129087|19.89|2|3	25714049	chrX	-	98597027	98726115	exonic	NM_052976	Ophn1	ATACTTCTTCCCTGGATGAAAATAAAGGCAGACCTCCAAGTGGATAAGGAAAGGCACAAT	76.8333	72.3333	6.28475	6.10562	62	84	84.5	65	83	69	6.1864	6.51822	6.14962	6.15637	6.18144	5.97904
ASCRP4002657	0.522112	0.999821	1.26012	up	mmu_circRNA_41015	6_140592593_140582210_-10383|19.52|3|3	25714049	chr6	+	140633688	140644072	exonic	NM_009637	Aebp2	ATAGAAAGTCTAGGGAAGGGACACAGTGTTGTTTTCCACAGTACTCATAAGCAGTACGCT	139	124	7.13949	6.80593	87	149	181	108	74	190	6.7758	7.39798	7.2447	6.9038	6.00361	7.51038
ASCRP4002658	0.624488	0.999821	1.09305	up	mmu_circRNA_39638	5_144643121_144638445_-4676|21.23|2|4	25714049	chr5	+	143877575	143882252	exonic	NM_013557	Eif2ak1	ATAGAACATGTTCATGTGGTTCAGCCACAAGATCCAGAGAGATAGCCTTCGAAGCACAAA	35.3333	32.6667	4.96666	4.8383	28	41	37	31	35	32	4.54588	5.35439	4.99971	4.84939	4.72328	4.94222
ASCRP4002660	0.302802	0.999821	1.32743	up	mmu_circRNA_19661	1_11586398_11535235_-51163|11.74|3|3	25714049	chr1	+	11545153	11596317	exonic	NM_177173	A830018L16Rik	ATAGAAGAAGACATTGATAATGAAGACGATGCAATGGAGTTGCTGGTGCCAAGGTCAGTA	64.5	50.6667	6.04189	5.63325	56	86	51.5	51.5	46	54.5	6.1049	6.55065	5.47011	5.84742	5.35439	5.69795
ASCRP4002661	0.538229	0.999821	1.04516	up	mmu_circRNA_36155	3_132340102_132337713_-2389|20.58|2|2	25714049	chr3	-	132674748	132677138	exonic	NM_007926	Aimp1	ATAGAAGAGCTAAAGCAAGAGCTGATTCTGGCAGAAATTCATAACGGAGGTTTCTCTGCC	44	44	5.423	5.35927	39	43	50	45.5	41	45.5	5.38636	5.43163	5.451	5.42325	5.17633	5.47822
ASCRP4002662	0.999973	0.999973	1	up	mmu_circRNA_29159	16_5999571_5953512_-46059|13.50|2|3	25714049	chr16	+	5953418	5999478	intronic	AK163812		ATAGACAGAGGATCTCCTATAAAGTCTACAAATAGGATCGAGCATGCATCCTGTCCAGGG	29.6667	30.8333	4.83103	4.83103	27	30.5	31.5	31.5	33	28	4.81142	4.86598	4.8157	4.87828	4.67259	4.94222
ASCRP4002663	0.781735	0.999821	1.0952	up	mmu_circRNA_29073	15_99657268_99649925_-7343|20.76|5|9	25714049	chr15	-	99819493	99826837	exonic	NM_001113545	Lima1	ATAGACTGAAGATGATGTTTGAGAAAGGTGAACACAACCAAACCAAGGTACCAGAAGGCT	63.1667	55.1667	5.74454	5.61335	35.5	52.5	101.5	48	44.5	73	5.16967	5.6746	6.38934	5.5155	5.2092	6.11534
ASCRP4002664	0.729097	0.999821	1.0385	up	mmu_circRNA_42813	8_41694370_41666768_-27602|16.20|2|5	25714049	chr8	-	40581413	40609016	exonic	NM_001040699	Mtmr7	ATAGAGAACATCCACGTCATGAGGAACAGTCTTCAGAAAATGCTGGAAGGTTGAAAACGT	35	35	5.03555	4.98106	30	34	41	29	46	30	4.84521	5.13587	5.12558	4.78985	5.17633	4.97699
ASCRP4002665	0.316733	0.999821	1.06652	up	mmu_circRNA_39280	5_122132878_122113305_-19573|10.34|2|2	25714049	chr5	+	121663295	121682869	exonic	NM_028227	Brap	ATAGAGAAGGACACGGCAGAGGAGATGAAGTGAGAGACACAGTGGAAGAAAAGAAGCCTT	41.1667	39.3333	5.34139	5.24849	39	41	43.5	40	44	34	5.43163	5.35439	5.23816	5.29132	5.3217	5.13245
ASCRP4002666	0.849643	0.999821	1.09476	up	mmu_circRNA_43567	8_123184760_123181933_-2827|13.90|2|2	25714049	chr8	-	120658032	120660860	intronic	ENSMUST00000181333	Gm27021	ATAGAGGAATAATTGACTCGTGGTGCAAAGACAACAGCTATGTGATCGCTGGCTATTACC	102.167	100.833	6.52932	6.39871	54	86.5	166	82.5	51	169	5.95211	6.50835	7.1275	6.44145	5.42605	7.32862
ASCRP4002667	0.582016	0.999821	1.19659	up	mmu_circRNA_010337	mm9_circ_010337	circBase	chr3	-	153411461	153411871	exonic	NM_011372	St6galnac3	ATAGAGTGTTTAAGGATGAGACTGGAAAGGACAGCCTTTGCAACTGAACTGTAACCACTG	52.1667	41.3333	5.58406	5.32513	34	80	42.5	40	43	41	5.08719	6.44284	5.22214	5.38492	5.25084	5.33962
ASCRP4002668	0.994102	0.999821	1.0046	up	mmu_circRNA_27921	14_90644639_90586059_-58580|16.86|1|2	25714049	chr14	+	90186251	90244832	exonic	NR_045712	4930474H20Rik	ATAGAGTTACCTCTCCCCACTGTTCAGACATTTTGGCTAAGGCAAAGATACCCTACTTGT	3205.83	7403	11.9121	11.9055	5348	2615.5	1654	3452	17600	1157	12.7698	11.9805	10.9861	12.2781	12.8255	10.6129
ASCRP4002671	0.985109	0.999821	1.00423	up	mmu_circRNA_36693	4_43337800_43315454_-22346|20.86|2|5	25714049	chr4	+	43302581	43324928	exonic	NM_177195	Atp8b5	ATAGATCATCTCATGAATGTCCTTGTGGTCTGGAGGAAAGGATTTTGCAGGCCAACAATA	55.1667	63.5	5.77927	5.77318	52.5	51	62	51	97	42.5	5.88859	5.77462	5.6746	5.71407	6.32031	5.28516
ASCRP4002676	0.803025	0.999821	1.13943	up	mmu_circRNA_018520	mm9_circ_018520	circBase	chr9	+	120950172	120959529	sense overlapping	NM_007614	Ctnnb1	ATAGCAATCAGCTGGCCTGGTTTGATACTGACCTGTAAATCGTCCTTTAGGGTACCTGAA	245.333	229.667	7.89408	7.70578	114	186	436	219	117	353	7.19879	7.80812	8.67535	7.98153	6.6244	8.5114
ASCRP4002677	0.417722	0.999821	1.66313	up	mmu_circRNA_016849	mm9_circ_016849	circBase	chr6	-	31139728	31197851	sense overlapping	NR_110469	Lincpint	ATAGCAGCAACCTGGTCTCTTTTCACGGAACACAGTAAGCCACCAAAGAGAACCCCCGTG	517.167	366.333	9.09602	8.36212	220	459	872.5	257.5	202.5	639	8.16529	9.2298	9.89298	8.25106	7.31585	9.51946
ASCRP4002678	0.342372	0.999821	1.75747	up	mmu_circRNA_19409		25070500	chr6	-	31139728	31197853	sense overlapping	NR_110469	Lincpint	ATAGCAGCAACCTGGTCTCTTTTCACGGAACACAGTAAGCCACCAAAGAGAGAACCCCCG	488.333	335	9.04226	8.22876	242	392	831	242	181	582	8.3085	9.00209	9.81617	8.19144	7.17819	9.31664
ASCRP4002680	0.579812	0.999821	1.13491	up	mmu_circRNA_36836	4_57770555_57650882_-119673|19.74|6|6	25714049	chr4	+	57638009	57757683	exonic	NM_001304544	Pakap	ATAGGAACCAACGCAGACATGGCCATCCAGGAAAAAAGAAAGAGGCAGACGGAAATAGAA	77.5	71.8333	6.24793	6.06534	61	59.5	112	58	56	101.5	6.24622	5.98854	6.50901	5.97904	5.65803	6.55896
ASCRP4002684	0.982266	0.999821	1.00421	up	mmu_circRNA_18996		25070500	chr10	+	128441874	128441965	intergenic			ATAGGCTGTAATGGCAGTTCAGTTCATCCATGTTCATCCATGAGACTGGATGTCTCAGAT	40	41.8333	5.25391	5.24785	41	38	41	41	55.5	29	5.34259	5.26967	5.14949	5.29132	5.65803	4.79419
ASCRP4002688	0.28664	0.999821	1.0746	up	mmu_circRNA_39304	5_122820582_122814712_-5870|19.69|2|15	25714049	chr5	-	122364702	122370573	sense overlapping	NM_026883	Fam216a	ATAGTACTAGTAGTAACGATCAGCTGGACATTCTTATCCCCAGAATTCCAAGGGCACTGG	37.3333	37.6667	5.17635	5.07254	35	40	37	38	42	33	5.29438	5.17965	5.055	5.10477	5.13587	4.97699
ASCRP4002696	0.0531758	0.999821	1.08298	up	mmu_circRNA_22918	11_16599488_16587940_-11548|19.91|2|6	25714049	chr11	-	16687936	16699485	intergenic			ATATATGCAAATAAGACTCAAATCCCTCTATGGATAGAAGTGGAAAGAGCCGACATCCTT	34.3333	33.1667	5.01838	4.90337	33	34	36	31	35.5	33	5.02208	5.01838	5.01467	4.83052	4.90259	4.97699
ASCRP4002699	0.655465	0.999821	1.02512	up	mmu_circRNA_41456	7_63426036_63401134_-24902|18.01|1|2	25714049	chr7	+	56145763	56170666	exonic	NM_010418	Herc2	ATATCAACCAAACTGACACCACTGTACCCCTGCTAAGTGACTGTGCAGAGGTCCTACTTG	141.667	156.833	7.22118	7.18538	118	129.5	177.5	135.5	195	140	7.23834	7.20206	7.22314	7.25103	7.26673	7.03839
ASCRP4002700	0.772797	0.999821	1.10479	up	mmu_circRNA_33001	2_14216571_14210614_-5957|14.29|16|31	25714049	chr2	+	14288986	14294944	exonic	NM_008625	Mrc1	ATATCAACTGTGAACACCTCAACAACTGGATTTGTCAGATACAAAAAGGACGAAAGGCGG	109.333	99.3333	6.61391	6.47015	59	79	190	68	89	141	6.13258	6.38503	7.32412	6.11534	6.24622	7.04887
ASCRP4002701	0.118847	0.999821	1.43621	up	mmu_circRNA_43775	9_13426119_13424434_-1685|21.55|15|32	25714049	chr9	+	13619989	13621675	exonic	ENSMUST00000159294	Maml2	ATATCAAGTCACTCAACAGCACAGACAGCTCCAGGGCTCTTTGAAAAGAAAGCAAATAGT	200.333	161.667	7.74915	7.22688	142.5	229	229.5	125	157	203	7.49447	8.11458	7.63839	7.10278	6.98577	7.5921
ASCRP4002706	0.617365	0.999821	1.14514	up	mmu_circRNA_40665	6_101122441_101119128_-3313|11.40|7|12	25714049	chr6	-	101169133	101172447	exonic	NM_018884	Pdzrn3	ATATCCATCAGGACATGGACAGAGAAGAGCTGGAGCTGGAAGTCAACGGCAAAGACTTAT	117.667	112	6.92024	6.72471	86	117	150	107	74	155	6.73969	7.03335	6.98766	6.92375	6.04425	7.20614
ASCRP4002707	0.425828	0.999821	1.05038	up	mmu_circRNA_29605	16_34218031_34171358_-46673|21.65|1|2	25714049	chr16	-	34171271	34217945	exonic	NM_177357	Kalrn	ATATCCATTGCCTCCAGGACCTCTCAGAACACAGTGGAAAGTGACAAGGTGTGCAGTGTT	333.333	409.667	8.55433	8.48342	289	298	413	272	585	372	8.53071	8.53395	8.59834	8.33722	8.51469	8.59834
ASCRP4002714	0.0678728	0.999821	1.17863	up	mmu_circRNA_25668	12_101300163_101299212_-951|19.99|2|2	25714049	chr12	+	100061001	100061953	sense overlapping	NM_146037	Kcnk13	ATATGAAGAAAACCAGGGCATGTGGGGAATAAGACACTGTTACACCACTGGGTTTGGGAT	81.6667	72.6667	6.40229	6.16517	64	69	112	60.5	80	77.5	6.34566	6.29144	6.56976	6.09086	6.16478	6.23987
ASCRP4002715	0.925214	0.999821	1.01975	up	mmu_circRNA_33183	2_25650801_25649966_-835|18.81|2|2	25714049	chr2	-	25794445	25795281	sense overlapping	NM_001039095	Glt6d1	ATATGAAGTGGATTTCCTCTTCAGCATGAACATCAACATGGTCTTCCAAAGAGACGCCTG	104	125.667	6.77465	6.74644	92	98	122	81	200	96	6.88053	6.75703	6.68641	6.45111	7.29915	6.48908
ASCRP4002716	0.0926631	0.999821	1.0678	up	mmu_circRNA_24404	11_109467281_109458417_-8864|20.91|7|12	25714049	chr11	-	109597102	109605967	exonic	NM_145940	Wipi1	ATATGAAGTTATTGAAGACCGTCCTGGATATTCCCTCAAACCCAACAGATCCCTAGCGAT	171.833	184.167	7.51124	7.4166	144.5	154	217	152.5	224	176	7.53523	7.44012	7.55837	7.45938	7.4111	7.37932
ASCRP4002717	0.556024	0.999821	1.08509	up	mmu_circRNA_37690	4_129144234_129142474_-1760|18.00|5|5	25714049	chr4	+	129465229	129466990	exonic	NM_133889	Bsdc1	ATATGACGGCACCAAGTCCACGGAAGCTTTGGAGTTCATGAAGCGGGACCTGACAGAATT	39.3333	36.8333	5.24177	5.12395	26	43	49	35	36	39.5	4.94222	5.43163	5.35145	5.15624	4.93044	5.28516
ASCRP4002718	0.644959	0.999821	1.0569	up	mmu_circRNA_38978	5_92618370_92616261_-2109|18.68|5|5	25714049	chr5	+	92187234	92189344	exonic	NM_019490	Uso1	ATATGATCCGTGAGCAAGGAAGCAAAATACAGACAAGAGTCGGGTTGTTAATGTTGCTCT	50	48.8333	5.62177	5.54193	41	41	68	49	48	49.5	5.56966	5.43163	5.86403	5.68164	5.35439	5.58977
ASCRP4002721	0.806791	0.999821	1.057	up	mmu_circRNA_42909	8_59048207_59043355_-4852|19.06|4|4	25714049	chr8	+	56564557	56569410	exonic	NM_015791	Fbxo8	ATATGCAGCTAGATGAGGGAAGCCTCACCTTTAATGCCAACCCAGAGGAGGCTTGCAGAT	184.167	197.333	7.62503	7.54506	135	186.5	231	167	161	264	7.43388	7.7884	7.6528	7.56156	7.03793	8.03568
ASCRP4002725	0.200499	0.999821	1.33683	up	mmu_circRNA_39045	5_102220590_102210394_-10196|21.64|7|8	25714049	chr5	+	101781374	101791571	exonic	NM_173370	Cds1	ATATGGGGTCCTTCATGCTGATGCTTCTGGAAACAGATATTGATGACAGGTATGGAGATC	325.667	299.667	8.54167	8.12286	334.5	345.5	297	269.5	372	257.5	8.79737	8.78148	8.04618	8.35459	8.00699	8.00699
ASCRP4002726	0.439021	0.999821	1.31547	up	mmu_circRNA_29236	16_11511135_11445258_-65877|22.87|2|3	25714049	chr16	+	11445164	11511042	exonic	NM_028964	Snx29	ATATGTAGGAGCTGTCCAGATGCTGAAAAGAGAAGGTCAAACAGCTGAAGATGAACTGCG	115	93.1667	6.75715	6.36157	68	99	178	78.5	63	138	6.32031	6.73123	7.21991	6.38071	5.69331	7.01069
ASCRP4002727	0.705071	0.999821	1.22168	up	mmu_circRNA_012978	mm9_circ_012978	circBase	chr17	-	24624819	24625014	intronic	ENSMUST00000097373	Tsc2	ATATGTGTGTGCAGGAGGACAGGTGAGTGTGTGTATGCCAGGAGGATAGGTGAGTGCATG	3488.33	4294.17	11.8934	11.6045	6250	2833	1382	3083	8306.5	1493	12.8878	12.0646	10.7278	12.0039	11.8583	10.9514
ASCRP4002740	0.864628	0.999821	1.03874	up	mmu_circRNA_38953	5_90733090_90707268_-25822|20.58|7|12	25714049	chr5	-	90278242	90304065	exonic	NM_030886	Ankrd17	ATATTGATGCACAGGTGGAGTCTTTCATTTTGGACCAGGATGATTTGGAGAATCCAATGC	161.667	169	7.40695	7.35212	103	162.5	219.5	158	140	209	7.04978	7.58554	7.58554	7.50906	6.8749	7.67238
ASCRP4002744	0.940249	0.999821	1.00907	up	mmu_circRNA_012479	mm9_circ_012479	circBase	chr16	-	88034154	88056175	exonic	NM_010348	Grik1	ATATTTGATTGTTCGCACGAGACGGCTGCTGAAATTCTTAAGCAGGAGGGATTTTTGAAA	34.3333	36.1667	5.04646	5.03344	35	36	32	34.5	45	29	5.19614	5.17965	4.76359	5.02947	5.17633	4.89452
ASCRP4002746	0.538447	0.999821	1.25363	up	mmu_circRNA_28135	15_3291091_3275898_-15193|20.75|2|2	25714049	chr15	-	3325897	3341091	exonic	NM_010284	Ghr	ATATTTTCAAAGCAGCAAAGAATTGCTCATGAATGGACCCAGGAATGGAAAGAATGCCCT	63.8333	54.3333	5.94416	5.61805	37.5	76	78	47	37	79	5.36026	6.42616	6.04607	5.61206	4.97699	6.2651
ASCRP4002748	0.513657	0.999821	1.19476	up	mmu_circRNA_30666	17_57358094_57357988_-106|20.99|1|2	25714049	chr17	-	57218564	57218671	intronic	ENSMUST00000177046	C3	ATCAAAATCCCTCCCAAGTCCTCGGTGGCTGTACCGTGAGGGTGGAACTGTTGCATAATC	322	350.167	8.41386	8.15714	182	264.5	519.5	225	578	247.5	7.89579	8.37211	8.97368	8.04185	8.50479	7.92477
ASCRP4002749	0.764744	0.999821	1.04206	up	mmu_circRNA_35243	3_34537561_34510621_-26940|20.23|6|6	25714049	chr3	+	34611698	34638639	intronic	ENSMUST00000173845	Sox2ot	ATCAAACTGCTACAAGACAACACCCTGATCTGGCATGGTCGCATTGGCTGCCTCAGTAAA	128	138.333	7.02431	6.96487	112	118	154	121	189	105	7.09004	6.99145	6.99145	7.06378	7.21991	6.61093
ASCRP4002751	0.940434	0.999821	1.0139	up	mmu_circRNA_44944	9_100717932_100677175_-40757|12.80|2|2	25714049	chr9	+	100776755	100817513	intronic	ENSMUST00000155108	Stag1	ATCAAAGGTACTTTCCTCTGTTACAGAAGGCTCATCTTGAAAAAGTGTGTACGGTCAGAA	65.3333	68.5	6.07058	6.05066	75	53	68	60	74.5	71	6.56976	5.83694	5.80504	6.02776	6.03512	6.08909
ASCRP4002752	0.154657	0.999821	1.18658	up	mmu_circRNA_19028		25070500	chr11	+	83332983	83336863	sense overlapping	NM_027915	Ap2b1	ATCAAAGTGGAGGTAGGTGGTGGCTAATGCTGTAGCAGCATTGTCTGAGATCAGTGAGTC	138.667	126.833	7.16028	6.91346	124	116.5	175.5	121.5	122	137	7.26634	7.00836	7.20614	7.05521	6.68056	7.00462
ASCRP4002756	0.811835	0.999821	1.02646	up	mmu_circRNA_33845	2_71350225_71338836_-11389|20.15|7|8	25714049	chr2	+	71500778	71512168	exonic	ENSMUST00000124875	Metap1d	ATCAACATTGATGTCACGATGTTTGATCCTTCTGAAGGAAGCCCAAATGAGGACTGATGG	28.8333	30	4.79311	4.75544	26	30	30.5	29	30	31	4.71426	4.8157	4.84939	4.61538	4.61046	5.04047
ASCRP4002757	0.444203	0.999821	1.15931	up	mmu_circRNA_31719	18_45666080_45628789_-37291|18.88|6|9	25714049	chr18	-	45469134	45506426	antisense	uc008evd.1	Kcnn2	ATCAACCAAACCAACCAATGGAATGTGTCCAATATACTCACTTGTAAAGGTTCTGCTGCG	69.6667	64	6.17395	5.96069	81	57	71	62.5	63	66.5	6.65096	5.94822	5.92268	6.06595	5.80504	6.01108
ASCRP4002763	0.909725	0.999821	1.0134	up	mmu_circRNA_29149	16_5074605_5055170_-19435|17.96|2|2	25714049	chr16	+	5055076	5074512	exonic	NM_026666	Ubn1	ATCAAGATGAAGAAACCATGAAGTGACACCTACTAAGACTTGTTGGTAGCCATGTCGGAG	33.3333	34.3333	4.94207	4.92287	30	27	43	32	39	32	4.7855	4.78985	5.25084	4.84939	4.97699	4.94222
ASCRP4002770	0.757364	0.999821	1.0485	up	mmu_circRNA_33270	2_31460863_31447983_-12880|16.56|3|3	25714049	chr2	+	31592462	31605343	exonic	NM_001033389	Fubp3	ATCAATGAGCTCATTCTCACGGCACAGTAGGTAACCAGTTAGGGGCCTTGGTACATCAAA	113.167	115.667	6.84894	6.78061	85.5	88	166	87	119	141	6.76479	6.65454	7.1275	6.60847	6.65574	7.07764
ASCRP4002774	0.471665	0.999821	1.13316	up	mmu_circRNA_42110	7_118759998_118742471_-17527|22.69|2|2	25714049	chr7	-	111598956	111616484	exonic	NM_173739	Galnt18	ATCACACCTGCTCAAGGAGATCATCCTGGTGGACGACAACAGCAGCAACGAGGCTCCTGC	73.6667	74.6667	6.23042	6.05007	56	71	94	53.5	104.5	66	6.01667	6.36183	6.31277	5.75916	6.43313	5.95792
ASCRP4002775	0.560245	0.999821	1.05941	up	mmu_circRNA_31772	18_56735702_56735116_-586|18.07|2|2	25714049	chr18	+	56575461	56576048	exonic	NM_019996	Phax	ATCACAGAAGAGGATGCTCCCGAGAAAGTAGCCGATGAGATCGCCTTCAGAAAGTCCTAG	114.167	123.667	6.89695	6.81369	98	115	129.5	95.5	161	114.5	6.94634	6.9753	6.7692	6.66287	7.03793	6.74026
ASCRP4002777	0.394431	0.999821	1.05098	up	mmu_circRNA_37694	4_129328957_129327928_-1029|21.88|3|4	25714049	chr4	-	129650683	129651713	exonic	NM_008468	Kpna6	ATCACCAACGCCACATCAGGAGGAACTCCTGAGCAAATCAGGTCATTCTTAATTGTTCAG	89.1667	90.5	6.49728	6.42554	68.5	79.5	119.5	77	99.5	95	6.40645	6.45248	6.6329	6.37058	6.43313	6.47293
ASCRP4002778	0.556399	0.999821	1.07854	up	mmu_circRNA_27126	14_17651665_17651204_-461|16.26|6|10	25714049	chr14	-	16818689	16819151	exonic	NM_001289760	Rarb	ATCACCAGCCAGATTAACAGCCCTGGAATTTGTGGATGACCACTGCCCCAGAACCCTAAG	142.167	154.333	7.20644	7.09736	109.5	141	176	108	219	136	7.11454	7.29456	7.2102	6.87029	7.4111	7.01069
ASCRP4002779	0.70995	0.999821	1.23052	up	mmu_circRNA_19462		25070500	chr7	+	59240966	59247219	sense overlapping	NM_011668	Ube3a	ATCACCAGGAGAATCCCAGTCTGAGGACATTGAAGCTAGCCGAATGTGTTAAAAAATCTC	257.667	259	8.06948	7.77022	140.5	266	366.5	190	114	473	7.46551	8.35459	8.38835	7.74423	6.59609	8.97033
ASCRP4002780	0.584727	0.999821	1.36921	up	mmu_circRNA_010056	mm9_circ_010056	circBase	chr7	+	59240966	59247217	exonic	NM_011668	Ube3a	ATCACCAGGAGAATCCCAGTCTGAGGACATTGAAGCTAGCCGAATGTTAAAAAATCTCTC	261.167	243.167	8.12879	7.67545	143.5	283	357	172	101.5	456	7.5433	8.48043	8.36265	7.63537	6.47563	8.91536
ASCRP4002782	0.951183	0.999821	1.00697	up	mmu_circRNA_34383	2_120718952_120706767_-12185|20.14|3|3	25714049	chr2	-	120881030	120893216	exonic	NM_009461	Ubr1	ATCACCATGGCGCACATGCTTCAGATACTCCTTACAACAGATACAGGGTGAAATATTCAA	73.6667	76.5	6.23968	6.22966	62.5	57.5	101	60.5	94.5	74.5	6.31277	5.98854	6.41774	6.11534	6.39221	6.18144
ASCRP4002783	0.311289	0.999821	1.10935	up	mmu_circRNA_27076	14_14787170_14783720_-3450|17.33|14|32	25714049	chr14	-	13951205	13954656	exonic	NM_025435	Thoc7	ATCACCCAGACAGGCATGAGACACTGAAACGAAGTTATACGGAAACGTCTTCTGATTGAT	70.6667	68	6.15185	6.00213	64	72	76	70	74	60	6.24622	6.2303	5.97904	6.18309	5.96756	5.85575
ASCRP4002784	0.735597	0.999821	1.13201	up	mmu_circRNA_43913	9_28710951_28620872_-90079|21.86|3|4	25714049	chr9	+	28813286	28903366	exonic	NM_177906	Opcml	ATCACCCTGTATGTTCCTCCCCAGATAATGAACATCTCGTCAGACATTACCGTGAATGAA	769.333	1044.83	9.83334	9.65446	955	750	603	940	1741	453.5	10.2535	9.99246	9.25403	10.2418	9.81324	8.90837
ASCRP4002785	0.458429	0.999821	1.04989	up	mmu_circRNA_22145	10_63872031_63713446_-158585|17.26|2|2	25714049	chr10	+	64250697	64409283	exonic	NM_177612	Ctnna3	ATCACCTGGAGACCCTGTGTCCACAGACTGGAAAAACAGAAAGGAGTAATACCCTGAATA	63.5	64	5.99842	5.92818	58.5	63	69	61	66	65	6.05875	6.08909	5.84742	6.00173	5.86609	5.91672
ASCRP4002786	0.151496	0.999821	1.26192	up	mmu_circRNA_23868	11_80732286_80730277_-2009|16.92|2|2	25714049	chr11	-	80916774	80918784	intronic	ENSMUST00000021045	Asic2	ATCACCTGTCACAGGCCACTAGTTGTCACCTGGTATTAGAACAAGCAAGACCACTTGGTT	182.5	156.333	7.55588	7.22026	147	140.5	260	148	161	160	7.53523	7.29456	7.83785	7.38221	7.02045	7.25811
ASCRP4002788	0.649281	0.999821	1.11352	up	mmu_circRNA_000122	mm9_circ_000122	circBase	chr17	+	23815834	23815894	sense overlapping	NM_175229	Srrm2	ATCACGATCCAGAACACCTGCCAGGCGTAGGTCTCGGTCCAGAACACCTGCCAGGCGAAG	141.833	131	7.10671	6.95158	82.5	118	225	129	121	143	6.65812	7.06153	7.60048	7.16149	6.63895	7.05431
ASCRP4002789	0.485617	0.999821	1.05232	up	mmu_circRNA_001054	mm9_circ_001054	circBase	chr2	-	174346496	174346571	sense overlapping	ENSMUST00000168292	Gm20721	ATCACTGGGGGAAAAAGGAAAGCTTACTAAATTTGGAACATCTAAGCAAGCTGAAGGGAA	32.8333	31	4.92638	4.8528	30	34	34.5	33	31	29	4.84521	5.00347	4.93044	5.01094	4.72328	4.82417
ASCRP4002793	0.858425	0.999821	1.00757	up	mmu_circRNA_29342	16_16490699_16461687_-29012|15.23|4|4	25714049	chr16	-	16461593	16490606	exonic	NM_139232	Fgd4	ATCAGCACAAGAGCGCTACCTCTTCTTATGCCTCCAAAACCATTATATCTGCAGAATTCA	182.333	209.333	7.59908	7.5882	150	158	239	174.5	249.5	204	7.57518	7.52514	7.69692	7.59676	7.53976	7.62809
ASCRP4002796	0.757648	0.999821	1.16296	up	mmu_circRNA_21454	1_182668768_182666823_-1945|15.80|8|12	25714049	chr1	+	180736691	180738637	exonic	NM_133225	Acbd3	ATCAGCAGTATATGCAGCAGTTATATCAAGTCCAGCTTGCACAACAACAGAAAGGCGGAG	127.667	115.167	6.8986	6.6808	54	116	213	86	62.5	197	6.07846	7.0705	7.54684	6.60847	5.85782	7.57612
ASCRP4002797	0.860122	0.999821	1.0264	up	mmu_circRNA_20522	1_91663039_91622536_-40503|20.22|3|4	25714049	chr1	+	89725960	89766464	exonic	NM_178119	Agap1	ATCAGCAGTGGGCATGCTGCTGAAGCGAAGTGGCAAGTCACTGAACAAAGAGTGGAAAAA	38.8333	38	5.11816	5.08057	34	37.5	45	31	40	43	5.02208	5.09425	5.23816	4.78985	5.01467	5.43719
ASCRP4002798	0.58081	0.999821	1.13162	up	mmu_circRNA_19718	1_16592434_16575357_-17077|17.65|5|5	25714049	chr1	-	16585275	16602353	exonic	NM_025773	Ube2w	ATCAGCATGCTTTCCAGCTGCAAAGAAAAGAAACGACTACAAAAAGAACTGTTGGCTTTG	50	46.1667	5.59466	5.41627	37	48	65	42	36.5	60	5.38636	5.61206	5.78556	5.43996	4.93044	5.8784
ASCRP4002806	0.815147	0.999821	1.18114	up	mmu_circRNA_25526	12_86668449_86653896_-14553|15.62|6|8	25714049	chr12	-	85312945	85327499	exonic	NM_145138	Nek9	ATCAGTGCATGTCTGGAATCATCAACCATGAAAACCCACTCAACCTATGTGTGAAGATCG	324	313	8.24273	8.00254	130	229	613	198	129	612	7.32899	8.11458	9.28462	7.83548	6.74922	9.42293
ASCRP4002807	0.211115	0.999821	1.21001	up	mmu_circRNA_21083	1_158620779_158616322_-4457|15.67|2|2	25714049	chr1	-	156686190	156690648	exonic	NM_145413	Fam20b	ATCAGTGTTGCATGGAACAATACTTGTTTCTATGGGAAGTGCTACTACTGCCGAGAAACA	66	58	6.02712	5.7521	51	59	88	55	54	65	5.85575	6.00173	6.22388	5.88859	5.451	5.91672
ASCRP4002808	0.208968	0.999821	1.19359	up	mmu_circRNA_29192	16_8716712_8707731_-8981|18.38|1|2	25714049	chr16	-	8707637	8716619	exonic	NM_001003918	Usp7	ATCAGTTACGAAAGCTGGAGATACAGATGACCCACCAAGAATTACTCAGAACCCTGTCAT	81.6667	73	6.32664	6.07134	57	86	102	66	72	81	6.02961	6.53258	6.41774	6.05875	5.94432	6.21095
ASCRP4002811	0.475673	0.999821	1.10167	up	mmu_circRNA_36343	3_154604658_154601715_-2943|17.61|1|2	25714049	chr3	-	154938750	154941694	exonic	NM_177066	Tnni3k	ATCATACACCGCGACCTGAACAGGACATGATGCCATTGTTACACTCCTGAAGCACTATAA	41	40.5	5.33464	5.19495	42	36	45	35.5	43	43	5.58477	5.26967	5.14949	4.9539	5.29132	5.33962
ASCRP4002812	0.407092	0.999821	1.05192	up	mmu_circRNA_37050	4_85033578_84993028_-40550|15.63|2|2	25714049	chr4	+	85347123	85387674	exonic	ENSMUST00000107188	Sh3gl2	ATCATCACACTCACTAATCAGATTGACGAGAACTGAAAGTGAGTGAGAAGGTGGGAGGAG	43.6667	42.5	5.5224	5.44937	41	40	50	40	47	40.5	5.64607	5.47011	5.451	5.47822	5.5155	5.35439
ASCRP4002814	0.307234	0.999821	1.12545	up	mmu_circRNA_010308	mm9_circ_010308	circBase	chr18	-	16640421	16650498	exonic	NM_007664	Cdh2	ATCATCACTGTGGCAGCTGGTCTGGATCGAGAGTGAAATTCAGCAACTGCAATAGAAAAA	66	65.1667	6.07101	5.90051	65	65	68	59	76	60.5	6.29756	6.08909	5.82639	5.85782	6.00361	5.84009
ASCRP4002819	0.837185	0.999821	1.07592	up	mmu_circRNA_41224	7_26018930_26018593_-337|17.44|2|2	25714049	chr7	-	25233573	25233911	exonic	NM_001031667	Gsk3a	ATCATCTACATCAAGAACCGAGAACTGCAGATTATGCGTAAGCTGGACCACTGCAATATT	110.5	111.667	6.7253	6.61973	67.5	101	163	84.5	71	179.5	6.35817	6.73123	7.08651	6.50637	5.93256	7.42026
ASCRP4002821	0.283577	0.999821	1.5132	up	mmu_circRNA_24437	11_116221714_116215679_-6035|13.34|2|2	25714049	chr11	-	116354364	116360400	exonic	NM_027258	Rnf157	ATCATCTCTTCCCAGACCTCGGACTCTGAGGAGCATTCAATGTGCTGAGGAAGTGAAGAG	263.5	187.667	7.99981	7.40221	142.5	170	478	112.5	214.5	236	7.51631	7.66351	8.81963	6.97673	7.38185	7.84806
ASCRP4002823	0.435327	0.999821	1.16376	up	mmu_circRNA_30477	17_33668742_33667078_-1664|16.23|2|3	25714049	chr17	+	33530132	33531797	exonic	NM_172619	Adamts10	ATCATGAACATTCATGGCCTGATTGTGGCAGATGATGAAGAGTATCTGATTGAACCCCTG	61.5	55.5	5.86372	5.64494	47.5	51	86	44.5	50	72	5.70026	5.74129	6.14962	5.42325	5.451	6.06056
ASCRP4002824	0.210489	0.999821	1.33606	up	mmu_circRNA_42430	7_141159683_141152767_-6916|12.14|5|5	25714049	chr7	-	133961083	133968000	exonic	NM_007400	Adam12	ATCATGAACCCGTCCACGGGTTTTACAGACCACTGAACATCCGGATCGTGCTGGTAGGAG	64.1667	45.1667	5.83784	5.41985	42	57	93.5	37.5	42	56	5.43163	5.85159	6.2303	5.26967	5.25084	5.73904
ASCRP4002826	0.414172	0.999821	1.23277	up	mmu_circRNA_007293	mm9_circ_007293	circBase	chr4	+	130668924	130701110	exonic	NM_030722	Pum1	ATCATGATTTTCAAGCACTTGCTCTGGAAGGGAGAGCTATGGGCGAGGTGTTGGTGGAAT	96.1667	84.1667	6.5495	6.24759	70	103	115.5	69	62	121.5	6.32031	6.76479	6.56342	6.17313	5.75916	6.81049
ASCRP4002830	0.0663595	0.999821	1.15194	up	mmu_circRNA_002258	mm9_circ_002258	circBase	chr9	+	65113258	65114441	exonic	NM_020043	Igdcc4	ATCATTACTTGGGAAAAGGACCAGGTGACCGTGCCTGAGGAGTCCCGGGGAGCTGCCATT	82.3333	76.6667	6.37658	6.17252	65	81	101	66	90	74	6.29756	6.44284	6.38934	6.13087	6.30822	6.07846
ASCRP4002834	0.558401	0.999821	1.20182	up	mmu_circRNA_37502	4_118075599_118075008_-591|17.36|4|6	25714049	chr4	-	118402402	118402994	exonic	NM_198170	Szt2	ATCATTGGCCTGCAGTCCCACCAGCTTCAGTCCGAGCAGGAGTTGGAAGTCCTTAGTGTT	1883.33	2096.5	11.2127	10.9475	1843	1467	2340	2027	2400	1862.5	11.1039	11.0235	11.5107	11.3582	10.1726	11.3117
ASCRP4002837	0.793336	0.999821	1.02378	up	mmu_circRNA_43778	9_13626127_13623303_-2824|14.52|2|2	25714049	chr9	-	13818858	13821683	exonic	NM_026665	Cep57	ATCCAAGAGAGGGAGAACTCAAAGAATGAAGAATCAAAGCACAATCAAGAGCGTCCTAGC	35.3333	36	5.15208	5.11817	32	39	35	36	40	32	5.08719	5.35439	5.01467	5.24452	5.055	5.055
ASCRP4002840	0.333403	0.999821	1.90809	up	mmu_circRNA_19277		25070500	chr3	-	27620601	27643091	sense overlapping	NM_173182	Fndc3b	ATCCAAGGTAAGGTAGCAGGTTGAGGGCAATTCTCCATGAATGTACGTCACCATGATGAT	1016.67	696.5	10.3057	9.37361	603	1016	1431	697	336.5	1056	9.60315	10.5438	10.7702	9.77629	7.88667	10.4579
ASCRP4002841	0.933643	0.999821	1.02167	up	mmu_circRNA_23352	11_53221695_53221382_-313|16.40|4|4	25714049	chr11	+	53407879	53408193	exonic	NM_033565	Aff4	ATCCAAGTCCCCATTCCCTATGTACTCAGACACGGTGGAGCTCATTAAAAATTATTCAGC	163	213.167	7.45053	7.4196	164	149	176	155	358	126.5	7.72731	7.41815	7.20614	7.43527	7.95634	6.8672
ASCRP4002847	0.765721	0.999821	1.04661	up	mmu_circRNA_40969	6_135994337_135993909_-428|20.02|8|12	25714049	chr6	-	136043890	136044319	exonic	NM_008171	Grin2b	ATCCATGGGGGCTCATCTATGATAATGGCAGATAAGAGAGTCGACGAGCTGAAGATGAAG	35.3333	36.3333	5.08279	5.01706	38	35	33	33	48	28	5.29438	5.05138	4.90259	4.90259	5.35439	4.79419
ASCRP4002848	0.588039	0.999821	1.04011	up	mmu_circRNA_38597	5_52665203_52582056_-83147|17.37|1|4	25714049	chr5	+	52190816	52273964	sense overlapping	NR_015537	9230114K14Rik	ATCCATTCACATGCCCAGGGTATGAAGCTCAGGAAGGATAAGAAAAACAAGATCACACAG	36.8333	37.1667	5.17209	5.11534	37	34	39.5	36	45.5	30	5.24452	5.13587	5.13587	5.055	5.29132	4.99971
ASCRP4002852	0.79279	0.999821	1.08524	up	mmu_circRNA_31492	18_31826663_31825995_-668|18.77|9|13	25714049	chr18	+	31666340	31667009	exonic	NM_172965	Sap130	ATCCCATGCTACTGCTGTGACCACTTCAAATATCCCAGTTGTCGGCCCACTTTATCTATC	107.667	121.667	6.80909	6.69107	113	103	107	100	194	71	7.16317	6.82541	6.43869	6.77909	7.27374	6.02037
ASCRP4002853	0.623066	0.999821	1.12722	up	mmu_circRNA_34838	2_155929165_155922154_-7011|16.37|4|5	25714049	chr2	-	156096417	156103429	intronic	ENSMUST00000079312	Cpne1	ATCCCCCAGCCCAAGGAAAAAAGGGTCTAAAGATATCTGTTCCAGTCTAAAAGTTGGTTT	170.667	192.167	7.51018	7.33741	184	162	166	141	303	132.5	7.88566	7.52514	7.11974	7.30752	7.76372	6.94097
ASCRP4002859	0.0338007	0.999821	1.1677	up	mmu_circRNA_39220	5_116336816_116323861_-12955|22.76|3|4	25714049	chr5	+	115873851	115886807	exonic	NM_007708	Cit	ATCCGTAACTGTCATGGAATATCAGCCTGGAGGGGATTTGCTGTCGCTTCTGAACAGATA	48.1667	44	5.54332	5.31966	43	42.5	59	44	49	39	5.64607	5.40917	5.57471	5.33069	5.3217	5.30659
ASCRP4002860	0.303454	0.999821	1.04238	up	mmu_circRNA_31710	18_44679313_44650778_-28535|16.95|3|3	25714049	chr18	-	44491123	44519659	exonic	NM_001085373	Mcc	ATCCGTGAGGAGCGGGACAGGCTTCGGAGGCGGTGTGAGCAGTCACACCTCATGAGAGAG	40.8333	41.6667	5.29006	5.23017	36	40.5	46	39	45	41	5.24452	5.37482	5.25084	5.24452	5.17633	5.26967
ASCRP4002863	0.484589	0.999821	1.25393	up	mmu_circRNA_40416	6_72800478_72799438_-1040|21.75|2|2	25714049	chr6	-	72849443	72850484	exonic	NM_019715	Kcmf1	ATCCTATAGCTGATTTGTCCCATATGTGCAGCGTTACCTGGAGGAGATCCTAATCATGTC	93.1667	79.6667	6.50162	6.17516	58	84	137.5	72	50	117	6.13258	6.52477	6.8475	6.29756	5.48092	6.74699
ASCRP4002864	0.950631	0.999821	1.00714	up	mmu_circRNA_20671	1_120406953_120394211_-12742|18.38|2|2	25714049	chr1	+	118497633	118510376	exonic	NM_029709	Clasp1	ATCCTATGCGTCCCTAGAAAAAAATTTTGATGATGAAGATTCTGTGGATGGCAACAGGCC	35	37.3333	5.13882	5.12855	34	35	36	34	48	30	5.22214	5.17965	5.01467	5.10477	5.38636	4.89452
ASCRP4002866	0.515894	0.999821	1.28246	up	mmu_circRNA_39338	5_123554520_123551620_-2900|17.95|2|2	25714049	chr5	+	123101610	123104511	exonic	ENSMUST00000161059	Tmem120b	ATCCTCATCAGCAATGGTTCCAGGTCTTTCCTTCCAGGCTCTACTTGAATCTGGTTCTTG	3246	3652.83	12.0404	11.6815	4244.5	3110	2383.5	4233	4666	2059.5	12.3992	12.1904	11.5317	12.5138	11.0701	11.4606
ASCRP4002869	0.745322	0.999821	1.17927	up	mmu_circRNA_014142	mm9_circ_014142	circBase	chr8	+	83001765	83006412	sense overlapping	NM_177378	Rnf150	ATCCTGCCCTGCCGTACACGATAGCTACTGGTCAGGACTGGCAGCTTTACCGGGTTAGTT	276.333	384.5	8.2396	8.00171	360	264	205	241	775.5	137	8.90436	8.35917	7.45527	8.16152	8.84181	7.00181
ASCRP4002872	0.00887923	0.999821	1.28976	up	mmu_circRNA_30885	17_74293244_74289096_-4148|18.70|2|2	25714049	chr17	-	73939755	73943904	exonic	NM_011723	Xdh	ATCCTGTCCAGGTGGTGGAGAAAAATGCAGACCCTGAAACAACACTTCTGGTCTACCTTA	119.667	103.167	6.94451	6.5774	101	112	146	86.5	126.5	96.5	6.95896	6.94439	6.93017	6.53258	6.7267	6.47293
ASCRP4002878	0.17188	0.999821	1.21696	up	mmu_circRNA_30427	17_30471277_30365745_-105532|21.70|1|2	25714049	chr17	-	30228799	30334332	exonic	NM_027060	Btbd9	ATCCTTCATCCGAATCGTCGGGACACACAACACAGCAAATGAGGTATATCCGAATAGTTG	47.1667	39.3333	5.46379	5.18051	36.5	42	63	39	40	39	5.19614	5.43163	5.7636	5.20595	5.09425	5.24134
ASCRP4002880	0.499495	0.999821	1.13394	up	mmu_circRNA_25461	12_84192845_84086282_-106563|18.54|2|2	25714049	chr12	+	82985294	83091858	exonic	NM_015812	Rgs6	ATCCTTGGATCAGCGATGACATCACCTTATGGGACATAGAGATGAGATTGAGGACATCAT	56	53.1667	5.73545	5.5541	42	51	75	48	46	65.5	5.52074	5.74129	5.94432	5.57723	5.17633	5.90874
ASCRP4002884	0.455458	0.999821	1.33642	up	mmu_circRNA_38758	5_72621710_72618871_-2839|16.95|3|4	25714049	chr5	+	72227631	72230471	exonic	NM_153389	Atp10d	ATCGACAAGCAGATCAACAACTTAATAACCAAAGTTTACAGTAGATCGCCTGAGCCAGCC	70.5	51.3333	6.06949	5.65112	33	99.5	79	42	41	71	5.29438	6.83386	6.08024	5.5467	5.29132	6.11534
ASCRP4002889	0.929309	0.999821	1.01601	up	mmu_circRNA_36225	3_138138042_138131798_-6244|16.62|3|3	25714049	chr3	-	138468833	138475078	exonic	NM_175224	Metap1	ATCGATGCAGGAATGTCTGAATCGGAGCAGGCTCTTAAAGGTACCTCTCAGATTAAGTTA	64.6667	66	5.96042	5.93751	50.5	54.5	89	61	54	83	5.90272	5.78556	6.19299	5.97904	5.55439	6.2791
ASCRP4002890	0.0242673	0.999821	1.10433	up	mmu_circRNA_34269	2_118067471_118048062_-19409|15.53|3|8	25714049	chr2	-	118222325	118241735	exonic	NM_027759	Fsip1	ATCGATGGCAAGCTGAAAGAGCTCAGTGAACAGCAGAGGCATTGCATTGTGAGTTTGAAG	30	29.3333	4.86567	4.7225	28	29	33	28	32	28	4.9066	4.84103	4.84939	4.78985	4.67259	4.70507
ASCRP4002892	0.557616	0.999821	1.33533	up	mmu_circRNA_26469	13_60863879_60863718_-161|12.12|5|9	25714049	chr13	+	60762356	60762518	sense overlapping	NM_029653	Dapk1	ATCGCCAGAGGAGAGACTCCCATGCTTGGACCCCACTGTATGATTTATAAACAGACAATA	103	115.667	6.73506	6.31787	115	103	91	43	234	70	7.13991	6.82541	6.23987	5.47822	7.47365	6.00173
ASCRP4002894	0.857319	0.999821	1.1651	up	mmu_circRNA_24070	11_90125891_90118834_-7057|19.76|2|3	25714049	chr11	+	90257519	90264577	exonic	NM_026178	Mmd	ATCGGATGGTCATCTACTTCTTCATTGCTGCTTCCTACGCCCCATGTTTCATGAACCATC	2785	3216.67	11.7864	11.566	1542	2805	4008	2393	1592.5	5664.5	10.9081	12.052	12.3992	11.6106	9.7113	13.376
ASCRP4002896	0.554316	0.999821	1.04874	up	mmu_circRNA_24223	11_103792129_103771757_-20372|14.91|6|8	25714049	chr11	-	103910442	103930815	exonic	NM_008740	Nsf	ATCGTGGAACAGATGGACTATGCAAGCTGCGAGATGCCCTACTGATGAATTATCTTTAAG	56.6667	55.3333	5.79693	5.72827	42	53	75	52	66	48	5.68164	5.77462	5.93452	5.80504	5.80504	5.57471
ASCRP4002897	0.709979	0.999821	1.11639	up	mmu_circRNA_009337	mm9_circ_009337	circBase	chr18	-	73969890	73971276	exonic	NM_172632	Mapk4	ATCGTGGATCAACATTACTCACACAAGGGAAGGGGACTTTGTCCGAATGACGCTACATTC	43.3333	41.3333	5.38208	5.22324	35	55	40	45	30	49	5.22214	5.77462	5.14949	5.5467	4.53326	5.58977
ASCRP4002898	0.068591	0.999821	1.05771	up	mmu_circRNA_24197	11_101611380_101604390_-6990|17.16|7|10	25714049	chr11	+	101743075	101750066	exonic	NM_144831	Dhx8	ATCTACAAACTGAAGGAGCAGCTGGTGCAGATGAGGATCTTGAAATTGAACTGGTTGAAG	37.3333	36.8333	5.31439	5.23344	32	37	43	34	39	37.5	5.29438	5.35439	5.29438	5.20595	5.2092	5.28516
ASCRP4002900	0.978264	0.999821	1.00306	up	mmu_circRNA_41576	7_70166088_70102409_-63679|17.71|3|3	25714049	chr7	-	62957522	63021202	intergenic			ATCTAGTAAGAACATGGTTTTGCACAGTATGTCTTGCAGAAGCAGCTGTCTGAAACACGA	111.667	122.5	6.81225	6.80783	107	88	140	98.5	151	118	7.01581	6.55065	6.87029	6.7153	6.9346	6.7736
ASCRP4002904	0.530948	0.999821	1.24032	up	mmu_circRNA_23592	11_69308766_69300461_-8305|16.09|2|2	25714049	chr11	-	69486958	69495264	exonic	NM_001081330	Dnah2	ATCTCAGACCTGCGGAATCCAGCCCTCAGAGAGAGAGCGAGACGAGGACATCAGGAAGAT	134.667	115.333	7.07859	6.76788	86	186	132	121	84	141	6.66879	7.78241	6.78455	7.05521	6.19955	7.04887
ASCRP4002906	0.660577	0.999821	1.08342	up	mmu_circRNA_18934		25070500	chr1	-	52479235	52490757	sense overlapping	NM_008667	Nab1	ATCTCCAAAGAGAATTAAAATAGAGGTAGGTTAAGCCCATCCACAGTAATGGCCACAGCC	61	59.1667	5.8988	5.78321	44	58	81	46.5	53	78	5.68164	5.93452	6.08024	5.59972	5.53896	6.21095
ASCRP4002908	0.535029	0.999821	1.04938	up	mmu_circRNA_44307	9_59193658_59191867_-1791|18.77|1|2	25714049	chr9	-	59344059	59345851	exonic	NM_175325	Bbs4	ATCTCCACTATATCCGGAAGGATTATGAAGCTTGCAAGAAAACTCAGGTTCCTGCATCTG	33	33.8333	4.96278	4.89324	33	32	34	33.5	42	26	5.08719	4.89856	4.90259	4.83052	5.055	4.79419
ASCRP4002911	0.529297	0.999821	1.49928	up	mmu_circRNA_002721	mm9_circ_002721	circBase	chr9	+	22887580	22887996	exonic	ENSMUST00000124076	Bbs9	ATCTCTGGAGGTGGCTGTACTCCAATCCCAGAGTCAGACCTAGAGGAAAGGTCACTAGAT	372.333	316.333	8.61834	8.03408	188	351	578	212	134	603	7.87699	8.79629	9.18176	7.89881	6.79758	9.40584
ASCRP4002916	0.971961	0.999821	1.00622	up	mmu_circRNA_30241	17_12941649_12924274_-17375|20.25|3|3	25714049	chr17	-	12731407	12748783	exonic	NM_010515	Igf2r	ATCTGAGCGGAGAGAGTTACACATGGGAAGCTGTTGACTCCAAAAACAATGCAGTTTATA	37.1667	35.8333	5.12011	5.11116	31	31.5	49	34.5	32	41	4.97699	4.97699	5.40634	5.17965	4.75033	5.4035
ASCRP4002917	0.767677	0.999821	1.0392	up	mmu_circRNA_39422	5_126243818_126242452_-1366|15.49|1|2	25714049	chr5	-	125762081	125763448	antisense	NM_001190352	Tmem132b	ATCTGAGGACACGTGACTCTGTTCTCGGGCCATGGATTGCGACATCATGACTGCTCCAAG	41.1667	42.3333	5.33889	5.28341	40	43.5	40	37	56	34	5.47553	5.37482	5.16632	5.15624	5.58226	5.11174
ASCRP4002919	0.100125	0.999821	1.41603	up	mmu_circRNA_40922	6_125136609_125136375_-234|10.04|2|3	25714049	chr6	-	125186356	125186591	intronic	ENSMUST00000043848	Ncapd2	ATCTGATGGCTATATACAGAGTAATGTGCGTTCACTGTAAGGGCGGACCGACAAAAAATT	106.333	79.8333	6.73249	6.23064	73.5	102	143.5	83.5	65	91	6.49775	6.78891	6.91082	6.44145	5.8285	6.42196
ASCRP4002920	0.794319	0.999821	1.10431	up	mmu_circRNA_32843	19_59989351_59972888_-16463|10.81|8|11	25714049	chr19	-	59896984	59913448	sense overlapping	NM_001033172	Rab11fip2	ATCTGCAAGTCTGAACGTTTTCATGTGAATCCAACAAGCAGTGAAGACCTCAGGAAAATC	80.6667	77	6.22889	6.08574	43	72	127	71	47	113	5.64607	6.3173	6.72329	6.22709	5.3217	6.70842
ASCRP4002925	0.593218	0.999821	1.08745	up	mmu_circRNA_18969		25070500	chr10	+	22285689	22307300	intronic	NM_009016	Raet1a	ATCTGGGGACCATACTGGCAGATGGTGGTACAGACTCTCTAAGTTGTGAATTAACTTTCA	53.5	51.6667	5.74375	5.6228	54	50	56.5	48	68	39	5.95211	5.70948	5.56966	5.64607	5.91573	5.30659
ASCRP4002928	0.167254	0.999821	1.07277	up	mmu_circRNA_25937	12_119500428_119476716_-23712|16.27|1|2	25714049	chr12	-	118238242	118261955	sense overlapping	NM_009239	Sp4	ATCTGTTACAGAGGTCAACAGCAAGGACAGGATGGAGTGAAAGTCCAACAAGCTACTATA	48.3333	47.3333	5.52587	5.42453	45	48	52	48	48	46	5.56966	5.55695	5.451	5.43996	5.33665	5.49698
ASCRP4002931	0.836708	0.999821	1.0997	up	mmu_circRNA_39001	5_96563151_96544801_-18350|21.09|1|2	25714049	chr5	-	96115781	96134132	intronic	AK139952		ATCTTAAAAGACTAATAGGGATGCCAAAGGAAAAATATGATCCTCCAGATCCTCGCAGAA	203.333	217.5	7.72402	7.5869	115	201	294	150	122	380.5	7.20369	7.94003	8.02833	7.4297	6.69456	8.63645
ASCRP4002932	0.478665	0.999821	1.13342	up	mmu_circRNA_009581	mm9_circ_009581	circBase	chr7	-	126564415	126564595	sense overlapping	NM_146200	Eif3c	ATCTTAATGAGCTGACCAACCTCATACGAACCATCCGTAATGCCATGAAGATTCGAGATG	83.1667	73.6667	6.29574	6.11505	55	69.5	125	64	75	82	5.98285	6.19709	6.70727	6.07846	5.98759	6.2791
ASCRP4002935	0.388148	0.999821	1.09023	up	mmu_circRNA_34270	2_118067468_118058640_-8828|14.64|2|2	25714049	chr2	-	118232903	118241732	sense overlapping	NM_027759	Fsip1	ATCTTCAGCCTTGAAAGTCAGAGCCATAAGGGTGATATGAGGCATTGCATTGTGAGTTTG	41	38.8333	5.32095	5.19632	40	35	48	35	47	34.5	5.47553	5.13587	5.35145	5.15624	5.35439	5.07832
ASCRP4002937	0.566369	0.999821	1.04673	up	mmu_circRNA_004905	mm9_circ_004905	circBase	chr15	-	73391758	73394744	exonic	uc007wca.1	Ptk2	ATCTTCCTGACCACGCCTAGGAATGAAGTTTTTAAATTCTTGTCATAAAGTCTCTGGGCT	98	102.667	6.65636	6.59047	88	98	108	94	118	96	6.7758	6.73123	6.46206	6.64015	6.61829	6.51297
ASCRP4002943	0.855801	0.999821	1.01813	up	mmu_circRNA_28671	15_66468594_66435589_-33005|11.39|5|9	25714049	chr15	+	66604026	66637032	exonic	NM_001081409	Phf20l1	ATCTTCTGTACAAAAATCGGGGAGTGTCAGAGAAGGACTGGATTGCTTTAGTCAAAGCAG	37.6667	36.3333	5.2508	5.22487	35	31	47	36	40	33	5.34259	5.00347	5.40634	5.29132	5.25084	5.13245
ASCRP4002944	0.341681	0.999821	1.06989	up	mmu_circRNA_44586	9_71403544_71362876_-40668|13.23|7|34	25714049	chr9	-	71515068	71555737	exonic	NM_001033208	Myzap	ATCTTCTTCCCAGAAAACCCTTGTGGACGTGACTTTGGAAAATAGCCATATCAAGGATCA	65.3333	63.3333	6.00365	5.90619	50	62.5	83.5	53	75	62	5.88859	6.03328	6.08909	5.80504	6.03512	5.8784
ASCRP4002947	0.59146	0.999821	1.10164	up	mmu_circRNA_32442	19_32426513_32297999_-128514|19.52|12|28	25714049	chr19	-	32223508	32352023	exonic	NM_144792	Sgms1	ATCTTGCAGGAAGCCAAGATGAGGAGAGTCTTTTTAAAATAATCCGGTGAAGGCAGAGAG	66	63	6.04404	5.90439	49	72	77	50.5	57	81.5	5.78338	6.3173	6.03144	5.72548	5.71636	6.27134
ASCRP4002948	0.689869	0.999821	1.07302	up	mmu_circRNA_35158	3_25795862_25794833_-1029|17.11|3|4	25714049	chr3	-	25895910	25896940	intronic	ENSMUST00000075054	Nlgn1	ATCTTGCCCTAGAATTCTTAGGCTTCCCAAGCTTGGATTTATGTGACCTATCAATTCGGT	41.3333	41	5.32237	5.2207	44	35	45	36	53	34	5.64607	5.05138	5.26967	5.10477	5.53896	5.01838
ASCRP4002955	0.437724	0.999821	1.16902	up	mmu_circRNA_23883	11_83164673_83154776_-9897|12.40|2|2	25714049	chr11	+	83341273	83351171	exonic	NM_027915	Ap2b1	ATCTTTTAGGAGGAGGACTGGATAGCCTGGTATGAAAGTATTATTGCCACCCTCTGTGAA	109	99.3333	6.77096	6.54566	74.5	119.5	133	105	84	109	6.47157	7.07764	6.76368	6.80459	6.16478	6.66761
ASCRP4002957	0.438843	0.999821	1.23373	up	mmu_circRNA_24948	12_38141576_38073846_-67730|17.03|3|6	25714049	chr12	+	37347258	37414989	exonic	NM_178767	Agmo	ATCTTTTGCATTTGAGAGATTAATATTTTCTGGGCAGCACACCAAGCACACCACAGTTCT	80.3333	67.3333	6.24726	5.94424	47.5	80.5	113	57	55	90	5.75026	6.45248	6.53906	5.8285	5.58226	6.42196
ASCRP4002958	0.271399	0.999821	1.29212	up	mmu_circRNA_43313	8_93625411_93613954_-11457|15.73|7|9	25714049	chr8	+	91090054	91101512	exonic	NM_011250	Rbl2	ATGAAAACAGAGTCCCTACTTGTGAAGAGTCTAAAGCACTTAGAGTCTGCACACCACTGA	59	45.3333	5.76456	5.39482	37.5	62.5	77	45	41	50	5.26967	6.01852	6.00548	5.5155	5.09425	5.57471
ASCRP4002962	0.501551	0.999821	1.12657	up	mmu_circRNA_40565	6_92104508_92099598_-4910|16.21|2|2	25714049	chr6	+	92149603	92154514	exonic	NM_011630	Nr2c2	ATGAAAATGGAGTATTGTAACAGACCAGCAGACAGGACAAAAGATCCAGATAGTCACCGC	50.3333	47.6667	5.58948	5.41753	39	50	62	39	47	57	5.34259	5.70948	5.71636	5.15624	5.29132	5.80504
ASCRP4002964	0.589162	0.999821	1.23721	up	mmu_circRNA_013712	mm9_circ_013712	circBase	chr18	+	39227367	39246924	exonic	NM_175164	Arhgap26	ATGAACCACCTGGCCAACCGCACAATTGGACAGTATCGGCTTCAGCATAATAAGGAAATG	73	64.6667	6.12604	5.81895	44	82.5	92.5	49	39	106	5.60714	6.52477	6.24622	5.72548	5.09425	6.63714
ASCRP4002965	0.845898	0.999821	1.17986	up	mmu_circRNA_014015	mm9_circ_014015	circBase	chr18	-	6111684	6115850	exonic	NM_029277	Arhgap12	ATGAACTTAGCAGCAGCTCCACTGAGCAGATGAGGGTTTAAATGAAACACCAGATGTTTA	488.667	505	8.96625	8.72763	186	466	814	384	148	983	7.86775	9.25403	9.77697	8.92294	6.90581	10.3542
ASCRP4002966	0.500299	0.999821	1.50693	up	mmu_circRNA_42066	7_116976639_116968279_-8360|16.15|2|2	25714049	chr7	-	109824764	109833125	exonic	NM_020052	Scube2	ATGAAGAAAGCCAGTGTGATGTGGATGAATGTTCGTTGGAAAGGACCTGTGACCACAGTT	1113.5	782.333	10.0768	9.48519	2003	922.5	415	710	1002	635	11.2381	10.3868	8.60546	9.80895	9.14081	9.5058
ASCRP4002972	0.427876	0.999821	1.1326	up	mmu_circRNA_41237	7_28244671_28244275_-396|18.49|2|2	25714049	chr7	+	27459255	27459652	exonic	NM_144923	Blvrb	ATGAAGGCACATGGAGTGGACAAGGTCGTGGCCTGCACCTCGGGTTATGAGGTGACGGTG	77.6667	74.6667	6.25775	6.07811	66	71	96	59	105	60	6.29756	6.17812	6.29756	5.96178	6.4675	5.80504
ASCRP4002973	0.86056	0.999821	1.01877	up	mmu_circRNA_23428	11_60004124_59998598_-5526|21.98|2|2	25714049	chr11	+	60185095	60190622	exonic	NM_009021	Rai1	ATGAAGGTAGCTGTGGACATGATAACCAGCCCGAGTCATGCAGTCTTTTCGAGAAAGGTG	56.8333	57.5	5.76711	5.74029	46	54	70.5	49.5	58	65	5.68164	5.74129	5.8784	5.59972	5.61942	6.00173
ASCRP4002976	0.399078	0.999821	1.08186	up	mmu_circRNA_35804	3_94365922_94306092_-59830|21.93|8|8	25714049	chr3	-	94502169	94562000	exonic	NM_029721	Snx27	ATGAATGCTTTGAGAGGGTGTTCTGCGAGCTCAAGTGGAGAAAAGAGGAACGGCGTGAAT	239.667	261.667	8.05229	7.93877	228	200	291	225.5	304	255.5	8.21105	7.92626	8.01956	8.05818	7.7709	7.98723
ASCRP4002977	0.698847	0.999821	1.15399	up	mmu_circRNA_30977	17_80058813_80049642_-9171|13.67|27|218	25714049	chr17	+	79650301	79659473	exonic	NM_201361	Rmdn2	ATGAATGGACACTGCCATCTGTGGTATATTACAGCTAACACGGACACAGAAGAACAGAAC	122.5	122.667	6.93766	6.73103	78	129.5	160	91.5	75.5	201	6.59111	7.15137	7.0705	6.6329	5.97904	7.58115
ASCRP4002980	0.507218	0.999821	1.11386	up	mmu_circRNA_006625	mm9_circ_006625	circBase	chr8	+	127160426	127161311	intronic	ENSMUST00000159818	Pard3	ATGACAAAGACAGATTCCACCTTGGAGTAAAAGGACCTGCATCACACATTTCGATGGATT	130.5	125	7.07393	6.91837	120	100	171.5	130	125	120	7.26634	6.7965	7.15897	7.23276	6.71187	6.81049
ASCRP4002982	0.208762	0.999821	1.06044	up	mmu_circRNA_27178	14_22200839_22054055_-146784|16.76|3|3	25714049	chr14	+	21234832	21381617	exonic	NM_134079	Adk	ATGACACCATAGTGGCTGCAGTGGTTGATTCAGGAGCCACACAAAGCAGCAACATTCTTT	37.1667	37.5	5.24332	5.15867	33.5	36	42	35.5	39	38	5.26967	5.22214	5.23816	5.17965	5.055	5.24134
ASCRP4002983	0.635173	0.999821	1.17782	up	mmu_circRNA_008098	mm9_circ_008098	circBase	chr2	+	16703316	16713708	exonic	NM_026162	Plxdc2	ATGACACGAAGATAGCCCTACATCTCAAAGACAGTGGAGATGCTCCAGTGGATTTGATCG	180.667	162	7.45548	7.21935	105	145	292	127	119	240	7.03335	7.32937	8.00372	7.14034	6.63895	7.87878
ASCRP4002987	0.39348	0.999821	1.40487	up	mmu_circRNA_005654	mm9_circ_005654	circBase	chr11	+	19998119	20008477	exonic	NM_033523	Spred2	ATGACGTTTTCACGTGACAGCTATATTGTGCGTGTCAAGGCTGTGGTTATGACCAGAGAT	122.833	101.667	6.94859	6.45815	77	129	162.5	79	58.5	167.5	6.56976	7.17278	7.10322	6.40928	5.65803	7.30714
ASCRP4002988	0.788554	0.999821	1.02203	up	mmu_circRNA_32876	2_4458371_4434835_-23536|20.59|2|2	25714049	chr2	+	4513788	4537325	exonic	NM_172475	Frmd4a	ATGACTACCATGATAAAGTGAAGCCAAGGAAGGAGCTGATTGATGTTGACAGTGAAGTGG	40	39.3333	5.25445	5.22301	35	41	44	39	42	37	5.13929	5.35439	5.26967	5.36318	5.25084	5.055
ASCRP4002989	0.598221	0.999821	1.03443	up	mmu_circRNA_011995	mm9_circ_011995	circBase	chr12	+	109716025	109718499	sense overlapping	NR_030261	Mir543	ATGACTGGCAAGGATGTAAACAACGCCATCCTGGAGGATCCCCTGAATGTGAAGCTATAT	98.8333	106.333	6.66328	6.61444	78.5	93	125	84	131	104	6.61584	6.68758	6.68641	6.47157	6.75591	6.61584
ASCRP4002991	0.874041	0.999821	1.04079	up	mmu_circRNA_37758	4_132257025_132228811_-28214|18.34|6|7	25714049	chr4	+	132672895	132701110	exonic	NM_010166	Eya3	ATGACTTAGAGACCTTATGCACACATCCTCTCAGTTCCTGTTTCGGAAACCACTTATCCT	380.167	438.833	8.70299	8.64532	260.5	303.5	576.5	290	504.5	522	8.37465	8.56317	9.17116	8.46179	8.34833	9.12583
ASCRP4002992	0.308163	0.999821	1.12469	up	mmu_circRNA_24113	11_95155959_95147644_-8315|19.78|2|4	25714049	chr11	-	95286329	95294645	exonic	NM_177619	Kat7	ATGACTTAGATCTTTTCCGAAGAGCACAAGCCCGGGCTTCTGAGGATTTGGACATCTTAC	86	79.3333	6.38469	6.21516	63	81	114	66	82	90	6.21581	6.38503	6.55321	6.05875	6.16478	6.42196
ASCRP4002994	0.83149	0.999821	1.02105	up	mmu_circRNA_34047	2_91431948_91412505_-19443|19.86|2|2	25714049	chr2	+	91572347	91591791	exonic	NM_029437	Ckap5	ATGAGAAAGGATTAAAGGTGATGCAGATGAAGCTTCACATTGTTGCTTTGATTGCCCAGA	41.5	41	5.36038	5.33033	40	36	48.5	43	39	41	5.47553	5.22214	5.38348	5.5155	5.13587	5.33962
ASCRP4002995	0.153221	0.999821	1.32084	up	mmu_circRNA_37537	4_120657933_120654732_-3201|15.87|10|14	25714049	chr4	-	120982126	120985328	exonic	NM_133716	Smap2	ATGAGAAGAAGAAATATATGGACCGAAGTCTGGACATCAATGTCCTTAGGGGCCGAGATG	75.6667	61.1667	6.25423	5.85278	59.5	91	76.5	61	58	64.5	6.14453	6.64677	5.9714	5.98759	5.64607	5.92466
ASCRP4002997	0.817619	0.999821	1.03166	up	mmu_circRNA_20596	1_101947366_101837220_-110146|16.39|2|2	25714049	chr1	+	99940642	100050789	exonic	NM_172851	Cntnap5b	ATGAGAGTGGAGGTCTATGGATGCTTCTACAACAATTGTGATGACCCATTGGCCTCTTTC	40.1667	42.3333	5.3734	5.32843	39	40	41.5	39	53	35	5.56966	5.35439	5.19614	5.29132	5.59972	5.09425
ASCRP4002998	0.520475	0.999821	1.27493	up	mmu_circRNA_19371		25070500	chr5	-	110265510	110267268	sense overlapping	NM_028273	Pgam5	ATGAGATCTTCATATGCCATGCCAATGTCATCCGCTATATTGTTTGTAGGTAGGCGAGAG	205.333	177.833	7.69389	7.34347	121	167	328	119	132.5	282	7.26634	7.59116	8.22417	7.08828	6.79433	8.14781
ASCRP4003001	0.825867	0.999821	1.01446	up	mmu_circRNA_28450	15_36130116_36120227_-9889|15.82|2|3	25714049	chr15	+	36190471	36200361	exonic	NM_012031	Spag1	ATGAGCGTGAAGATGGTGGCTCGGATGAGGGAAACATATTCTAAAAGTAAGACAGCTAAG	37.8333	39.1667	5.14007	5.11935	38.5	38	37	36.5	45	36	5.26967	5.13587	5.01467	5.02947	5.19614	5.13245
ASCRP4003014	0.898368	0.999821	1.01169	up	mmu_circRNA_000272	mm9_circ_000272	circBase	chr15	+	97010172	97010351	antisense	NM_027052	Slc38a4	ATGATGAAGAGGTAGTTGCCGTTGAGGTACCATTCCCTAGAAAAGAAAGAGAGAGGATGT	71	71.6667	6.10105	6.08428	64	60	89	62	86	67	6.20118	5.89264	6.20933	6.01667	6.21581	6.02037
ASCRP4003015	0.899938	0.999821	1.0096	up	mmu_circRNA_23508	11_62252017_62224322_-27695|21.68|7|8	25714049	chr11	-	62410819	62438515	exonic	NM_011308	Ncor1	ATGATGAGAATCGGGTTGCTTCCTAGAAACATGGTTGTTTGTTGGACTTGATCTCACAGC	170.5	192.5	7.49643	7.48264	151	151	209.5	170.5	239	168	7.60296	7.38653	7.49979	7.60728	7.51203	7.32862
ASCRP4003017	0.64763	0.999821	1.12283	up	mmu_circRNA_22187	10_69637915_69605327_-32588|15.17|5|5	25714049	chr10	+	70142578	70175167	exonic	NM_001111121	Ccdc6	ATGATGAGAGCAAGCCAGGGCTGAGCAGGAAGAAGAATTCATCAGTAACACTTTATTCAA	106.833	101.833	6.71113	6.544	68.5	91.5	160.5	80	81.5	144	6.39221	6.68056	7.06063	6.37058	6.17313	7.08828
ASCRP4003018	0.310023	0.999821	1.23809	up	mmu_circRNA_29099	15_100844026_100832465_-11561|14.20|2|3	25714049	chr15	+	101002033	101013595	exonic	NM_011323	Scn8a	ATGATGGTCATGGTCATCGGCAACCTGGTGGCAACAACTGAGGTGGAGATTAAGAAGAAA	78.6667	72	6.34608	6.03797	78	75	83	64	99	53	6.59111	6.34048	6.10665	6.10228	6.39221	5.61942
ASCRP4003021	0.868868	0.999821	1.0574	up	mmu_circRNA_43473	8_113569571_113567543_-2028|15.03|2|2	25714049	chr8	+	111043642	111045671	exonic	NM_146217	Aars	ATGATTCTCCAAAGTATAACTACCAATCAGACTCCAGTGGTAGCTACGGGAGACGCATTT	107	103.167	6.63433	6.55381	57	98	166	89	74.5	146	6.04425	6.73123	7.1275	6.55832	5.97904	7.12405
ASCRP4003023	0.639472	0.999821	1.04929	up	mmu_circRNA_31068	17_85801832_85790913_-10919|21.12|2|2	25714049	chr17	+	85391572	85402492	exonic	NM_028576	Camkmt	ATGCAATAAGAAGACTGGTGTGTTTAAGACTCCGAAAATATCAAGCCGGCATCTGGCCAT	36.3333	36.8333	5.07484	5.00543	36	37	36	31	44.5	35	5.19614	5.05138	4.97699	4.7658	5.15624	5.09425
ASCRP4003032	0.522749	0.999821	1.14881	up	mmu_circRNA_37532	4_120180817_120135680_-45137|22.39|4|4	25714049	chr4	+	120463074	120508212	exonic	NM_013883	Scmh1	ATGCAGGCCCCCACAGGTCATTTTACCTGGGACAAATACCTAAAAGAAACATGTTCAGTC	232	235.167	7.96116	7.76102	172	201	323	175	222	308.5	7.77172	7.92031	8.19144	7.60172	7.41498	8.26637
ASCRP4003034	0.807834	0.999821	1.06747	up	mmu_circRNA_26340	13_55161703_55141906_-19797|18.36|4|4	25714049	chr13	-	55040544	55060342	exonic	NM_011307	Uimc1	ATGCCAACAGCATTGCAGCTTTGACCAGTAAGAGAAGTTTAGTTCTTATGCCGGAAAGTT	180.667	176.667	7.49212	7.39793	115	137	290	168	143	219	7.22635	7.24628	8.00372	7.58147	6.89069	7.72163
ASCRP4003035	0.512494	0.999821	1.18174	up	mmu_circRNA_23260	11_45931993_45926259_-5734|18.58|2|2	25714049	chr11	+	46112756	46118491	exonic	NM_009616	Adam19	ATGCCACCAAACGCAAGCTCATGGAGATTGCCAACTATGTTGATAAGAGGACTGATTATA	99.6667	87.3333	6.57694	6.33603	66	82	151	76	67	119	6.24622	6.50835	6.97625	6.34861	5.88147	6.77799
ASCRP4003036	0.869463	0.999821	1.04483	up	mmu_circRNA_35242	3_33915766_33910237_-5529|14.69|2|2	25714049	chr3	-	34011314	34016844	intergenic			ATGCCCTGCACCAGTGACAATGGTCACTTTCTATCATCTTCAAAAGTTTCTTTACCAGTC	59	62.6667	5.85839	5.79512	62	58	57	53	94	41	6.1864	5.83694	5.55183	5.74129	6.3589	5.28516
ASCRP4003037	0.752006	0.999821	1.16133	up	mmu_circRNA_017328	mm9_circ_017328	circBase	chr1	-	181956393	181961919	exonic	NM_008680	Enah	ATGCCTTAGAAGTGTTAAATTCACAGGAAGCAGTGAACAGAGTATCTGTCAGGCAAGAGC	113	113.333	6.78174	6.56596	71	115	153	96	51	193	6.39221	6.95121	7.00181	6.70842	5.451	7.53846
ASCRP4003038	0.559373	0.999821	1.08892	up	mmu_circRNA_45581	X_82991640_82975541_-16099|16.52|3|3	25714049	chrX	-	85730201	85746301	exonic	NM_008194	Gyk	ATGCGTTGGAATGTGGCTTGACCTAAGAACCCAGTCTACTGTTGAGAACCTTAGTAAAAG	67.5	63.8333	6.04316	5.92027	46	62.5	94	49.5	66	76	5.78338	6.06236	6.28374	5.75916	5.8285	6.17313
ASCRP4003044	0.641719	0.999821	1.04703	up	mmu_circRNA_26814	13_99038450_99037271_-1179|15.16|5|6	25714049	chr13	+	98267315	98268495	exonic	NM_023472	Ankra2	ATGCTCTACCTGGCTACTCGTATTGAACAAGCTGAGTGCAATATCCATACATCTCCTTCT	127.167	135	7.07778	7.01148	114	105.5	162	99	155	151	7.21709	6.91829	7.09796	6.83386	7.02322	7.17736
ASCRP4003045	0.738271	0.999821	1.04756	up	mmu_circRNA_42781	8_35936723_35897492_-39231|16.73|1|2	25714049	chr8	-	34834437	34873669	exonic	NM_175091	Tnks	ATGCTGAATATGTCATCTACAGAGGGGAACAGTGGACTTGTACCTCTTCATAATGCATGC	54.3333	58.1667	5.78434	5.71731	53.5	53.5	56	50.5	72	52	6.00173	5.82533	5.52597	5.57723	5.96756	5.60714
ASCRP4003047	0.506937	0.999821	1.07718	up	mmu_circRNA_34509	2_127291714_127290784_-930|16.77|16|92	25714049	chr2	-	127465047	127465978	exonic	NM_019789	Kcnip3	ATGCTGATGGGAACGGGGCCATCCACTTTGAGACAGCAGTGACAGTGAACTGGAGTTATC	41.6667	41.6667	5.38892	5.28167	35	46.5	43.5	41	49	35	5.31869	5.59724	5.25084	5.36318	5.4035	5.07832
ASCRP4003051	0.434859	0.999821	1.32248	up	mmu_circRNA_23433	11_60276136_60274289_-1847|21.12|6|7	25714049	chr11	+	60460786	60462634	exonic	NM_021354	Drg2	ATGGAAGAAGTAGACCGTTTAGCTCGAAAGCCCAACAGTGTAGTTATCAGGCCGAGGCCG	257.667	227.833	8.08063	7.67739	162	229	382	139	198	346.5	7.66351	8.12839	8.44998	7.27762	7.26673	8.48781
ASCRP4003053	0.809368	0.999821	1.21833	up	mmu_circRNA_19195		25070500	chr17	+	58593657	58594376	sense overlapping	ENSMUST00000050706	Gm5815	ATGGAAGTCCTTGTTCAACAGAAGATTTGCTCTATGATCGTGATAAAGAGTGGACAGGCC	944.667	1133	10.0953	9.8104	392	975	1467	559	504	2336	9.01004	10.4853	10.7905	9.45334	8.35642	11.6214
[truncated: 4,946 more rows]

## Sheet: down_AS_vs_Control
VM_vs_VC 1 fold down regulated CircRNAs
	P-value and FDR		Fold change and Regulation		Annotations											Group--Raw Intensity		Group--Normalized Intensity		Raw Intensity						Normalized Intensity
[truncated: 7,317 more rows]

## Sheet: annotation
# Fold Change cut-off: 1 # P-value cut-off: 1 # Condition pairs: VM_vs_VC # Column A: probeID it represents probe name. # Column B: P-value, P-value calculated from unpaired t-test. # Column C: FDR, FDR is calculated from Benjamini Hochberg FDR. # Column D: FC (abs), the absolute ratio (no log scale) of normalized intensities between two conditions. # Column E: Regulation, it depicts which group …
