# Supplementary material for: Differentially Expressed Circular Non-coding RNAs in Atherosclerotic Aortic Vessels and Their Potential Functions in Endothelial Injury
Source: Front Cardiovasc Med. 2021 Jul 7;8:657544. doi: 10.3389/fcvm.2021.657544 (PMC8294331; doi:10.3389/fcvm.2021.657544)
Supplement: Supplementary file 1 [file Data_Sheet_1.zip › supplementary meterials/Original DaTa /Fig 2.xlsx]

## Sheet: Fig2A 
Box Plot The Box Plot is a convenient way to quickly visualize the distribution of a dataset. It is commonly used for comparing the distributions of the intensities from all samples. Here, a boxplot view is used to look at, and compare the distributions of expression values for the samples in an experiment after normalization. Press Ctrl and rolling button of your mouse to zoom in.

## Sheet: Fig 2C
Hierarchical Clustering Hierarchical clustering is one of the simplest and widely used clustering techniques for analysis of gene expression data. Cluster analysis arranges samples into groups based on their expression levels, which allows us to hypothesize about the relationships among samples. The dendrogram shows the relationships among the expression levels of samples. Here, hierarchical clus…
Hierarchical Clustering of all Expressed CircRNAs								Hierarchical Clustering of VM_vs_VC CircRNAs
