# Supplementary material for: Differentially Expressed Circular Non-coding RNAs in Atherosclerotic Aortic Vessels and Their Potential Functions in Endothelial Injury
Source: Front Cardiovasc Med. 2021 Jul 7;8:657544. doi: 10.3389/fcvm.2021.657544 (PMC8294331; doi:10.3389/fcvm.2021.657544)
Supplement: Supplementary file 1 [file Data_Sheet_1.zip › supplementary meterials/Original DaTa /Fig 3.xlsx]

## Sheet: Fig3A
Block Type	384-Well Block
Chemistry	SYBR_GREEN
Experiment Barcode
Experiment Comments
Experiment Name	mmu_circRNA_42617
Experiment Run End Time	2018-07-03 11:53:20 AM CST
Experiment Type	Relative Standard Curve
Experiment User Name
Instrument Name	278881887
Instrument Serial Number	278881887
Instrument Type	ViiA 7
Passive Reference	ROX
Quantification Cycle Method	Ct
Signal Smoothing On	TRUE
Stage/ Cycle where Analysis is performed	Stage 2, Step 2
Well	Well Position	Sample Name	Task	Reporter	Quencher	CT	Quantity
193	I1	Standard1	STANDARD	SYBR	None	10.859	1000000
194	I2	Standard2	STANDARD	SYBR	None	14.096	100000
195	I3	Standard3	STANDARD	SYBR	None	17.332	10000
196	I4	Standard4	STANDARD	SYBR	None	20.692	1000
197	I5	Standard5	STANDARD	SYBR	None	23.992	100
198	I6	Standard6	STANDARD	SYBR	None	27.265	10
199	I7	Standard7	STANDARD	SYBR	None	31.343	1
217	J1	VM1	UNKNOWN	SYBR	None	33.631	0.157
218	J2		UNKNOWN	SYBR	None	34.06	0.117
220	J4		UNKNOWN	SYBR	None	33.916	0.129
221	J5	VM2	UNKNOWN	SYBR	None	34.574	0.0824
222	J6		UNKNOWN	SYBR	None	33.715	0.148
223	J7		UNKNOWN	SYBR	None	34.151	0.11
225	J9	VM3	UNKNOWN	SYBR	None	35.16	0.0552
226	J10		UNKNOWN	SYBR	None	34.3	0.0993
228	J12		UNKNOWN	SYBR	None	34.588	0.0816
229	J13	VC1	UNKNOWN	SYBR	None	33.522	0.169
230	J14		UNKNOWN	SYBR	None	33.359	0.189
232	J16		UNKNOWN	SYBR	None	33.825	0.137
233	J17	VC2	UNKNOWN	SYBR	None	33.67	0.153
235	J19		UNKNOWN	SYBR	None	33.764	0.143
236	J20		UNKNOWN	SYBR	None	33.097	0.226
237	J21	VC3	UNKNOWN	SYBR	None	33.515	0.17
239	J23		UNKNOWN	SYBR	None	33.526	0.168
240	J24		UNKNOWN	SYBR	None	33.696	0.15
Ct Threshold	0.15

## Sheet: Fig 3B
Block Type	384-Well Block
Chemistry	SYBR_GREEN
Experiment Barcode
Experiment Comments
Experiment Name	mmu_circRNA_27503
Experiment Run End Time	2018-07-06 11:20:24 AM CST
Experiment Type	Relative Standard Curve
Experiment User Name
Instrument Name	278881887
Instrument Serial Number	278881887
Instrument Type	ViiA 7
Passive Reference	ROX
Quantification Cycle Method	Ct
Signal Smoothing On	TRUE
Stage/ Cycle where Analysis is performed	Stage 2, Step 2
Well	Well Position	Sample Name	Task	Reporter	Quencher	CT	Quantity
153	G9	Standard1	STANDARD	SYBR	None	10.367	1000000
154	G10	Standard2	STANDARD	SYBR	None	13.773	100000
155	G11	Standard3	STANDARD	SYBR	None	16.968	10000
156	G12	Standard4	STANDARD	SYBR	None	20.339	1000
157	G13	Standard5	STANDARD	SYBR	None	23.73	100
158	G14	Standard6	STANDARD	SYBR	None	27.059	10
159	G15	Standard7	STANDARD	SYBR	None	30.553	1
219	J3	VM1	UNKNOWN	SYBR	None	29.84	1.52947
221	J5		UNKNOWN	SYBR	None	30.333	1.08997
222	J6		UNKNOWN	SYBR	None	30.201	1.19324
223	J7	VM2	UNKNOWN	SYBR	None	29.548	1.86811
224	J8		UNKNOWN	SYBR	None	29.781	1.59241
225	J9		UNKNOWN	SYBR	None	29.541	1.87806
226	J10	VM3	UNKNOWN	SYBR	None	29.516	1.91001
227	J11		UNKNOWN	SYBR	None	29.63	1.76681
228	J12		UNKNOWN	SYBR	None	29.503	1.92746
229	J13	VC1	UNKNOWN	SYBR	None	29.419	2.0413
231	J15		UNKNOWN	SYBR	None	29.525	1.89875
232	J16		UNKNOWN	SYBR	None	29.475	1.96506
233	J17	VC2	UNKNOWN	SYBR	None	29.81	1.56133
234	J18		UNKNOWN	SYBR	None	29.543	1.87462
236	J20		UNKNOWN	SYBR	None	29.71	1.67139
237	J21	VC3	UNKNOWN	SYBR	None	29.747	1.62995
238	J22		UNKNOWN	SYBR	None	29.481	1.95612
239	J23		UNKNOWN	SYBR	None	29.495	1.93816
Ct Threshold	0.15						0.117649

## Sheet: Fig 3C
Block Type	384-Well Block
Chemistry	SYBR_GREEN
Experiment Barcode
Experiment Comments
Experiment Name	mmu_circRNA_28589
Experiment Run End Time	2018-07-05 16:38:58 PM CST
Experiment Type	Relative Standard Curve
Experiment User Name
Instrument Name	278881887
Instrument Serial Number	278881887
Instrument Type	ViiA 7
Passive Reference	ROX
Quantification Cycle Method	Ct
Signal Smoothing On	TRUE
Stage/ Cycle where Analysis is performed	Stage 2, Step 2
Well	Well Position	Sample Name	Task	Reporter	Quencher	CT	Quantity
209	I17	Standard1	STANDARD	SYBR	None	11.059	1000000
210	I18	Standard2	STANDARD	SYBR	None	14.471	100000
211	I19	Standard3	STANDARD	SYBR	None	17.918	10000
212	I20	Standard4	STANDARD	SYBR	None	21.259	1000
213	I21	Standard5	STANDARD	SYBR	None	24.673	100
214	I22	Standard6	STANDARD	SYBR	None	28.171	10
215	I23	Standard7	STANDARD	SYBR	None	31.326	1
313	N1	VM1	UNKNOWN	SYBR	None	34.352	0.138603
314	N2		UNKNOWN	SYBR	None	34.544	0.121688
315	N3		UNKNOWN	SYBR	None	33.961	0.180804
317	N5	VM2	UNKNOWN	SYBR	None	35.364	0.0697155
318	N6		UNKNOWN	SYBR	None	35.777	0.0526702
320	N8		UNKNOWN	SYBR	None	35.474	0.0647256
322	N10	VM3	UNKNOWN	SYBR	None	35.032	0.0873529
323	N11		UNKNOWN	SYBR	None	34.125	0.161697
324	N12		UNKNOWN	SYBR	None	34.654	0.112949
325	N13	VC1	UNKNOWN	SYBR	None	34.458	0.129
326	N14		UNKNOWN	SYBR	None	34.289	0.144695
328	N16		UNKNOWN	SYBR	None	34.466	0.128257
330	N18	VC2	UNKNOWN	SYBR	None	35.009	0.0887264
331	N19		UNKNOWN	SYBR	None	35.002	0.0891523
332	N20		UNKNOWN	SYBR	None	35.093	0.0838199
333	N21	VC3	UNKNOWN	SYBR	None	34.903	0.0953676
334	N22		UNKNOWN	SYBR	None	34.422	0.132212
335	N23		UNKNOWN	SYBR	None	34.208	0.152882
Ct Threshold	0.15						0.735231

## Sheet: Fig3D 
Block Type	384-Well Block
Chemistry	SYBR_GREEN
Experiment Barcode
Experiment Comments
Experiment Name	mmu_circRNA_014193
Experiment Run End Time	2018-07-03 11:53:20 AM CST
Experiment Type	Relative Standard Curve
Experiment User Name
Instrument Name	278881887
Instrument Serial Number	278881887
Instrument Type	ViiA 7
Passive Reference	ROX
Quantification Cycle Method	Ct
Signal Smoothing On	TRUE
Stage/ Cycle where Analysis is performed	Stage 2, Step 2
Well	Well Position	Sample Name	Task	Reporter	Quencher	CT	Quantity
209	I17	Standard1	STANDARD	SYBR	None	11.498	#########
210	I18	Standard2	STANDARD	SYBR	None	14.938	#########
211	I19	Standard3	STANDARD	SYBR	None	18.271	10000
212	I20	Standard4	STANDARD	SYBR	None	21.782	1000
213	I21	Standard5	STANDARD	SYBR	None	25.298	100
214	I22	Standard6	STANDARD	SYBR	None	28.643	10
215	I23	Standard7	STANDARD	SYBR	None	31.894	1
265	L1	VM1	UNKNOWN	SYBR	None	34.331	0.208637
266	L2		UNKNOWN	SYBR	None	33.752	0.30812
268	L4		UNKNOWN	SYBR	None	34.616	0.17214
269	L5	VM2	UNKNOWN	SYBR	None	33.634	0.333599
270	L6		UNKNOWN	SYBR	None	33.805	0.297413
272	L8		UNKNOWN	SYBR	None	33.767	0.305046
273	L9	VM3	UNKNOWN	SYBR	None	33.131	0.468347
275	L11		UNKNOWN	SYBR	None	32.943	0.531857
276	L12		UNKNOWN	SYBR	None	33.689	0.321609
278	L14	VC1	UNKNOWN	SYBR	None	33.929	0.273515
279	L15		UNKNOWN	SYBR	None	33.611	0.338884
280	L16		UNKNOWN	SYBR	None	34.258	0.219023
282	L18	VC2	UNKNOWN	SYBR	None	33.707	0.317623
283	L19		UNKNOWN	SYBR	None	33.701	0.318974
284	L20		UNKNOWN	SYBR	None	33.492	0.367318
285	L21	VC3	UNKNOWN	SYBR	None	33.442	0.379742
287	L23		UNKNOWN	SYBR	None	33.004	0.51013
288	L24		UNKNOWN	SYBR	None	33.526	0.358793
Ct Threshold	0.15

## Sheet: Fig 3E
Block Type	384-Well Block
Chemistry	SYBR_GREEN
Experiment Barcode
Experiment Comments
Experiment Name	mmu_circRNA_24705
Experiment Run End Time	2018-07-04 11:39:23 AM CST
Experiment Type	Relative Standard Curve
Experiment User Name
Instrument Name	278881887
Instrument Serial Number	278881887
Instrument Type	ViiA 7
Passive Reference	ROX
Quantification Cycle Method	Ct
Signal Smoothing On	TRUE
Stage/ Cycle where Analysis is performed	Stage 2, Step 2
Well	Well Position	Sample Name	Task	Reporter	Quencher	CT	Quantity
41	B17	Standard1	STANDARD	SYBR	None	10.93	1000000
42	B18	Standard2	STANDARD	SYBR	None	14.176	100000
43	B19	Standard3	STANDARD	SYBR	None	17.465	10000
44	B20	Standard4	STANDARD	SYBR	None	21.355	1000
45	B21	Standard5	STANDARD	SYBR	None	24.673	100
46	B22	Standard6	STANDARD	SYBR	None	27.962	10
47	B23	Standard7	STANDARD	SYBR	None	31.417	1
170	H2	VM1	UNKNOWN	SYBR	None	30.493	1.89955
171	H3		UNKNOWN	SYBR	None	30.66	1.69882
173	H5		UNKNOWN	SYBR	None	30.98	1.37069
174	H6	VM2	UNKNOWN	SYBR	None	30.926	1.42173
175	H7		UNKNOWN	SYBR	None	30.521	1.86419
176	H8		UNKNOWN	SYBR	None	31.257	1.13894
178	H10	VM3	UNKNOWN	SYBR	None	30.959	1.39037
179	H11		UNKNOWN	SYBR	None	31.197	1.18571
180	H12		UNKNOWN	SYBR	None	31.07	1.29087
181	H13	VC1	UNKNOWN	SYBR	None	30.941	1.40702
182	H14		UNKNOWN	SYBR	None	31.159	1.21579
184	H16		UNKNOWN	SYBR	None	31.351	1.06948
185	H17	VC2	UNKNOWN	SYBR	None	30.797	1.54979
186	H18		UNKNOWN	SYBR	None	31.05	1.30821
187	H19		UNKNOWN	SYBR	None	31.463	0.991959
188	H20	VC3	UNKNOWN	SYBR	None	30.742	1.60759
189	H21		UNKNOWN	SYBR	None	30.979	1.37199
190	H22		UNKNOWN	SYBR	None	31	1.35296
Ct Threshold	0.15						0.201281

## Sheet: Fig 3F
Block Type	384-Well Block
Chemistry	SYBR_GREEN
Experiment Barcode
Experiment Comments
Experiment Name	mmu_circRNA_35784
Experiment Run End Time	2018-07-06 11:20:24 AM CST
Experiment Type	Relative Standard Curve
Experiment User Name
Instrument Name	278881887
Instrument Serial Number	278881887
Instrument Type	ViiA 7
Passive Reference	ROX
Quantification Cycle Method	Ct
Signal Smoothing On	TRUE
Stage/ Cycle where Analysis is performed	Stage 2, Step 2
Well	Well Position	Sample Name	Task	Reporter	Quencher	CT	Quantity
145	G1	Standard1	STANDARD	SYBR	None	9.827	1000000
146	G2	Standard2	STANDARD	SYBR	None	13.428	100000
147	G3	Standard3	STANDARD	SYBR	None	16.666	10000
148	G4	Standard4	STANDARD	SYBR	None	19.946	1000
149	G5	Standard5	STANDARD	SYBR	None	23.272	100
150	G6	Standard6	STANDARD	SYBR	None	26.747	10
151	G7	Standard7	STANDARD	SYBR	None	29.061	1
170	H2	VM1	UNKNOWN	SYBR	None	30.964	0.379
171	H3		UNKNOWN	SYBR	None	31.395	0.279
172	H4		UNKNOWN	SYBR	None	31.479	0.263
173	H5	VM2	UNKNOWN	SYBR	None	31.254	0.308
174	H6		UNKNOWN	SYBR	None	31.238	0.312
175	H7		UNKNOWN	SYBR	None	31.826	0.205
177	H9	VM3	UNKNOWN	SYBR	None	31.697	0.225
180	H12		UNKNOWN	SYBR	None	31.348	0.288
181	H13		UNKNOWN	SYBR	None	30.779	0.432
182	H14	VC1	UNKNOWN	SYBR	None	30.997	0.37
183	H15		UNKNOWN	SYBR	None	30.793	0.427
184	H16		UNKNOWN	SYBR	None	30.99	0.372
185	H17	VC2	UNKNOWN	SYBR	None	31.246	0.31
186	H18		UNKNOWN	SYBR	None	31.936	0.19
188	H20		UNKNOWN	SYBR	None	31.086	0.347
193	I1	VC3	UNKNOWN	SYBR	None	31.287	0.301
195	I3		UNKNOWN	SYBR	None	31.251	0.309
196	I4		UNKNOWN	SYBR	None	31.157	0.33
Ct Threshold	0.15

## Sheet: Fig 3G
Block Type	384-Well Block
Chemistry	SYBR_GREEN
Experiment Barcode
Experiment Comments
Experiment Name	mmu_circRNA_35619
Experiment Run End Time	2018-07-04 11:39:23 AM CST
Experiment Type	Relative Standard Curve
Experiment User Name
Instrument Name	278881887
Instrument Serial Number	278881887
Instrument Type	ViiA 7
Passive Reference	ROX
Quantification Cycle Method	Ct
Signal Smoothing On	true
Stage/ Cycle where Analysis is performed	Stage 2, Step 2
Well	Well Position	Sample Name	Task	Reporter	Quencher	CT	Quantity
217	J1	Standard1	STANDARD	SYBR	None	12.402	1000000
218	J2	Standard2	STANDARD	SYBR	None	15.9427	100000
219	J3	Standard3	STANDARD	SYBR	None	19.4204	10000
220	J4	Standard4	STANDARD	SYBR	None	22.8147	1000
221	J5	Standard5	STANDARD	SYBR	None	26.2966	100
222	J6	Standard6	STANDARD	SYBR	None	29.5956	10
223	J7	Standard7	STANDARD	SYBR	None	33.2394	1
267	L3	VM1	UNKNOWN	SYBR	None	33.723	0.694356
268	L4		UNKNOWN	SYBR	None	33.3492	0.890887
269	L5		UNKNOWN	SYBR	None	33.2546	0.94886
270	L6	VM2	UNKNOWN	SYBR	None	34.2129	0.500849
271	L7		UNKNOWN	SYBR	None	33.4723	0.820695
272	L8		UNKNOWN	SYBR	None	34.1203	0.532751
273	L9	VM3	UNKNOWN	SYBR	None	34.2066	0.502956
275	L11		UNKNOWN	SYBR	None	34.4639	0.423657
276	L12		UNKNOWN	SYBR	None	34.5297	0.405481
277	L13	VC1	UNKNOWN	SYBR	None	34.1557	0.520322
278	L14		UNKNOWN	SYBR	None	34.8056	0.337342
280	L16		UNKNOWN	SYBR	None	34.4788	0.419466
281	L17	VC2	UNKNOWN	SYBR	None	33.1965	0.986329
282	L18		UNKNOWN	SYBR	None	33.3697	0.878803
283	L19		UNKNOWN	SYBR	None	32.7149	1.35984
284	L20	VC3	UNKNOWN	SYBR	None	34.9285	0.310807
286	L22		UNKNOWN	SYBR	None	34.869	0.323375
287	L23		UNKNOWN	SYBR	None	34.2353	0.493438
Ct Threshold	0.15						0.943702

## Sheet: Fig 3H
Block Type	384-Well Block
Chemistry	SYBR_GREEN
Experiment Barcode
Experiment Comments
Experiment Name	mmu_circRNA_39714
Experiment Run End Time	2018-07-06 11:20:24 AM CST
Experiment Type	Relative Standard Curve
Experiment User Name
Instrument Name	278881887
Instrument Serial Number	278881887
Instrument Type	ViiA 7
Passive Reference	ROX
Quantification Cycle Method	Ct
Signal Smoothing On	TRUE
Stage/ Cycle where Analysis is performed	Stage 2, Step 2
Well	Well Position	Sample Name	Task	Reporter	Quencher	CT	Quantity
161	G17	Standard1	STANDARD	SYBR	None	9.968	##########
162	G18	Standard2	STANDARD	SYBR	None	13.376	100000
163	G19	Standard3	STANDARD	SYBR	None	16.675	10000
164	G20	Standard4	STANDARD	SYBR	None	19.998	1000
165	G21	Standard5	STANDARD	SYBR	None	23.24	100
166	G22	Standard6	STANDARD	SYBR	None	26.58	10
289	M1	VM1	UNKNOWN	SYBR	None	29.932	0.98
290	M2		UNKNOWN	SYBR	None	30.077	0.887
292	M4		UNKNOWN	SYBR	None	29.925	0.985
293	M5	VM2	UNKNOWN	SYBR	None	29.657	1.19
295	M7		UNKNOWN	SYBR	None	29.597	1.24
296	M8		UNKNOWN	SYBR	None	29.886	1.01
297	M9	VM3	UNKNOWN	SYBR	None	30.305	0.757
299	M11		UNKNOWN	SYBR	None	29.969	0.956
300	M12		UNKNOWN	SYBR	None	30.464	0.677
302	M14	VC1	UNKNOWN	SYBR	None	29.141	1.7
303	M15		UNKNOWN	SYBR	None	29.036	1.83
304	M16		UNKNOWN	SYBR	None	29.35	1.47
305	M17	VC2	UNKNOWN	SYBR	None	29.582	1.25
306	M18		UNKNOWN	SYBR	None	29.723	1.13
307	M19		UNKNOWN	SYBR	None	29.254	1.57
308	M20	VC3	UNKNOWN	SYBR	None	29.271	1.55
309	M21		UNKNOWN	SYBR	None	29.373	1.45
310	M22		UNKNOWN	SYBR	None	29.227	1.6
Ct Threshold	0.15

## Sheet: Fig 3I
Block Type	384-Well Block
Chemistry	SYBR_GREEN
Experiment Barcode
Experiment Comments
Experiment Name	mmu_circRNA_36781
Experiment Run End Time	2018-07-04 11:39:23 AM CST
Experiment Type	Relative Standard Curve
Experiment User Name
Instrument Name	278881887
Instrument Serial Number	278881887
Instrument Type	ViiA 7
Passive Reference	ROX
Quantification Cycle Method	Ct
Signal Smoothing On	TRUE
Stage/ Cycle where Analysis is performed	Stage 2, Step 2
Well	Well Position	Sample Name	Task	Reporter	Quencher	CT	Quantity
25	B1	Standard1	STANDARD	SYBR	None	9.727	1000000
26	B2	Standard2	STANDARD	SYBR	None	13.236	100000
27	B3	Standard3	STANDARD	SYBR	None	16.604	10000
28	B4	Standard4	STANDARD	SYBR	None	19.991	1000
29	B5	Standard5	STANDARD	SYBR	None	23.236	100
30	B6	Standard6	STANDARD	SYBR	None	26.825	10
31	B7	Standard7	STANDARD	SYBR	None	29.953	1
49	C1	VM1	UNKNOWN	SYBR	None	33.703	0.0834
50	C2		UNKNOWN	SYBR	None	33.813	0.0773
52	C4		UNKNOWN	SYBR	None	33.728	0.082
53	C5	VM2	UNKNOWN	SYBR	None	32.861	0.148
55	C7		UNKNOWN	SYBR	None	32.915	0.143
56	C8		UNKNOWN	SYBR	None	33.193	0.118
58	C10	VM3	UNKNOWN	SYBR	None	32.567	0.181
59	C11		UNKNOWN	SYBR	None	33.366	0.105
60	C12		UNKNOWN	SYBR	None	33.173	0.12
61	C13	VC1	UNKNOWN	SYBR	None	35.58	0.0232
62	C14		UNKNOWN	SYBR	None	35.785	0.0201
63	C15		UNKNOWN	SYBR	None	35.123	0.0317
64	C16	VC2	UNKNOWN	SYBR	None	35.149	0.0311
67	C19		UNKNOWN	SYBR	None	34.583	0.0457
68	C20		UNKNOWN	SYBR	None	34.887	0.0372
69	C21	VC3	UNKNOWN	SYBR	None	35.242	0.0292
70	C22		UNKNOWN	SYBR	None	35.813	0.0198
72	C24		UNKNOWN	SYBR	None	35.154	0.031
Ct Threshold	0.15

## Sheet: Fig 3J
Block Type	384-Well Block
Chemistry	SYBR_GREEN
Experiment Barcode
Experiment Comments
Experiment Name	mmu_circRNA_37699
Experiment Run End Time	2018-07-04 11:39:23 AM CST
Experiment Type	Relative Standard Curve
Experiment User Name
Instrument Name	278881887
Instrument Serial Number	278881887
Instrument Type	ViiA 7
Passive Reference	ROX
Quantification Cycle Method	Ct
Signal Smoothing On	TRUE
Stage/ Cycle where Analysis is performed	Stage 2, Step 2
Well	Well Position	Sample Name	Task	Reporter	Quencher	CT	Quantity
233	J17	Standard1	STANDARD	SYBR	None	12.293	1000000
234	J18	Standard2	STANDARD	SYBR	None	15.69	100000
235	J19	Standard3	STANDARD	SYBR	None	19.151	10000
236	J20	Standard4	STANDARD	SYBR	None	22.728	1000
237	J21	Standard5	STANDARD	SYBR	None	26.017	100
349	O13	VM1	UNKNOWN	SYBR	None	33.943	0.522
351	O15		UNKNOWN	SYBR	None	33.311	0.796
352	O16		UNKNOWN	SYBR	None	33.936	0.524
353	O17	VM2	UNKNOWN	SYBR	None	33.81	0.57
354	O18		UNKNOWN	SYBR	None	33.325	0.789
356	O20		UNKNOWN	SYBR	None	33.075	0.932
358	O22	VM3	UNKNOWN	SYBR	None	33.579	0.666
359	O23		UNKNOWN	SYBR	None	33.978	0.51
360	O24		UNKNOWN	SYBR	None	33.937	0.524
361	P1	VC1	UNKNOWN	SYBR	None	34.935	0.269
362	P2		UNKNOWN	SYBR	None	35.297	0.211
363	P3		UNKNOWN	SYBR	None	35.394	0.198
365	P5	VC2	UNKNOWN	SYBR	None	35.03	0.253
366	P6		UNKNOWN	SYBR	None	35.12	0.238
367	P7		UNKNOWN	SYBR	None	34.408	0.383
370	P10	VC3	UNKNOWN	SYBR	None	34.669	0.321
371	P11		UNKNOWN	SYBR	None	33.966	0.514
372	P12		UNKNOWN	SYBR	None	34.676	0.32
Ct Threshold	0.15
