# Supplementary material for: Differentially Expressed Circular Non-coding RNAs in Atherosclerotic Aortic Vessels and Their Potential Functions in Endothelial Injury
Source: Front Cardiovasc Med. 2021 Jul 7;8:657544. doi: 10.3389/fcvm.2021.657544 (PMC8294331; doi:10.3389/fcvm.2021.657544)
Supplement: Supplementary file 1 [file Data_Sheet_1.zip › supplementary meterials/Original DaTa /Fig 4.xlsx]

## Sheet: Fig4A
软件版本	2.06.10
实验文件路径:	C:\Users\lenovo\Desktop\ZYN\Experiment1.xpt
方案文件路径:	C:\Users\Public\Documents\Protocols\MTT.prt
板编号	板 1
日期	2018-10-18
时间	19:52:55
检测仪类型:	Synergy HTX
检测仪序列号:	15012815
检测类型	检测仪
程序详细信息
板类型	96 WELL PLATE
检测	吸收光 终点
	全板
	波长: 490
	检测速度: 正常, 延迟: 100 msec, 测量值/数据点: 8
结果
实际温度:	21.2
		1	2	3	4	5	6	7	8	9	10	11	12
	A	0.04	0.037	0.038	0.039	0.039	0.04	0.04	0.04	0.042	0.038	0.038	0.039	490
Control	B	0.045	0.637	0.683	0.615	0.632	0.65	0.585	0.418	0.424	0.52	0.458	0.039	490
H2O2 + 50u/mol	C	0.052	0.609	0.575	0.585	0.389	0.579	0.588	0.382	0.535	0.378	0.479	0.04	490
100u/mol	D	0.04	0.258	0.525	0.335	0.53	0.363	0.274	0.434	0.382	0.371	0.223	0.04	490
200u/mol	E	0.04	0.093	0.093	0.096	0.092	0.08	0.086	0.096	0.088	0.088	0.084	0.04	490
400u/mol	F	0.039	0.074	0.069	0.066	0.077	0.04	0.039	0.039	0.039	0.037	0.039	0.04	490
800u/mol	G	0.04	0.064	0.06	0.059	0.064	0.04	0.04	0.037	0.038	0.04	0.039	0.04	490
	H	0.039	0.039	0.04	0.039	0.04	0.044	0.039	0.04	0.039	0.046	0.039	0.038	490
		1	2	3	4	5	6	7	8	9	10	11	12
	A	0.04	0.038	0.039	0.039	0.039	0.039	0.039	0.039	0.039	0.038	0.038	0.038	490
Control	B	0.045	0.565	0.651	0.389	0.506	0.372	0.532	0.666	0.538	0.381	0.419	0.039	490
H2O2+50u/mol	C	0.039	0.559	0.451	0.418	0.622	0.603	0.556	0.616	0.637	0.594	0.341	0.04	490
100u/mol	D	0.039	0.31	0.408	0.332	0.42	0.345	0.435	0.353	0.327	0.352	0.291	0.04	490
200u/mol	E	0.043	0.104	0.094	0.085	0.089	0.094	0.078	0.107	0.11	0.118	0.136	0.041	490
400u/mol	F	0.039	0.077	0.084	0.088	0.08	0.073	0.074	0.077	0.086	0.09	0.086	0.04	490
800u/mol	G	0.039	0.067	0.064	0.063	0.068	0.064	0.069	0.066	0.066	0.072	0.091	0.041	490
	H	0.039	0.039	0.039	0.039	0.04	0.04	0.041	0.04	0.045	0.038	0.038	0.041	490
		1	2	3	4	5	6	7	8	9	10	11	12
	A	0.038	0.039	0.037	0.038	0.039	0.038	0.039	0.038	0.038	0.037	0.036	0.037	490
Control	B	0.045	0.342	0.297	0.248	0.233	0.302	0.225	0.183	0.208	0.172	0.202	0.038	490
H2O2+50u/mol	C	0.038	0.294	0.33	0.248	0.23	0.224	0.194	0.178	0.151	0.154	0.147	0.038	490
100u/mol	D	0.039	0.074	0.078	0.079	0.08	0.072	0.074	0.076	0.083	0.074	0.069	0.039	490
200u/mol	E	0.039	0.072	0.071	0.075	0.077	0.072	0.073	0.07	0.083	0.071	0.072	0.039	490
400u/mol	F	0.039	0.063	0.071	0.064	0.072	0.068	0.071	0.065	0.073	0.066	0.067	0.039	490
800u/mol	G	0.039	0.06	0.06	0.066	0.058	0.065	0.063	0.062	0.061	0.062	0.062	0.038	490
	H	0.038	0.046	0.038	0.039	0.038	0.04	0.056	0.053	0.037	0.046	0.037	0.037	490
		1	2	3	4	5	6	7	8	9	10	11	12
	A	0.039	0.037	0.039	0.038	0.038	0.039	0.039	0.045	0.045	0.044	0.043	0.044	490
Control	B	0.045	0.439	0.406	0.45	0.45	0.342	0.046	0.043	0.043	0.045	0.044	0.044	490
H2O2+50u/mol	C	0.039	0.449	0.367	0.317	0.405	0.324	0.039	0.047	0.044	0.045	0.045	0.045	490
100u/mol	D	0.039	0.246	0.303	0.335	0.273	0.237	0.038	0.045	0.044	0.045	0.045	0.045	490
200u/mol	E	0.039	0.061	0.062	0.064	0.067	0.063	0.037	0.045	0.045	0.045	0.045	0.045	490
400u/mol	F	0.039	0.059	0.061	0.059	0.061	0.065	0.039	0.043	0.044	0.045	0.044	0.045	490
800u/mol	G	0.039	0.058	0.058	0.065	0.058	0.061	0.039	0.044	0.043	0.044	0.045	0.045	490
	H	0.039	0.037	0.039	0.039	0.039	0.039	0.04	0.045	0.044	0.044	0.043	0.044	490

## Sheet: Fig 4C
Circ-36781	CT	AVERAGE	GAPDH	AVERAGE	SAMPLE-GAPDH	Control MEAN	NORMALIZED TO CONTROL	FOLD CHANGE
C1	35.51	34.5963	11.736	11.7499	22.8464	21.9393	0.90703	0.533282
	33.683		11.763
C2	34.002	33.3497	11.584	11.7989	21.5507		-0.388628	1.30915
	32.697		12.014
C3	33.545	33.2147	11.828	11.8453	21.3694		-0.56994	1.48446
	32.884		11.863
C4	34.252	33.572	11.837	11.9194	21.6521		-0.287273	1.22033
	32.891		12.002
C5	37.893	34.91	12.625	12.632	22.2781		0.338811	0.790693
	31.926		12.639
M1	32.449	33.7348	11.922	11.9162	21.8186		-0.859518	1.81443
	35.02		11.911
M2	35.266	33.848	12.073	12.1138	21.7342		-0.943922	1.92375
	32.43		12.155
M3	32.586	32.7256	11.767	11.6296	21.096		-1.58206	2.99398
	32.865		11.492
M4	32.586	32.726	11.767	11.6296	21.096		-0.843305	1.79416
	32.865		11.492
M5	31.727	32.1505	12.005	11.9981	20.1523		-1.78702	3.45102
	32.574		11.991

## Sheet: Fig4D 
Circ-37699	CT	AVERAGE	GAPDH	AVERAGE	SAMPLE-GAPDH	Control MEAN	NORMALIZED TO CONTROL	FOLD CHANGE
C3-2	31.753	31.7764	11.963	11.9062	19.8702	20.5084	-0.638162	1.55635
	31.8		11.849
C6-2	32.652	32.2699	12.113	12.0737	20.1962		-0.312169	1.24157
	31.888		12.034
C3''-2	32.295	32.2763	11.649	11.6364	20.6398		0.13141	0.912939
	32.258		11.624
C14-2	32.33	32.482	11.446	11.4174	21.0649		0.556479	0.679959
	32.634		11.389
C19-2	33.847	33.777	13.019	13.0101	20.7671		0.258697	0.835843
	33.707		13.001
C15-2	32.391	32.794	12.265	12.2821	20.5122		0.00374548	0.997407
	33.197		12.299
H2O2 8-2	32.432	31.96	12.885	12.9029	19.0576		-1.45083	2.73366
	31.489		12.921
H2O2 17-2	32.207	31.417	11.284	11.3628	20.0538		-0.454629	1.37043
	30.627		11.442
H2O2 23-2	32.913	32.419	12.078	12.144	20.275		-0.233405	1.17561
	31.925		12.21
H2O2 5-2	31.641	31.233	11.768	11.7886	19.4445		-1.06389	2.09056
	30.826		11.809
H2O2 3-2	32.117	32.31	12.064	12.0651	20.2453		-0.263063	1.20002
	32.504		12.067
H2O2 4-2	31.497	31.955	12.124	12.12	19.8346		-0.673848	1.59532
	32.412		12.116
