# Supplementary material for: Differentially Expressed Circular Non-coding RNAs in Atherosclerotic Aortic Vessels and Their Potential Functions in Endothelial Injury
Source: Front Cardiovasc Med. 2021 Jul 7;8:657544. doi: 10.3389/fcvm.2021.657544 (PMC8294331; doi:10.3389/fcvm.2021.657544)
Supplement: Supplementary file 1 [file Data_Sheet_1.zip › supplementary meterials/Original DaTa /Fig 5.xlsx]

## Sheet: Fig5C
miR-30d-3p	CT	AVERAGE	u6	AVERAGE	SAMPLE-u6	Control MEAN	NORMALIZED TO CONTROL	FOLD CHANGE
C1-1	17.002	17.1721	10.52	10.4912	6.68089	6.22552	0.455371	0.729323
	17.343		10.462
C2-1	17.847	17.411	10.589	10.6043	6.80673		0.581215	0.668401
	16.975		10.619
C3-1	16.414	16.7037	10.448	10.4887	6.21507		-0.0104446	1.00727
	16.994		10.529
C4-1	15.846	16.1222	10.142	10.0917	6.03051		-0.195001	1.14472
	16.399		10.042
C5-1	16.328	16.5634	10.116	10.2629	6.30053		0.0750132	0.949333
	16.799		10.41
C6-1	15.663	15.926	10.461	10.6067	5.31936		-0.906154	1.87404
	16.189		10.753
H2O2-2-1	17.799	18.1787	10.26	10.2131	7.96562		1.74011	0.299347
	18.559		10.166
H2O2-1-1	18.775	18.68	10.207	10.1776	8.50244		2.27693	0.206337
	18.585		10.148
H2O2-3-1	18.222	18.348	10.499	10.474	7.87401		1.64849	0.318973
	18.474		10.449
H2O2-4-1	17.76	17.247	9.98	10.2541	6.99295		0.767437	0.58746
	16.734		10.529
H2O2-5-1	18.561	17.5422	10.104	10.3207	7.22148		0.995967	0.5014
	16.523		10.538
H2O2-6-1	16.869	18.1011	10.08	10.0253	8.07575		1.85023	0.277348
	19.333		9.97

## Sheet: Fig 5D
Sample Name	CT	average	U6	average	sample-U6	Control Mean	Normalized	Fold change
MIR30-C1	18.965	19.3115	11.071	11.116	8.1955	8.68973	-0.494228	1.40857
MIR30-C1	19.658		11.161
MIR30-C4	20.8598	20.9213	11.6645	11.2638	9.65753		0.967805	0.511283
MIR30-C4	20.9828		10.8631
MIR30-C2	19.0707	19.4462	11.1056	11.23	8.21615		-0.473577	1.38855
MIR30-C2	19.8216		11.3544
MIR30-J15	19.7773	19.7907	10.5053	10.6344	9.15629		0.466564	0.723686
MIR30-J15	19.8041		10.7635
MIR30-J16	21.0284	20.7613	9.96582	9.99963	10.7617		2.07194	0.23784
MIR30-J16	20.4942		10.0334
MIR30-J5	20.261	20.716	10.471	10.603	10.113		1.42327	0.372866
MIR30-J5	21.171		10.735

## Sheet: Fig5E 
	CT	AVERAGE	U6	AVERAGE	SAMPLE-U6	Control MEAN	NORMALIZED TO CONTROL	FOLD CHANGE
C4	23.582	23.63	10.616	10.637	12.9929	12.9272	0.0657055	0.955478
	23.678		10.658
C5	23.594	23.323	10.333	10.496	12.8271		-0.100093	1.07184
	23.053		10.659
C6	23.567	23.603	10.562	10.642	12.9616		0.0343873	0.976446
	23.639		10.722
M9-J	26.516	26.411	10.631	10.554	15.8572		2.92997	0.131217
	26.305		10.476
M11-J	26.986	26.529	10.488	10.701	15.8281		2.9009	0.133888
	26.072		10.914
M12-J	25.889	25.963	11.169	10.994	14.969		2.04177	0.242865
	26.038		10.82
M8-Y	24.062	24.207	11.412	11.632	12.5752		-0.35202	1.27635
	24.353		11.853
M11-Y	24.358	25.157	11.148	11.49	13.6676		0.740382	0.598581
	25.956		11.831
M12-Y	24.573	24.957	12.04	12.03	12.9278		0.00057141	0.999604
	25.341		12.019

## Sheet: Fig 5F
Mir-140	CT	AVERAGE	u6	AVERAGE	SAMPLE-GAPDH	Control MEAN	NORMALIZED TO CONTROL	FOLD CHANGE
C1-5	30.628	30.5457	10.033	10.0551	20.4906	20.3499	0.14067	0.907099
	30.463		10.077
C2-5	30.812	30.6534	10.299	10.2399	20.4135		0.06357	0.956892
	30.495		10.18
C3-5	31.056	31.0649	10.603	10.5667	20.4982		0.14825	0.902346
	31.074		10.53
C4-5	30.199	30.5419	10.113	10.2	20.3418		-0.0081	1.00562
	30.885		10.287
C5-5	30.362	30.2911	10.119	10.2856	20.0055		-0.3444	1.26962
	30.22		10.452
M1-5	31.259	31.4699	10.478	10.5309	20.939		0.58902	0.664794
	31.681		10.584
M2-5	31.186	31.2228	10.238	10.284	20.9388		0.58889	0.664856
	31.26		10.33
M3-5	31.378	31.4295	10.373	10.4519	20.9775		0.6276	0.64725
	31.481		10.531
M4-5	31.068	31.0659	10.313	10.3426	20.7233		0.37336	0.771983
	31.063		10.372
M5-5	31.458	31.3563	10.421	10.441	20.9153		0.56533	0.675803
	31.255		10.461

## Sheet: Fig 5G
	CT	AVERAGE	U6	AVERAGE	SAMPLE-U6	Control MEAN	NORMALIZED TO CONTROL	FOLD CHANGE
C1	24.782	24.602	10.54	10.593	14.0082	13.706	0.302207	0.811011
	24.421		10.646
C2	24.381	24.573	10.812	10.91	13.6628		-0.0432076	1.0304
	24.764		11.008
C3	24.439	24.425	10.951	10.978	13.447		-0.259	1.19665
	24.412		11.005
M5-J	26.74	27.113	10.371	10.717	16.3967		2.69068	0.15489
	27.487		11.062
M7-J	24.29	24.687	8.524	8.653	16.0338		2.32774	0.199196
	25.084		8.783
M8-J	25.307	25.041	8.867	9.092	15.9485		2.24249	0.211321
	24.775		9.318

## Sheet: Fig 5H
	CT	AVERAGE	U6	AVERAGE	SAMPLE-U6	Control MEAN	NORMALIZED TO CONTROL	FOLD CHANGE
C1	24.782	24.602	10.54	10.593	14.0082	13.706	0.302207	0.811011
	24.421		10.646
C2	24.381	24.573	10.812	10.91	13.6628		-0.0432076	1.0304
	24.764		11.008
C3	24.439	24.425	10.951	10.978	13.447		-0.259	1.19665
	24.412		11.005
M5-J	26.74	27.113	10.371	10.717	16.3967		2.69068	0.15489
	27.487		11.062
M7-J	24.29	24.687	8.524	8.653	16.0338		2.32774	0.199196
	25.084		8.783
M8-J	25.307	25.041	8.867	9.092	15.9485		2.24249	0.211321
	24.775		9.318
M5-Y	24.464	24.908	10.873	10.977	13.9309		0.224862	0.855677
	25.353		11.082
M6-Y	25.162	25.275	11.125	11.241	14.0342		0.328165	0.796549
	25.389		11.357
M7-Y	25.307	25.769	11.921	11.679	14.0905		0.384436	0.766078
	26.232		11.437
