# Supplementary material for: Differentially Expressed Circular Non-coding RNAs in Atherosclerotic Aortic Vessels and Their Potential Functions in Endothelial Injury
Source: Front Cardiovasc Med. 2021 Jul 7;8:657544. doi: 10.3389/fcvm.2021.657544 (PMC8294331; doi:10.3389/fcvm.2021.657544)
Supplement: Supplementary file 1 [file Data_Sheet_1.zip › supplementary meterials/Original DaTa /Fig 6.xlsx]

## Sheet: Fig6C
	CD31											MKK6
		Control	Control	AS Near	AS Near	AS Far	AS Far						Control	Control	AS Near	AS Near	AS Far	AS Far
	CD31											MKK6
	β-actin											β-actin
	CD31	144	143	52.9	65.6	85.2	96.2					MKK6	46.3	49.3	150	132	23.3	22.5
	β-actin	1290	1430	1870	2050	570	540					β-actin	338	364	331	322	389	311
												MKK6/β-actin	0.136982	0.13544	0.453172	0.409938	0.0598972	0.0723473
	分组	Control	Control	AS Near	AS Near	AS Far	AS Far					分组	Control	Control	AS Near	AS Near	AS Far	AS Far
	CD31											MKK6
	β-actin											β-actin
	CD31	177	165	51.4	39.1	107	134					MKK6	96.8	78.3	98.8	98.8	45.1	36.3
	β-actin	2140	1760	2770	3520	1980	2180					β-actin	338	364	331	322	389	311
													Control	Control	AS Near	AS Near	AS Far	AS Far
	分组	Control	Control	AS Near	AS Near	AS Far	AS Far
												MKK6
	CD31
												β-actin
	β-actin
												MKK6	3.57	4.13	34.7	26.8	14.8	21.6
	CD31	87.5	87.8	63.1	50.1	146	135					β-actin	338	364	331	322	389	311
	β-actin	214	186	245	217	137	126

## Sheet: Fig 6D
	TP53RK
	分组	Control	AS Near	AS Far
	TP53RK
	β-actin
	TP53RK	912	1350	1010
	β-actin	519	1805	276
	分组	Control	AS Near	AS Far	Control	AS Near	AS Far
	TP53RK
	β-actin
	TP53RK	1270	1530	994	1690	1710	921
	β-actin	866	1820	687	1100	1470	1170

## Sheet: Fig6E 
		CD31											MKK6											TP53RK
		存储文件名：20190912-MAEC
			Control	Control	H2O2	H2O2	Control	Control	H2O2	H2O2
															Control	Control	H2O2	H2O2							Control	Control	H2O2	H2O2
		CD31
														MKK6										TP53RK
		GAPDH
														β-actin										GAPDH
		CD31	234	187	139	188	194	205	152	108
		GAPDH	778	844	791	1000	818	1030	918	759				MKK6	59.9	56.5	83.6	94						TP53RK	1360	1420	2100	1820
														β-actin	1180	1440	1110	880						GAPDH	2440	2500	2550	2980
															Control	Control	H2O2	H2O2
														MKK6
		分组	Control	Control	H2O2	H2O2	Control	Control	H2O2	H2O2				β-actin											Control	Control	H2O2	H2O2	Control	Control	H2O2	H2O2
		CD31																						TP53RK
														MKK6	75.1	63.4	89.8	127
		GAPDH												β-actin	1190	1540	1610	1440						GAPDH
		CD31	145	216	90	92.1	159	134	82.7	89.3														TP53RK	316	330	328	414	305	306	540	420
		GAPDH	778	553	527	507	435	311	232	301														GAPDH	2220	1860	1820	1570	1400	1600	1790	2020
															Control	Control	H2O2	H2O2
														MKK6
														β-actin
														MKK6	16.5	15.7	30.7	19.9
														β-actin	167	205	195	192
