# Supplementary material for: Differentially Expressed Circular Non-coding RNAs in Atherosclerotic Aortic Vessels and Their Potential Functions in Endothelial Injury
Source: Front Cardiovasc Med. 2021 Jul 7;8:657544. doi: 10.3389/fcvm.2021.657544 (PMC8294331; doi:10.3389/fcvm.2021.657544)
Supplement: Supplementary file 1 [file Data_Sheet_1.zip › supplementary meterials/Original DaTa /Fig 1.xlsx]

## Sheet: Fig1A
Total cholesterol
No	Control	AS
1	9.77	32.83
2	11.57	30.32
3	12.2	31.65
4	10.77	33.12
5	10.07	32.62
6	10.84	32.63

## Sheet: Fig 1B
Triglycerides
No	Control	AS
1	0.93	0.91
2	0.54	0.95
3	0.78	0.88
4	0.61	0.89
5	0.52	0.91
6	0.57	0.71

## Sheet: Fig 1C
LDL-C
No	Control	AS
1	1.84	15.57
2	2.14	11.44
3	2.52	13.5
4	1.90	18.2
5	2.02	12.94
6	2.11	11.91

## Sheet: Fig1D 
HDL-C
No	Control	AS
1	0.52	0.3
2	0.42	0.38
3	0.46	0.3
4	0.39	0.17
5	0.36	0.22
6	0.41	0.23
